# Supplementary material for: VenomKB, a new knowledge base for facilitating the validation of putative venom therapies
Source: Sci Data. 2015 Nov 24;2:150065. doi: 10.1038/sdata.2015.65 (PMC4658572; doi:10.1038/sdata.2015.65)
Supplement: Supplementary file 1 [file sdata201565-isa1.zip]

Archive with 3 entries (3 files):
- i_Investigation.txt
- s_study_Tatonetti.txt
- a_assay_Tatonetti.txt
