# Supplementary material for: VenomKB, a new knowledge base for facilitating the validation of putative venom therapies
Source: Sci Data. 2015 Nov 24;2:150065. doi: 10.1038/sdata.2015.65 (PMC4658572; doi:10.1038/sdata.2015.65)
Supplement: Supplementary file 1 [file sdata201565-isa1.zip › s_study_Tatonetti.txt]

Source Name	Material Type	Term Source REF	Term Accession Number	Protocol REF	Parameter Value[search string]	Comment[article PubMed identifier]	Sample Name
MEDLINE search	literature search			MEDLINE search	Venoms/therapeutic use	11996	PMID:11996
MEDLINE search	literature search			MEDLINE search	Venoms/therapeutic use	66429	PMID:66429
MEDLINE search	literature search			MEDLINE search	Venoms/therapeutic use	80632	PMID:80632
MEDLINE search	literature search			MEDLINE search	Venoms/therapeutic use	101819	PMID:101819
MEDLINE search	literature search			MEDLINE search	Venoms/therapeutic use	124647	PMID:124647
MEDLINE search	literature search			MEDLINE search	Venoms/therapeutic use	141969	PMID:141969
MEDLINE search	literature search			MEDLINE search	Venoms/therapeutic use	174133	PMID:174133
MEDLINE search	literature search			MEDLINE search	Venoms/therapeutic use	234677	PMID:234677
MEDLINE search	literature search			MEDLINE search	Venoms/therapeutic use	303050	PMID:303050
MEDLINE search	literature search			MEDLINE search	Venoms/therapeutic use	340247	PMID:340247
MEDLINE search	literature search			MEDLINE search	Venoms/therapeutic use	360366	PMID:360366
MEDLINE search	literature search			MEDLINE search	Venoms/therapeutic use	367854	PMID:367854
MEDLINE search	literature search			MEDLINE search	Venoms/therapeutic use	432294	PMID:432294
MEDLINE search	literature search			MEDLINE search	Venoms/therapeutic use	441711	PMID:441711
MEDLINE search	literature search			MEDLINE search	Venoms/therapeutic use	444421	PMID:444421
MEDLINE search	literature search			MEDLINE search	Venoms/therapeutic use	472810	PMID:472810
MEDLINE search	literature search			MEDLINE search	Venoms/therapeutic use	474306	PMID:474306
MEDLINE search	literature search			MEDLINE search	Venoms/therapeutic use	484913	PMID:484913
MEDLINE search	literature search			MEDLINE search	Venoms/therapeutic use	486693	PMID:486693
MEDLINE search	literature search			MEDLINE search	Venoms/therapeutic use	492058	PMID:492058
MEDLINE search	literature search			MEDLINE search	Venoms/therapeutic use	546252	PMID:546252
MEDLINE search	literature search			MEDLINE search	Venoms/therapeutic use	547803	PMID:547803
MEDLINE search	literature search			MEDLINE search	Venoms/therapeutic use	550868	PMID:550868
MEDLINE search	literature search			MEDLINE search	Venoms/therapeutic use	577626	PMID:577626
MEDLINE search	literature search			MEDLINE search	Venoms/therapeutic use	578416	PMID:578416
MEDLINE search	literature search			MEDLINE search	Venoms/therapeutic use	602341	PMID:602341
MEDLINE search	literature search			MEDLINE search	Venoms/therapeutic use	626887	PMID:626887
MEDLINE search	literature search			MEDLINE search	Venoms/therapeutic use	627856	PMID:627856
MEDLINE search	literature search			MEDLINE search	Venoms/therapeutic use	636935	PMID:636935
MEDLINE search	literature search			MEDLINE search	Venoms/therapeutic use	637904	PMID:637904
MEDLINE search	literature search			MEDLINE search	Venoms/therapeutic use	641147	PMID:641147
MEDLINE search	literature search			MEDLINE search	Venoms/therapeutic use	642826	PMID:642826
MEDLINE search	literature search			MEDLINE search	Venoms/therapeutic use	651762	PMID:651762
MEDLINE search	literature search			MEDLINE search	Venoms/therapeutic use	651769	PMID:651769
MEDLINE search	literature search			MEDLINE search	Venoms/therapeutic use	656831	PMID:656831
MEDLINE search	literature search			MEDLINE search	Venoms/therapeutic use	698793	PMID:698793
MEDLINE search	literature search			MEDLINE search	Venoms/therapeutic use	704929	PMID:704929
MEDLINE search	literature search			MEDLINE search	Venoms/therapeutic use	716435	PMID:716435
MEDLINE search	literature search			MEDLINE search	Venoms/therapeutic use	725844	PMID:725844
MEDLINE search	literature search			MEDLINE search	Venoms/therapeutic use	786606	PMID:786606
MEDLINE search	literature search			MEDLINE search	Venoms/therapeutic use	786664	PMID:786664
MEDLINE search	literature search			MEDLINE search	Venoms/therapeutic use	794557	PMID:794557
MEDLINE search	literature search			MEDLINE search	Venoms/therapeutic use	819792	PMID:819792
MEDLINE search	literature search			MEDLINE search	Venoms/therapeutic use	831951	PMID:831951
MEDLINE search	literature search			MEDLINE search	Venoms/therapeutic use	838994	PMID:838994
MEDLINE search	literature search			MEDLINE search	Venoms/therapeutic use	866568	PMID:866568
MEDLINE search	literature search			MEDLINE search	Venoms/therapeutic use	869011	PMID:869011
MEDLINE search	literature search			MEDLINE search	Venoms/therapeutic use	885604	PMID:885604
MEDLINE search	literature search			MEDLINE search	Venoms/therapeutic use	892607	PMID:892607
MEDLINE search	literature search			MEDLINE search	Venoms/therapeutic use	903050	PMID:903050
MEDLINE search	literature search			MEDLINE search	Venoms/therapeutic use	916351	PMID:916351
MEDLINE search	literature search			MEDLINE search	Venoms/therapeutic use	920833	PMID:920833
MEDLINE search	literature search			MEDLINE search	Venoms/therapeutic use	923726	PMID:923726
MEDLINE search	literature search			MEDLINE search	Venoms/therapeutic use	943796	PMID:943796
MEDLINE search	literature search			MEDLINE search	Venoms/therapeutic use	952568	PMID:952568
MEDLINE search	literature search			MEDLINE search	Venoms/therapeutic use	953985	PMID:953985
MEDLINE search	literature search			MEDLINE search	Venoms/therapeutic use	1012339	PMID:1012339
MEDLINE search	literature search			MEDLINE search	Venoms/therapeutic use	1017726	PMID:1017726
MEDLINE search	literature search			MEDLINE search	Venoms/therapeutic use	1069443	PMID:1069443
MEDLINE search	literature search			MEDLINE search	Venoms/therapeutic use	1078314	PMID:1078314
MEDLINE search	literature search			MEDLINE search	Venoms/therapeutic use	1136977	PMID:1136977
MEDLINE search	literature search			MEDLINE search	Venoms/therapeutic use	1143679	PMID:1143679
MEDLINE search	literature search			MEDLINE search	Venoms/therapeutic use	1172815	PMID:1172815
MEDLINE search	literature search			MEDLINE search	Venoms/therapeutic use	1204836	PMID:1204836
MEDLINE search	literature search			MEDLINE search	Venoms/therapeutic use	1209541	PMID:1209541
MEDLINE search	literature search			MEDLINE search	Venoms/therapeutic use	1211500	PMID:1211500
MEDLINE search	literature search			MEDLINE search	Venoms/therapeutic use	1212801	PMID:1212801
MEDLINE search	literature search			MEDLINE search	Venoms/therapeutic use	1212811	PMID:1212811
MEDLINE search	literature search			MEDLINE search	Venoms/therapeutic use	1218511	PMID:1218511
MEDLINE search	literature search			MEDLINE search	Venoms/therapeutic use	1242318	PMID:1242318
MEDLINE search	literature search			MEDLINE search	Venoms/therapeutic use	1259933	PMID:1259933
MEDLINE search	literature search			MEDLINE search	Venoms/therapeutic use	1276079	PMID:1276079
MEDLINE search	literature search			MEDLINE search	Venoms/therapeutic use	1297173	PMID:1297173
MEDLINE search	literature search			MEDLINE search	Venoms/therapeutic use	1312788	PMID:1312788
MEDLINE search	literature search			MEDLINE search	Venoms/therapeutic use	1324941	PMID:1324941
MEDLINE search	literature search			MEDLINE search	Venoms/therapeutic use	1351283	PMID:1351283
MEDLINE search	literature search			MEDLINE search	Venoms/therapeutic use	1352619	PMID:1352619
MEDLINE search	literature search			MEDLINE search	Venoms/therapeutic use	1357615	PMID:1357615
MEDLINE search	literature search			MEDLINE search	Venoms/therapeutic use	1359383	PMID:1359383
MEDLINE search	literature search			MEDLINE search	Venoms/therapeutic use	1360619	PMID:1360619
MEDLINE search	literature search			MEDLINE search	Venoms/therapeutic use	1363977	PMID:1363977
MEDLINE search	literature search			MEDLINE search	Venoms/therapeutic use	1371450	PMID:1371450
MEDLINE search	literature search			MEDLINE search	Venoms/therapeutic use	1373071	PMID:1373071
MEDLINE search	literature search			MEDLINE search	Venoms/therapeutic use	1376910	PMID:1376910
MEDLINE search	literature search			MEDLINE search	Venoms/therapeutic use	1401645	PMID:1401645
MEDLINE search	literature search			MEDLINE search	Venoms/therapeutic use	1424031	PMID:1424031
MEDLINE search	literature search			MEDLINE search	Venoms/therapeutic use	1441852	PMID:1441852
MEDLINE search	literature search			MEDLINE search	Venoms/therapeutic use	1443801	PMID:1443801
MEDLINE search	literature search			MEDLINE search	Venoms/therapeutic use	1446167	PMID:1446167
MEDLINE search	literature search			MEDLINE search	Venoms/therapeutic use	1454022	PMID:1454022
MEDLINE search	literature search			MEDLINE search	Venoms/therapeutic use	1460673	PMID:1460673
MEDLINE search	literature search			MEDLINE search	Venoms/therapeutic use	1467032	PMID:1467032
MEDLINE search	literature search			MEDLINE search	Venoms/therapeutic use	1475278	PMID:1475278
MEDLINE search	literature search			MEDLINE search	Venoms/therapeutic use	1484742	PMID:1484742
MEDLINE search	literature search			MEDLINE search	Venoms/therapeutic use	1494500	PMID:1494500
MEDLINE search	literature search			MEDLINE search	Venoms/therapeutic use	1515936	PMID:1515936
MEDLINE search	literature search			MEDLINE search	Venoms/therapeutic use	1519251	PMID:1519251
MEDLINE search	literature search			MEDLINE search	Venoms/therapeutic use	1527321	PMID:1527321
MEDLINE search	literature search			MEDLINE search	Venoms/therapeutic use	1551035	PMID:1551035
MEDLINE search	literature search			MEDLINE search	Venoms/therapeutic use	1588674	PMID:1588674
MEDLINE search	literature search			MEDLINE search	Venoms/therapeutic use	1593138	PMID:1593138
MEDLINE search	literature search			MEDLINE search	Venoms/therapeutic use	1605132	PMID:1605132
MEDLINE search	literature search			MEDLINE search	Venoms/therapeutic use	1607552	PMID:1607552
MEDLINE search	literature search			MEDLINE search	Venoms/therapeutic use	1609938	PMID:1609938
MEDLINE search	literature search			MEDLINE search	Venoms/therapeutic use	1631797	PMID:1631797
MEDLINE search	literature search			MEDLINE search	Venoms/therapeutic use	1646518	PMID:1646518
MEDLINE search	literature search			MEDLINE search	Venoms/therapeutic use	1655375	PMID:1655375
MEDLINE search	literature search			MEDLINE search	Venoms/therapeutic use	1667954	PMID:1667954
MEDLINE search	literature search			MEDLINE search	Venoms/therapeutic use	1675919	PMID:1675919
MEDLINE search	literature search			MEDLINE search	Venoms/therapeutic use	1682039	PMID:1682039
MEDLINE search	literature search			MEDLINE search	Venoms/therapeutic use	1682040	PMID:1682040
MEDLINE search	literature search			MEDLINE search	Venoms/therapeutic use	1691518	PMID:1691518
MEDLINE search	literature search			MEDLINE search	Venoms/therapeutic use	1703314	PMID:1703314
MEDLINE search	literature search			MEDLINE search	Venoms/therapeutic use	1704437	PMID:1704437
MEDLINE search	literature search			MEDLINE search	Venoms/therapeutic use	1715085	PMID:1715085
MEDLINE search	literature search			MEDLINE search	Venoms/therapeutic use	1740583	PMID:1740583
MEDLINE search	literature search			MEDLINE search	Venoms/therapeutic use	1740816	PMID:1740816
MEDLINE search	literature search			MEDLINE search	Venoms/therapeutic use	1746631	PMID:1746631
MEDLINE search	literature search			MEDLINE search	Venoms/therapeutic use	1759572	PMID:1759572
MEDLINE search	literature search			MEDLINE search	Venoms/therapeutic use	1765297	PMID:1765297
MEDLINE search	literature search			MEDLINE search	Venoms/therapeutic use	1767899	PMID:1767899
MEDLINE search	literature search			MEDLINE search	Venoms/therapeutic use	1768613	PMID:1768613
MEDLINE search	literature search			MEDLINE search	Venoms/therapeutic use	1773350	PMID:1773350
MEDLINE search	literature search			MEDLINE search	Venoms/therapeutic use	1788139	PMID:1788139
MEDLINE search	literature search			MEDLINE search	Venoms/therapeutic use	1796306	PMID:1796306
MEDLINE search	literature search			MEDLINE search	Venoms/therapeutic use	1796474	PMID:1796474
MEDLINE search	literature search			MEDLINE search	Venoms/therapeutic use	1839548	PMID:1839548
MEDLINE search	literature search			MEDLINE search	Venoms/therapeutic use	1844945	PMID:1844945
MEDLINE search	literature search			MEDLINE search	Venoms/therapeutic use	1858142	PMID:1858142
MEDLINE search	literature search			MEDLINE search	Venoms/therapeutic use	1858314	PMID:1858314
MEDLINE search	literature search			MEDLINE search	Venoms/therapeutic use	1860798	PMID:1860798
MEDLINE search	literature search			MEDLINE search	Venoms/therapeutic use	1890261	PMID:1890261
MEDLINE search	literature search			MEDLINE search	Venoms/therapeutic use	1894164	PMID:1894164
MEDLINE search	literature search			MEDLINE search	Venoms/therapeutic use	1897488	PMID:1897488
MEDLINE search	literature search			MEDLINE search	Venoms/therapeutic use	1897686	PMID:1897686
MEDLINE search	literature search			MEDLINE search	Venoms/therapeutic use	1900221	PMID:1900221
MEDLINE search	literature search			MEDLINE search	Venoms/therapeutic use	1904199	PMID:1904199
MEDLINE search	literature search			MEDLINE search	Venoms/therapeutic use	1919428	PMID:1919428
MEDLINE search	literature search			MEDLINE search	Venoms/therapeutic use	1923941	PMID:1923941
MEDLINE search	literature search			MEDLINE search	Venoms/therapeutic use	1932741	PMID:1932741
MEDLINE search	literature search			MEDLINE search	Venoms/therapeutic use	1937209	PMID:1937209
MEDLINE search	literature search			MEDLINE search	Venoms/therapeutic use	1946598	PMID:1946598
MEDLINE search	literature search			MEDLINE search	Venoms/therapeutic use	1949067	PMID:1949067
MEDLINE search	literature search			MEDLINE search	Venoms/therapeutic use	1949069	PMID:1949069
MEDLINE search	literature search			MEDLINE search	Venoms/therapeutic use	1974028	PMID:1974028
MEDLINE search	literature search			MEDLINE search	Venoms/therapeutic use	1988658	PMID:1988658
MEDLINE search	literature search			MEDLINE search	Venoms/therapeutic use	2028471	PMID:2028471
MEDLINE search	literature search			MEDLINE search	Venoms/therapeutic use	2032531	PMID:2032531
MEDLINE search	literature search			MEDLINE search	Venoms/therapeutic use	2033507	PMID:2033507
MEDLINE search	literature search			MEDLINE search	Venoms/therapeutic use	2045641	PMID:2045641
MEDLINE search	literature search			MEDLINE search	Venoms/therapeutic use	2048153	PMID:2048153
MEDLINE search	literature search			MEDLINE search	Venoms/therapeutic use	2077181	PMID:2077181
MEDLINE search	literature search			MEDLINE search	Venoms/therapeutic use	2078376	PMID:2078376
MEDLINE search	literature search			MEDLINE search	Venoms/therapeutic use	2084943	PMID:2084943
MEDLINE search	literature search			MEDLINE search	Venoms/therapeutic use	2086245	PMID:2086245
MEDLINE search	literature search			MEDLINE search	Venoms/therapeutic use	2087485	PMID:2087485
MEDLINE search	literature search			MEDLINE search	Venoms/therapeutic use	2087694	PMID:2087694
MEDLINE search	literature search			MEDLINE search	Venoms/therapeutic use	2089742	PMID:2089742
MEDLINE search	literature search			MEDLINE search	Venoms/therapeutic use	2093172	PMID:2093172
MEDLINE search	literature search			MEDLINE search	Venoms/therapeutic use	2102088	PMID:2102088
MEDLINE search	literature search			MEDLINE search	Venoms/therapeutic use	2116797	PMID:2116797
MEDLINE search	literature search			MEDLINE search	Venoms/therapeutic use	2133215	PMID:2133215
MEDLINE search	literature search			MEDLINE search	Venoms/therapeutic use	2135490	PMID:2135490
MEDLINE search	literature search			MEDLINE search	Venoms/therapeutic use	2170825	PMID:2170825
MEDLINE search	literature search			MEDLINE search	Venoms/therapeutic use	2173149	PMID:2173149
MEDLINE search	literature search			MEDLINE search	Venoms/therapeutic use	2181224	PMID:2181224
MEDLINE search	literature search			MEDLINE search	Venoms/therapeutic use	2185577	PMID:2185577
MEDLINE search	literature search			MEDLINE search	Venoms/therapeutic use	2186630	PMID:2186630
MEDLINE search	literature search			MEDLINE search	Venoms/therapeutic use	2190683	PMID:2190683
MEDLINE search	literature search			MEDLINE search	Venoms/therapeutic use	2207700	PMID:2207700
MEDLINE search	literature search			MEDLINE search	Venoms/therapeutic use	2207705	PMID:2207705
MEDLINE search	literature search			MEDLINE search	Venoms/therapeutic use	2209234	PMID:2209234
MEDLINE search	literature search			MEDLINE search	Venoms/therapeutic use	2217515	PMID:2217515
MEDLINE search	literature search			MEDLINE search	Venoms/therapeutic use	2225555	PMID:2225555
MEDLINE search	literature search			MEDLINE search	Venoms/therapeutic use	2229842	PMID:2229842
MEDLINE search	literature search			MEDLINE search	Venoms/therapeutic use	2231840	PMID:2231840
MEDLINE search	literature search			MEDLINE search	Venoms/therapeutic use	2231841	PMID:2231841
MEDLINE search	literature search			MEDLINE search	Venoms/therapeutic use	2233757	PMID:2233757
MEDLINE search	literature search			MEDLINE search	Venoms/therapeutic use	2260099	PMID:2260099
MEDLINE search	literature search			MEDLINE search	Venoms/therapeutic use	2266778	PMID:2266778
MEDLINE search	literature search			MEDLINE search	Venoms/therapeutic use	2282093	PMID:2282093
MEDLINE search	literature search			MEDLINE search	Venoms/therapeutic use	2291986	PMID:2291986
MEDLINE search	literature search			MEDLINE search	Venoms/therapeutic use	2299806	PMID:2299806
MEDLINE search	literature search			MEDLINE search	Venoms/therapeutic use	2307211	PMID:2307211
MEDLINE search	literature search			MEDLINE search	Venoms/therapeutic use	2312187	PMID:2312187
MEDLINE search	literature search			MEDLINE search	Venoms/therapeutic use	2314052	PMID:2314052
MEDLINE search	literature search			MEDLINE search	Venoms/therapeutic use	2321813	PMID:2321813
MEDLINE search	literature search			MEDLINE search	Venoms/therapeutic use	2324412	PMID:2324412
MEDLINE search	literature search			MEDLINE search	Venoms/therapeutic use	2325197	PMID:2325197
MEDLINE search	literature search			MEDLINE search	Venoms/therapeutic use	2326504	PMID:2326504
MEDLINE search	literature search			MEDLINE search	Venoms/therapeutic use	2345558	PMID:2345558
MEDLINE search	literature search			MEDLINE search	Venoms/therapeutic use	2345760	PMID:2345760
MEDLINE search	literature search			MEDLINE search	Venoms/therapeutic use	2347204	PMID:2347204
MEDLINE search	literature search			MEDLINE search	Venoms/therapeutic use	2356153	PMID:2356153
MEDLINE search	literature search			MEDLINE search	Venoms/therapeutic use	2359987	PMID:2359987
MEDLINE search	literature search			MEDLINE search	Venoms/therapeutic use	2385744	PMID:2385744
MEDLINE search	literature search			MEDLINE search	Venoms/therapeutic use	2389328	PMID:2389328
MEDLINE search	literature search			MEDLINE search	Venoms/therapeutic use	2409424	PMID:2409424
MEDLINE search	literature search			MEDLINE search	Venoms/therapeutic use	2409425	PMID:2409425
MEDLINE search	literature search			MEDLINE search	Venoms/therapeutic use	2409426	PMID:2409426
MEDLINE search	literature search			MEDLINE search	Venoms/therapeutic use	2419385	PMID:2419385
MEDLINE search	literature search			MEDLINE search	Venoms/therapeutic use	2421268	PMID:2421268
MEDLINE search	literature search			MEDLINE search	Venoms/therapeutic use	2421873	PMID:2421873
MEDLINE search	literature search			MEDLINE search	Venoms/therapeutic use	2436762	PMID:2436762
MEDLINE search	literature search			MEDLINE search	Venoms/therapeutic use	2472641	PMID:2472641
MEDLINE search	literature search			MEDLINE search	Venoms/therapeutic use	2481750	PMID:2481750
MEDLINE search	literature search			MEDLINE search	Venoms/therapeutic use	2483713	PMID:2483713
MEDLINE search	literature search			MEDLINE search	Venoms/therapeutic use	2485250	PMID:2485250
MEDLINE search	literature search			MEDLINE search	Venoms/therapeutic use	2492737	PMID:2492737
MEDLINE search	literature search			MEDLINE search	Venoms/therapeutic use	2492816	PMID:2492816
MEDLINE search	literature search			MEDLINE search	Venoms/therapeutic use	2522473	PMID:2522473
MEDLINE search	literature search			MEDLINE search	Venoms/therapeutic use	2522474	PMID:2522474
MEDLINE search	literature search			MEDLINE search	Venoms/therapeutic use	2522969	PMID:2522969
MEDLINE search	literature search			MEDLINE search	Venoms/therapeutic use	2526353	PMID:2526353
MEDLINE search	literature search			MEDLINE search	Venoms/therapeutic use	2530417	PMID:2530417
MEDLINE search	literature search			MEDLINE search	Venoms/therapeutic use	2538576	PMID:2538576
MEDLINE search	literature search			MEDLINE search	Venoms/therapeutic use	2538918	PMID:2538918
MEDLINE search	literature search			MEDLINE search	Venoms/therapeutic use	2564268	PMID:2564268
MEDLINE search	literature search			MEDLINE search	Venoms/therapeutic use	2565189	PMID:2565189
MEDLINE search	literature search			MEDLINE search	Venoms/therapeutic use	2567566	PMID:2567566
MEDLINE search	literature search			MEDLINE search	Venoms/therapeutic use	2572075	PMID:2572075
MEDLINE search	literature search			MEDLINE search	Venoms/therapeutic use	2578711	PMID:2578711
MEDLINE search	literature search			MEDLINE search	Venoms/therapeutic use	2584906	PMID:2584906
MEDLINE search	literature search			MEDLINE search	Venoms/therapeutic use	2601000	PMID:2601000
MEDLINE search	literature search			MEDLINE search	Venoms/therapeutic use	2613661	PMID:2613661
MEDLINE search	literature search			MEDLINE search	Venoms/therapeutic use	2623192	PMID:2623192
MEDLINE search	literature search			MEDLINE search	Venoms/therapeutic use	2627100	PMID:2627100
MEDLINE search	literature search			MEDLINE search	Venoms/therapeutic use	2627919	PMID:2627919
MEDLINE search	literature search			MEDLINE search	Venoms/therapeutic use	2643955	PMID:2643955
MEDLINE search	literature search			MEDLINE search	Venoms/therapeutic use	2646751	PMID:2646751
MEDLINE search	literature search			MEDLINE search	Venoms/therapeutic use	2651763	PMID:2651763
MEDLINE search	literature search			MEDLINE search	Venoms/therapeutic use	2661327	PMID:2661327
MEDLINE search	literature search			MEDLINE search	Venoms/therapeutic use	2664543	PMID:2664543
MEDLINE search	literature search			MEDLINE search	Venoms/therapeutic use	2670712	PMID:2670712
MEDLINE search	literature search			MEDLINE search	Venoms/therapeutic use	2703689	PMID:2703689
MEDLINE search	literature search			MEDLINE search	Venoms/therapeutic use	2707378	PMID:2707378
MEDLINE search	literature search			MEDLINE search	Venoms/therapeutic use	2707888	PMID:2707888
MEDLINE search	literature search			MEDLINE search	Venoms/therapeutic use	2714571	PMID:2714571
MEDLINE search	literature search			MEDLINE search	Venoms/therapeutic use	2715398	PMID:2715398
MEDLINE search	literature search			MEDLINE search	Venoms/therapeutic use	2717605	PMID:2717605
MEDLINE search	literature search			MEDLINE search	Venoms/therapeutic use	2723986	PMID:2723986
MEDLINE search	literature search			MEDLINE search	Venoms/therapeutic use	2733617	PMID:2733617
MEDLINE search	literature search			MEDLINE search	Venoms/therapeutic use	2735417	PMID:2735417
MEDLINE search	literature search			MEDLINE search	Venoms/therapeutic use	2737470	PMID:2737470
MEDLINE search	literature search			MEDLINE search	Venoms/therapeutic use	2755870	PMID:2755870
MEDLINE search	literature search			MEDLINE search	Venoms/therapeutic use	2757285	PMID:2757285
MEDLINE search	literature search			MEDLINE search	Venoms/therapeutic use	2760944	PMID:2760944
MEDLINE search	literature search			MEDLINE search	Venoms/therapeutic use	2766293	PMID:2766293
MEDLINE search	literature search			MEDLINE search	Venoms/therapeutic use	2790577	PMID:2790577
MEDLINE search	literature search			MEDLINE search	Venoms/therapeutic use	2795941	PMID:2795941
MEDLINE search	literature search			MEDLINE search	Venoms/therapeutic use	2800879	PMID:2800879
MEDLINE search	literature search			MEDLINE search	Venoms/therapeutic use	2804475	PMID:2804475
MEDLINE search	literature search			MEDLINE search	Venoms/therapeutic use	2805953	PMID:2805953
MEDLINE search	literature search			MEDLINE search	Venoms/therapeutic use	2818066	PMID:2818066
MEDLINE search	literature search			MEDLINE search	Venoms/therapeutic use	2838842	PMID:2838842
MEDLINE search	literature search			MEDLINE search	Venoms/therapeutic use	2862711	PMID:2862711
MEDLINE search	literature search			MEDLINE search	Venoms/therapeutic use	2864099	PMID:2864099
MEDLINE search	literature search			MEDLINE search	Venoms/therapeutic use	2869072	PMID:2869072
MEDLINE search	literature search			MEDLINE search	Venoms/therapeutic use	2869597	PMID:2869597
MEDLINE search	literature search			MEDLINE search	Venoms/therapeutic use	2873626	PMID:2873626
MEDLINE search	literature search			MEDLINE search	Venoms/therapeutic use	2879213	PMID:2879213
MEDLINE search	literature search			MEDLINE search	Venoms/therapeutic use	2888425	PMID:2888425
MEDLINE search	literature search			MEDLINE search	Venoms/therapeutic use	2890512	PMID:2890512
MEDLINE search	literature search			MEDLINE search	Venoms/therapeutic use	2897074	PMID:2897074
MEDLINE search	literature search			MEDLINE search	Venoms/therapeutic use	2904646	PMID:2904646
MEDLINE search	literature search			MEDLINE search	Venoms/therapeutic use	2905061	PMID:2905061
MEDLINE search	literature search			MEDLINE search	Venoms/therapeutic use	2907541	PMID:2907541
MEDLINE search	literature search			MEDLINE search	Venoms/therapeutic use	2916904	PMID:2916904
MEDLINE search	literature search			MEDLINE search	Venoms/therapeutic use	2923249	PMID:2923249
MEDLINE search	literature search			MEDLINE search	Venoms/therapeutic use	2927238	PMID:2927238
MEDLINE search	literature search			MEDLINE search	Venoms/therapeutic use	2930463	PMID:2930463
MEDLINE search	literature search			MEDLINE search	Venoms/therapeutic use	2986055	PMID:2986055
MEDLINE search	literature search			MEDLINE search	Venoms/therapeutic use	2992719	PMID:2992719
MEDLINE search	literature search			MEDLINE search	Venoms/therapeutic use	2997459	PMID:2997459
MEDLINE search	literature search			MEDLINE search	Venoms/therapeutic use	3001330	PMID:3001330
MEDLINE search	literature search			MEDLINE search	Venoms/therapeutic use	3051054	PMID:3051054
MEDLINE search	literature search			MEDLINE search	Venoms/therapeutic use	3056131	PMID:3056131
MEDLINE search	literature search			MEDLINE search	Venoms/therapeutic use	3061541	PMID:3061541
MEDLINE search	literature search			MEDLINE search	Venoms/therapeutic use	3063776	PMID:3063776
MEDLINE search	literature search			MEDLINE search	Venoms/therapeutic use	3078212	PMID:3078212
MEDLINE search	literature search			MEDLINE search	Venoms/therapeutic use	3103794	PMID:3103794
MEDLINE search	literature search			MEDLINE search	Venoms/therapeutic use	3114028	PMID:3114028
MEDLINE search	literature search			MEDLINE search	Venoms/therapeutic use	3154984	PMID:3154984
MEDLINE search	literature search			MEDLINE search	Venoms/therapeutic use	3163298	PMID:3163298
MEDLINE search	literature search			MEDLINE search	Venoms/therapeutic use	3177741	PMID:3177741
MEDLINE search	literature search			MEDLINE search	Venoms/therapeutic use	3189964	PMID:3189964
MEDLINE search	literature search			MEDLINE search	Venoms/therapeutic use	3191598	PMID:3191598
MEDLINE search	literature search			MEDLINE search	Venoms/therapeutic use	3197861	PMID:3197861
MEDLINE search	literature search			MEDLINE search	Venoms/therapeutic use	3201482	PMID:3201482
MEDLINE search	literature search			MEDLINE search	Venoms/therapeutic use	3202231	PMID:3202231
MEDLINE search	literature search			MEDLINE search	Venoms/therapeutic use	3215150	PMID:3215150
MEDLINE search	literature search			MEDLINE search	Venoms/therapeutic use	3224277	PMID:3224277
MEDLINE search	literature search			MEDLINE search	Venoms/therapeutic use	3226951	PMID:3226951
MEDLINE search	literature search			MEDLINE search	Venoms/therapeutic use	3240770	PMID:3240770
MEDLINE search	literature search			MEDLINE search	Venoms/therapeutic use	3257850	PMID:3257850
MEDLINE search	literature search			MEDLINE search	Venoms/therapeutic use	3275141	PMID:3275141
MEDLINE search	literature search			MEDLINE search	Venoms/therapeutic use	3277335	PMID:3277335
MEDLINE search	literature search			MEDLINE search	Venoms/therapeutic use	3283426	PMID:3283426
MEDLINE search	literature search			MEDLINE search	Venoms/therapeutic use	3284549	PMID:3284549
MEDLINE search	literature search			MEDLINE search	Venoms/therapeutic use	3286521	PMID:3286521
MEDLINE search	literature search			MEDLINE search	Venoms/therapeutic use	3287991	PMID:3287991
MEDLINE search	literature search			MEDLINE search	Venoms/therapeutic use	3295797	PMID:3295797
MEDLINE search	literature search			MEDLINE search	Venoms/therapeutic use	3300562	PMID:3300562
MEDLINE search	literature search			MEDLINE search	Venoms/therapeutic use	3310714	PMID:3310714
MEDLINE search	literature search			MEDLINE search	Venoms/therapeutic use	3317538	PMID:3317538
MEDLINE search	literature search			MEDLINE search	Venoms/therapeutic use	3349595	PMID:3349595
MEDLINE search	literature search			MEDLINE search	Venoms/therapeutic use	3367819	PMID:3367819
MEDLINE search	literature search			MEDLINE search	Venoms/therapeutic use	3376729	PMID:3376729
MEDLINE search	literature search			MEDLINE search	Venoms/therapeutic use	3384004	PMID:3384004
MEDLINE search	literature search			MEDLINE search	Venoms/therapeutic use	3385879	PMID:3385879
MEDLINE search	literature search			MEDLINE search	Venoms/therapeutic use	3389573	PMID:3389573
MEDLINE search	literature search			MEDLINE search	Venoms/therapeutic use	3393692	PMID:3393692
MEDLINE search	literature search			MEDLINE search	Venoms/therapeutic use	3394161	PMID:3394161
MEDLINE search	literature search			MEDLINE search	Venoms/therapeutic use	3398703	PMID:3398703
MEDLINE search	literature search			MEDLINE search	Venoms/therapeutic use	3408530	PMID:3408530
MEDLINE search	literature search			MEDLINE search	Venoms/therapeutic use	3430867	PMID:3430867
MEDLINE search	literature search			MEDLINE search	Venoms/therapeutic use	3432135	PMID:3432135
MEDLINE search	literature search			MEDLINE search	Venoms/therapeutic use	3437584	PMID:3437584
MEDLINE search	literature search			MEDLINE search	Venoms/therapeutic use	3438303	PMID:3438303
MEDLINE search	literature search			MEDLINE search	Venoms/therapeutic use	3453132	PMID:3453132
MEDLINE search	literature search			MEDLINE search	Venoms/therapeutic use	3499037	PMID:3499037
MEDLINE search	literature search			MEDLINE search	Venoms/therapeutic use	3513909	PMID:3513909
MEDLINE search	literature search			MEDLINE search	Venoms/therapeutic use	3518529	PMID:3518529
MEDLINE search	literature search			MEDLINE search	Venoms/therapeutic use	3535061	PMID:3535061
MEDLINE search	literature search			MEDLINE search	Venoms/therapeutic use	3537783	PMID:3537783
MEDLINE search	literature search			MEDLINE search	Venoms/therapeutic use	3540300	PMID:3540300
MEDLINE search	literature search			MEDLINE search	Venoms/therapeutic use	3565240	PMID:3565240
MEDLINE search	literature search			MEDLINE search	Venoms/therapeutic use	3573090	PMID:3573090
MEDLINE search	literature search			MEDLINE search	Venoms/therapeutic use	3592146	PMID:3592146
MEDLINE search	literature search			MEDLINE search	Venoms/therapeutic use	3599107	PMID:3599107
MEDLINE search	literature search			MEDLINE search	Venoms/therapeutic use	3604842	PMID:3604842
MEDLINE search	literature search			MEDLINE search	Venoms/therapeutic use	3624680	PMID:3624680
MEDLINE search	literature search			MEDLINE search	Venoms/therapeutic use	3627455	PMID:3627455
MEDLINE search	literature search			MEDLINE search	Venoms/therapeutic use	3627951	PMID:3627951
MEDLINE search	literature search			MEDLINE search	Venoms/therapeutic use	3629616	PMID:3629616
MEDLINE search	literature search			MEDLINE search	Venoms/therapeutic use	3656507	PMID:3656507
MEDLINE search	literature search			MEDLINE search	Venoms/therapeutic use	3662129	PMID:3662129
MEDLINE search	literature search			MEDLINE search	Venoms/therapeutic use	3676774	PMID:3676774
MEDLINE search	literature search			MEDLINE search	Venoms/therapeutic use	3683084	PMID:3683084
MEDLINE search	literature search			MEDLINE search	Venoms/therapeutic use	3689023	PMID:3689023
MEDLINE search	literature search			MEDLINE search	Venoms/therapeutic use	3701904	PMID:3701904
MEDLINE search	literature search			MEDLINE search	Venoms/therapeutic use	3711549	PMID:3711549
MEDLINE search	literature search			MEDLINE search	Venoms/therapeutic use	3716753	PMID:3716753
MEDLINE search	literature search			MEDLINE search	Venoms/therapeutic use	3741774	PMID:3741774
MEDLINE search	literature search			MEDLINE search	Venoms/therapeutic use	3749478	PMID:3749478
MEDLINE search	literature search			MEDLINE search	Venoms/therapeutic use	3770979	PMID:3770979
MEDLINE search	literature search			MEDLINE search	Venoms/therapeutic use	3774110	PMID:3774110
MEDLINE search	literature search			MEDLINE search	Venoms/therapeutic use	3786114	PMID:3786114
MEDLINE search	literature search			MEDLINE search	Venoms/therapeutic use	3801925	PMID:3801925
MEDLINE search	literature search			MEDLINE search	Venoms/therapeutic use	3816590	PMID:3816590
MEDLINE search	literature search			MEDLINE search	Venoms/therapeutic use	3830286	PMID:3830286
MEDLINE search	literature search			MEDLINE search	Venoms/therapeutic use	3833008	PMID:3833008
MEDLINE search	literature search			MEDLINE search	Venoms/therapeutic use	3871465	PMID:3871465
MEDLINE search	literature search			MEDLINE search	Venoms/therapeutic use	3929520	PMID:3929520
MEDLINE search	literature search			MEDLINE search	Venoms/therapeutic use	3956337	PMID:3956337
MEDLINE search	literature search			MEDLINE search	Venoms/therapeutic use	3963799	PMID:3963799
MEDLINE search	literature search			MEDLINE search	Venoms/therapeutic use	3968467	PMID:3968467
MEDLINE search	literature search			MEDLINE search	Venoms/therapeutic use	3975973	PMID:3975973
MEDLINE search	literature search			MEDLINE search	Venoms/therapeutic use	4007411	PMID:4007411
MEDLINE search	literature search			MEDLINE search	Venoms/therapeutic use	4008075	PMID:4008075
MEDLINE search	literature search			MEDLINE search	Venoms/therapeutic use	4008803	PMID:4008803
MEDLINE search	literature search			MEDLINE search	Venoms/therapeutic use	4010472	PMID:4010472
MEDLINE search	literature search			MEDLINE search	Venoms/therapeutic use	4032132	PMID:4032132
MEDLINE search	literature search			MEDLINE search	Venoms/therapeutic use	4035501	PMID:4035501
MEDLINE search	literature search			MEDLINE search	Venoms/therapeutic use	4037258	PMID:4037258
MEDLINE search	literature search			MEDLINE search	Venoms/therapeutic use	4043224	PMID:4043224
MEDLINE search	literature search			MEDLINE search	Venoms/therapeutic use	4060176	PMID:4060176
MEDLINE search	literature search			MEDLINE search	Venoms/therapeutic use	4060180	PMID:4060180
MEDLINE search	literature search			MEDLINE search	Venoms/therapeutic use	4071339	PMID:4071339
MEDLINE search	literature search			MEDLINE search	Venoms/therapeutic use	4152780	PMID:4152780
MEDLINE search	literature search			MEDLINE search	Venoms/therapeutic use	4367126	PMID:4367126
MEDLINE search	literature search			MEDLINE search	Venoms/therapeutic use	4588307	PMID:4588307
MEDLINE search	literature search			MEDLINE search	Venoms/therapeutic use	4607845	PMID:4607845
MEDLINE search	literature search			MEDLINE search	Venoms/therapeutic use	4886628	PMID:4886628
MEDLINE search	literature search			MEDLINE search	Venoms/therapeutic use	5416814	PMID:5416814
MEDLINE search	literature search			MEDLINE search	Venoms/therapeutic use	5443968	PMID:5443968
MEDLINE search	literature search			MEDLINE search	Venoms/therapeutic use	5485178	PMID:5485178
MEDLINE search	literature search			MEDLINE search	Venoms/therapeutic use	5559044	PMID:5559044
MEDLINE search	literature search			MEDLINE search	Venoms/therapeutic use	6083965	PMID:6083965
MEDLINE search	literature search			MEDLINE search	Venoms/therapeutic use	6101322	PMID:6101322
MEDLINE search	literature search			MEDLINE search	Venoms/therapeutic use	6129332	PMID:6129332
MEDLINE search	literature search			MEDLINE search	Venoms/therapeutic use	6134557	PMID:6134557
MEDLINE search	literature search			MEDLINE search	Venoms/therapeutic use	6136175	PMID:6136175
MEDLINE search	literature search			MEDLINE search	Venoms/therapeutic use	6138130	PMID:6138130
MEDLINE search	literature search			MEDLINE search	Venoms/therapeutic use	6144703	PMID:6144703
MEDLINE search	literature search			MEDLINE search	Venoms/therapeutic use	6146275	PMID:6146275
MEDLINE search	literature search			MEDLINE search	Venoms/therapeutic use	6152151	PMID:6152151
MEDLINE search	literature search			MEDLINE search	Venoms/therapeutic use	6175222	PMID:6175222
MEDLINE search	literature search			MEDLINE search	Venoms/therapeutic use	6177321	PMID:6177321
MEDLINE search	literature search			MEDLINE search	Venoms/therapeutic use	6193658	PMID:6193658
MEDLINE search	literature search			MEDLINE search	Venoms/therapeutic use	6194197	PMID:6194197
MEDLINE search	literature search			MEDLINE search	Venoms/therapeutic use	6196006	PMID:6196006
MEDLINE search	literature search			MEDLINE search	Venoms/therapeutic use	6202636	PMID:6202636
MEDLINE search	literature search			MEDLINE search	Venoms/therapeutic use	6224840	PMID:6224840
MEDLINE search	literature search			MEDLINE search	Venoms/therapeutic use	6229228	PMID:6229228
MEDLINE search	literature search			MEDLINE search	Venoms/therapeutic use	6283491	PMID:6283491
MEDLINE search	literature search			MEDLINE search	Venoms/therapeutic use	6301872	PMID:6301872
MEDLINE search	literature search			MEDLINE search	Venoms/therapeutic use	6302295	PMID:6302295
MEDLINE search	literature search			MEDLINE search	Venoms/therapeutic use	6302953	PMID:6302953
MEDLINE search	literature search			MEDLINE search	Venoms/therapeutic use	6335538	PMID:6335538
MEDLINE search	literature search			MEDLINE search	Venoms/therapeutic use	6359574	PMID:6359574
MEDLINE search	literature search			MEDLINE search	Venoms/therapeutic use	6363539	PMID:6363539
MEDLINE search	literature search			MEDLINE search	Venoms/therapeutic use	6366028	PMID:6366028
MEDLINE search	literature search			MEDLINE search	Venoms/therapeutic use	6367751	PMID:6367751
MEDLINE search	literature search			MEDLINE search	Venoms/therapeutic use	6381753	PMID:6381753
MEDLINE search	literature search			MEDLINE search	Venoms/therapeutic use	6381754	PMID:6381754
MEDLINE search	literature search			MEDLINE search	Venoms/therapeutic use	6472575	PMID:6472575
MEDLINE search	literature search			MEDLINE search	Venoms/therapeutic use	6473174	PMID:6473174
MEDLINE search	literature search			MEDLINE search	Venoms/therapeutic use	6482641	PMID:6482641
MEDLINE search	literature search			MEDLINE search	Venoms/therapeutic use	6482676	PMID:6482676
MEDLINE search	literature search			MEDLINE search	Venoms/therapeutic use	6503783	PMID:6503783
MEDLINE search	literature search			MEDLINE search	Venoms/therapeutic use	6503980	PMID:6503980
MEDLINE search	literature search			MEDLINE search	Venoms/therapeutic use	6522645	PMID:6522645
MEDLINE search	literature search			MEDLINE search	Venoms/therapeutic use	6534743	PMID:6534743
MEDLINE search	literature search			MEDLINE search	Venoms/therapeutic use	6537796	PMID:6537796
MEDLINE search	literature search			MEDLINE search	Venoms/therapeutic use	6607137	PMID:6607137
MEDLINE search	literature search			MEDLINE search	Venoms/therapeutic use	6619452	PMID:6619452
MEDLINE search	literature search			MEDLINE search	Venoms/therapeutic use	6625268	PMID:6625268
MEDLINE search	literature search			MEDLINE search	Venoms/therapeutic use	6638413	PMID:6638413
MEDLINE search	literature search			MEDLINE search	Venoms/therapeutic use	6664472	PMID:6664472
MEDLINE search	literature search			MEDLINE search	Venoms/therapeutic use	6669131	PMID:6669131
MEDLINE search	literature search			MEDLINE search	Venoms/therapeutic use	6672998	PMID:6672998
MEDLINE search	literature search			MEDLINE search	Venoms/therapeutic use	6696049	PMID:6696049
MEDLINE search	literature search			MEDLINE search	Venoms/therapeutic use	6697850	PMID:6697850
MEDLINE search	literature search			MEDLINE search	Venoms/therapeutic use	6699314	PMID:6699314
MEDLINE search	literature search			MEDLINE search	Venoms/therapeutic use	6731405	PMID:6731405
MEDLINE search	literature search			MEDLINE search	Venoms/therapeutic use	6734843	PMID:6734843
MEDLINE search	literature search			MEDLINE search	Venoms/therapeutic use	6737775	PMID:6737775
MEDLINE search	literature search			MEDLINE search	Venoms/therapeutic use	6740433	PMID:6740433
MEDLINE search	literature search			MEDLINE search	Venoms/therapeutic use	6740496	PMID:6740496
MEDLINE search	literature search			MEDLINE search	Venoms/therapeutic use	6754189	PMID:6754189
MEDLINE search	literature search			MEDLINE search	Venoms/therapeutic use	6758185	PMID:6758185
MEDLINE search	literature search			MEDLINE search	Venoms/therapeutic use	6760667	PMID:6760667
MEDLINE search	literature search			MEDLINE search	Venoms/therapeutic use	6801104	PMID:6801104
MEDLINE search	literature search			MEDLINE search	Venoms/therapeutic use	6816068	PMID:6816068
MEDLINE search	literature search			MEDLINE search	Venoms/therapeutic use	6822252	PMID:6822252
MEDLINE search	literature search			MEDLINE search	Venoms/therapeutic use	6855453	PMID:6855453
MEDLINE search	literature search			MEDLINE search	Venoms/therapeutic use	6862156	PMID:6862156
MEDLINE search	literature search			MEDLINE search	Venoms/therapeutic use	6948396	PMID:6948396
MEDLINE search	literature search			MEDLINE search	Venoms/therapeutic use	6968356	PMID:6968356
MEDLINE search	literature search			MEDLINE search	Venoms/therapeutic use	7021368	PMID:7021368
MEDLINE search	literature search			MEDLINE search	Venoms/therapeutic use	7038977	PMID:7038977
MEDLINE search	literature search			MEDLINE search	Venoms/therapeutic use	7063751	PMID:7063751
MEDLINE search	literature search			MEDLINE search	Venoms/therapeutic use	7067070	PMID:7067070
MEDLINE search	literature search			MEDLINE search	Venoms/therapeutic use	7071687	PMID:7071687
MEDLINE search	literature search			MEDLINE search	Venoms/therapeutic use	7079366	PMID:7079366
MEDLINE search	literature search			MEDLINE search	Venoms/therapeutic use	7080054	PMID:7080054
MEDLINE search	literature search			MEDLINE search	Venoms/therapeutic use	7092351	PMID:7092351
MEDLINE search	literature search			MEDLINE search	Venoms/therapeutic use	7097398	PMID:7097398
MEDLINE search	literature search			MEDLINE search	Venoms/therapeutic use	7111007	PMID:7111007
MEDLINE search	literature search			MEDLINE search	Venoms/therapeutic use	7154848	PMID:7154848
MEDLINE search	literature search			MEDLINE search	Venoms/therapeutic use	7164112	PMID:7164112
MEDLINE search	literature search			MEDLINE search	Venoms/therapeutic use	7173320	PMID:7173320
MEDLINE search	literature search			MEDLINE search	Venoms/therapeutic use	7234970	PMID:7234970
MEDLINE search	literature search			MEDLINE search	Venoms/therapeutic use	7255766	PMID:7255766
MEDLINE search	literature search			MEDLINE search	Venoms/therapeutic use	7258075	PMID:7258075
MEDLINE search	literature search			MEDLINE search	Venoms/therapeutic use	7273669	PMID:7273669
MEDLINE search	literature search			MEDLINE search	Venoms/therapeutic use	7302727	PMID:7302727
MEDLINE search	literature search			MEDLINE search	Venoms/therapeutic use	7313646	PMID:7313646
MEDLINE search	literature search			MEDLINE search	Venoms/therapeutic use	7325415	PMID:7325415
MEDLINE search	literature search			MEDLINE search	Venoms/therapeutic use	7331888	PMID:7331888
MEDLINE search	literature search			MEDLINE search	Venoms/therapeutic use	7347767	PMID:7347767
MEDLINE search	literature search			MEDLINE search	Venoms/therapeutic use	7362484	PMID:7362484
MEDLINE search	literature search			MEDLINE search	Venoms/therapeutic use	7368013	PMID:7368013
MEDLINE search	literature search			MEDLINE search	Venoms/therapeutic use	7375118	PMID:7375118
MEDLINE search	literature search			MEDLINE search	Venoms/therapeutic use	7381752	PMID:7381752
MEDLINE search	literature search			MEDLINE search	Venoms/therapeutic use	7400882	PMID:7400882
MEDLINE search	literature search			MEDLINE search	Venoms/therapeutic use	7402816	PMID:7402816
MEDLINE search	literature search			MEDLINE search	Venoms/therapeutic use	7430506	PMID:7430506
MEDLINE search	literature search			MEDLINE search	Venoms/therapeutic use	7430990	PMID:7430990
MEDLINE search	literature search			MEDLINE search	Venoms/therapeutic use	7434080	PMID:7434080
MEDLINE search	literature search			MEDLINE search	Venoms/therapeutic use	7446831	PMID:7446831
MEDLINE search	literature search			MEDLINE search	Venoms/therapeutic use	7472785	PMID:7472785
MEDLINE search	literature search			MEDLINE search	Venoms/therapeutic use	7479333	PMID:7479333
MEDLINE search	literature search			MEDLINE search	Venoms/therapeutic use	7493340	PMID:7493340
MEDLINE search	literature search			MEDLINE search	Venoms/therapeutic use	7499864	PMID:7499864
MEDLINE search	literature search			MEDLINE search	Venoms/therapeutic use	7525794	PMID:7525794
MEDLINE search	literature search			MEDLINE search	Venoms/therapeutic use	7536862	PMID:7536862
MEDLINE search	literature search			MEDLINE search	Venoms/therapeutic use	7537590	PMID:7537590
MEDLINE search	literature search			MEDLINE search	Venoms/therapeutic use	7549984	PMID:7549984
MEDLINE search	literature search			MEDLINE search	Venoms/therapeutic use	7555240	PMID:7555240
MEDLINE search	literature search			MEDLINE search	Venoms/therapeutic use	7563982	PMID:7563982
MEDLINE search	literature search			MEDLINE search	Venoms/therapeutic use	7569765	PMID:7569765
MEDLINE search	literature search			MEDLINE search	Venoms/therapeutic use	7570884	PMID:7570884
MEDLINE search	literature search			MEDLINE search	Venoms/therapeutic use	7570895	PMID:7570895
MEDLINE search	literature search			MEDLINE search	Venoms/therapeutic use	7573709	PMID:7573709
MEDLINE search	literature search			MEDLINE search	Venoms/therapeutic use	7575040	PMID:7575040
MEDLINE search	literature search			MEDLINE search	Venoms/therapeutic use	7603413	PMID:7603413
MEDLINE search	literature search			MEDLINE search	Venoms/therapeutic use	7603753	PMID:7603753
MEDLINE search	literature search			MEDLINE search	Venoms/therapeutic use	7611559	PMID:7611559
MEDLINE search	literature search			MEDLINE search	Venoms/therapeutic use	7638876	PMID:7638876
MEDLINE search	literature search			MEDLINE search	Venoms/therapeutic use	7638877	PMID:7638877
MEDLINE search	literature search			MEDLINE search	Venoms/therapeutic use	7660450	PMID:7660450
MEDLINE search	literature search			MEDLINE search	Venoms/therapeutic use	7680521	PMID:7680521
MEDLINE search	literature search			MEDLINE search	Venoms/therapeutic use	7681644	PMID:7681644
MEDLINE search	literature search			MEDLINE search	Venoms/therapeutic use	7687114	PMID:7687114
MEDLINE search	literature search			MEDLINE search	Venoms/therapeutic use	7705441	PMID:7705441
MEDLINE search	literature search			MEDLINE search	Venoms/therapeutic use	7707908	PMID:7707908
MEDLINE search	literature search			MEDLINE search	Venoms/therapeutic use	7716060	PMID:7716060
MEDLINE search	literature search			MEDLINE search	Venoms/therapeutic use	7722810	PMID:7722810
MEDLINE search	literature search			MEDLINE search	Venoms/therapeutic use	7725329	PMID:7725329
MEDLINE search	literature search			MEDLINE search	Venoms/therapeutic use	7725330	PMID:7725330
MEDLINE search	literature search			MEDLINE search	Venoms/therapeutic use	7725331	PMID:7725331
MEDLINE search	literature search			MEDLINE search	Venoms/therapeutic use	7762000	PMID:7762000
MEDLINE search	literature search			MEDLINE search	Venoms/therapeutic use	7778034	PMID:7778034
MEDLINE search	literature search			MEDLINE search	Venoms/therapeutic use	7778131	PMID:7778131
MEDLINE search	literature search			MEDLINE search	Venoms/therapeutic use	7788603	PMID:7788603
MEDLINE search	literature search			MEDLINE search	Venoms/therapeutic use	7801334	PMID:7801334
MEDLINE search	literature search			MEDLINE search	Venoms/therapeutic use	7801338	PMID:7801338
MEDLINE search	literature search			MEDLINE search	Venoms/therapeutic use	7809021	PMID:7809021
MEDLINE search	literature search			MEDLINE search	Venoms/therapeutic use	7813568	PMID:7813568
MEDLINE search	literature search			MEDLINE search	Venoms/therapeutic use	7817829	PMID:7817829
MEDLINE search	literature search			MEDLINE search	Venoms/therapeutic use	7829539	PMID:7829539
MEDLINE search	literature search			MEDLINE search	Venoms/therapeutic use	7846293	PMID:7846293
MEDLINE search	literature search			MEDLINE search	Venoms/therapeutic use	7846691	PMID:7846691
MEDLINE search	literature search			MEDLINE search	Venoms/therapeutic use	7846692	PMID:7846692
MEDLINE search	literature search			MEDLINE search	Venoms/therapeutic use	7855655	PMID:7855655
MEDLINE search	literature search			MEDLINE search	Venoms/therapeutic use	7858155	PMID:7858155
MEDLINE search	literature search			MEDLINE search	Venoms/therapeutic use	7868940	PMID:7868940
MEDLINE search	literature search			MEDLINE search	Venoms/therapeutic use	7875785	PMID:7875785
MEDLINE search	literature search			MEDLINE search	Venoms/therapeutic use	7888824	PMID:7888824
MEDLINE search	literature search			MEDLINE search	Venoms/therapeutic use	7906165	PMID:7906165
MEDLINE search	literature search			MEDLINE search	Venoms/therapeutic use	7913643	PMID:7913643
MEDLINE search	literature search			MEDLINE search	Venoms/therapeutic use	7920980	PMID:7920980
MEDLINE search	literature search			MEDLINE search	Venoms/therapeutic use	7929694	PMID:7929694
MEDLINE search	literature search			MEDLINE search	Venoms/therapeutic use	7933697	PMID:7933697
MEDLINE search	literature search			MEDLINE search	Venoms/therapeutic use	7944667	PMID:7944667
MEDLINE search	literature search			MEDLINE search	Venoms/therapeutic use	7954782	PMID:7954782
MEDLINE search	literature search			MEDLINE search	Venoms/therapeutic use	7956563	PMID:7956563
MEDLINE search	literature search			MEDLINE search	Venoms/therapeutic use	7972291	PMID:7972291
MEDLINE search	literature search			MEDLINE search	Venoms/therapeutic use	7974711	PMID:7974711
MEDLINE search	literature search			MEDLINE search	Venoms/therapeutic use	7975131	PMID:7975131
MEDLINE search	literature search			MEDLINE search	Venoms/therapeutic use	7978535	PMID:7978535
MEDLINE search	literature search			MEDLINE search	Venoms/therapeutic use	7979757	PMID:7979757
MEDLINE search	literature search			MEDLINE search	Venoms/therapeutic use	7985197	PMID:7985197
MEDLINE search	literature search			MEDLINE search	Venoms/therapeutic use	7985198	PMID:7985198
MEDLINE search	literature search			MEDLINE search	Venoms/therapeutic use	7985202	PMID:7985202
MEDLINE search	literature search			MEDLINE search	Venoms/therapeutic use	7985204	PMID:7985204
MEDLINE search	literature search			MEDLINE search	Venoms/therapeutic use	7998660	PMID:7998660
MEDLINE search	literature search			MEDLINE search	Venoms/therapeutic use	8006322	PMID:8006322
MEDLINE search	literature search			MEDLINE search	Venoms/therapeutic use	8010823	PMID:8010823
MEDLINE search	literature search			MEDLINE search	Venoms/therapeutic use	8036678	PMID:8036678
MEDLINE search	literature search			MEDLINE search	Venoms/therapeutic use	8054829	PMID:8054829
MEDLINE search	literature search			MEDLINE search	Venoms/therapeutic use	8058985	PMID:8058985
MEDLINE search	literature search			MEDLINE search	Venoms/therapeutic use	8073455	PMID:8073455
MEDLINE search	literature search			MEDLINE search	Venoms/therapeutic use	8075311	PMID:8075311
MEDLINE search	literature search			MEDLINE search	Venoms/therapeutic use	8079368	PMID:8079368
MEDLINE search	literature search			MEDLINE search	Venoms/therapeutic use	8082302	PMID:8082302
MEDLINE search	literature search			MEDLINE search	Venoms/therapeutic use	8083405	PMID:8083405
MEDLINE search	literature search			MEDLINE search	Venoms/therapeutic use	8083480	PMID:8083480
MEDLINE search	literature search			MEDLINE search	Venoms/therapeutic use	8099877	PMID:8099877
MEDLINE search	literature search			MEDLINE search	Venoms/therapeutic use	8115801	PMID:8115801
MEDLINE search	literature search			MEDLINE search	Venoms/therapeutic use	8138962	PMID:8138962
MEDLINE search	literature search			MEDLINE search	Venoms/therapeutic use	8145382	PMID:8145382
MEDLINE search	literature search			MEDLINE search	Venoms/therapeutic use	8150389	PMID:8150389
MEDLINE search	literature search			MEDLINE search	Venoms/therapeutic use	8153960	PMID:8153960
MEDLINE search	literature search			MEDLINE search	Venoms/therapeutic use	8156444	PMID:8156444
MEDLINE search	literature search			MEDLINE search	Venoms/therapeutic use	8156472	PMID:8156472
MEDLINE search	literature search			MEDLINE search	Venoms/therapeutic use	8170991	PMID:8170991
MEDLINE search	literature search			MEDLINE search	Venoms/therapeutic use	8182223	PMID:8182223
MEDLINE search	literature search			MEDLINE search	Venoms/therapeutic use	8191031	PMID:8191031
MEDLINE search	literature search			MEDLINE search	Venoms/therapeutic use	8191932	PMID:8191932
MEDLINE search	literature search			MEDLINE search	Venoms/therapeutic use	8202764	PMID:8202764
MEDLINE search	literature search			MEDLINE search	Venoms/therapeutic use	8205048	PMID:8205048
MEDLINE search	literature search			MEDLINE search	Venoms/therapeutic use	8211456	PMID:8211456
MEDLINE search	literature search			MEDLINE search	Venoms/therapeutic use	8215129	PMID:8215129
MEDLINE search	literature search			MEDLINE search	Venoms/therapeutic use	8221161	PMID:8221161
MEDLINE search	literature search			MEDLINE search	Venoms/therapeutic use	8222694	PMID:8222694
MEDLINE search	literature search			MEDLINE search	Venoms/therapeutic use	8227855	PMID:8227855
MEDLINE search	literature search			MEDLINE search	Venoms/therapeutic use	8236159	PMID:8236159
MEDLINE search	literature search			MEDLINE search	Venoms/therapeutic use	8238797	PMID:8238797
MEDLINE search	literature search			MEDLINE search	Venoms/therapeutic use	8242552	PMID:8242552
MEDLINE search	literature search			MEDLINE search	Venoms/therapeutic use	8246155	PMID:8246155
MEDLINE search	literature search			MEDLINE search	Venoms/therapeutic use	8266156	PMID:8266156
MEDLINE search	literature search			MEDLINE search	Venoms/therapeutic use	8283161	PMID:8283161
MEDLINE search	literature search			MEDLINE search	Venoms/therapeutic use	8296375	PMID:8296375
MEDLINE search	literature search			MEDLINE search	Venoms/therapeutic use	8313327	PMID:8313327
MEDLINE search	literature search			MEDLINE search	Venoms/therapeutic use	8313359	PMID:8313359
MEDLINE search	literature search			MEDLINE search	Venoms/therapeutic use	8322979	PMID:8322979
MEDLINE search	literature search			MEDLINE search	Venoms/therapeutic use	8327649	PMID:8327649
MEDLINE search	literature search			MEDLINE search	Venoms/therapeutic use	8357470	PMID:8357470
MEDLINE search	literature search			MEDLINE search	Venoms/therapeutic use	8387464	PMID:8387464
MEDLINE search	literature search			MEDLINE search	Venoms/therapeutic use	8390605	PMID:8390605
MEDLINE search	literature search			MEDLINE search	Venoms/therapeutic use	8403798	PMID:8403798
MEDLINE search	literature search			MEDLINE search	Venoms/therapeutic use	8433424	PMID:8433424
MEDLINE search	literature search			MEDLINE search	Venoms/therapeutic use	8436956	PMID:8436956
MEDLINE search	literature search			MEDLINE search	Venoms/therapeutic use	8447491	PMID:8447491
MEDLINE search	literature search			MEDLINE search	Venoms/therapeutic use	8457476	PMID:8457476
MEDLINE search	literature search			MEDLINE search	Venoms/therapeutic use	8487693	PMID:8487693
MEDLINE search	literature search			MEDLINE search	Venoms/therapeutic use	8491579	PMID:8491579
MEDLINE search	literature search			MEDLINE search	Venoms/therapeutic use	8520523	PMID:8520523
MEDLINE search	literature search			MEDLINE search	Venoms/therapeutic use	8556923	PMID:8556923
MEDLINE search	literature search			MEDLINE search	Venoms/therapeutic use	8560501	PMID:8560501
MEDLINE search	literature search			MEDLINE search	Venoms/therapeutic use	8571730	PMID:8571730
MEDLINE search	literature search			MEDLINE search	Venoms/therapeutic use	8578476	PMID:8578476
MEDLINE search	literature search			MEDLINE search	Venoms/therapeutic use	8599189	PMID:8599189
MEDLINE search	literature search			MEDLINE search	Venoms/therapeutic use	8607122	PMID:8607122
MEDLINE search	literature search			MEDLINE search	Venoms/therapeutic use	8613234	PMID:8613234
MEDLINE search	literature search			MEDLINE search	Venoms/therapeutic use	8630226	PMID:8630226
MEDLINE search	literature search			MEDLINE search	Venoms/therapeutic use	8675476	PMID:8675476
MEDLINE search	literature search			MEDLINE search	Venoms/therapeutic use	8693522	PMID:8693522
MEDLINE search	literature search			MEDLINE search	Venoms/therapeutic use	8703250	PMID:8703250
MEDLINE search	literature search			MEDLINE search	Venoms/therapeutic use	8713006	PMID:8713006
MEDLINE search	literature search			MEDLINE search	Venoms/therapeutic use	8730340	PMID:8730340
MEDLINE search	literature search			MEDLINE search	Venoms/therapeutic use	8731350	PMID:8731350
MEDLINE search	literature search			MEDLINE search	Venoms/therapeutic use	8736137	PMID:8736137
MEDLINE search	literature search			MEDLINE search	Venoms/therapeutic use	8737971	PMID:8737971
MEDLINE search	literature search			MEDLINE search	Venoms/therapeutic use	8740327	PMID:8740327
MEDLINE search	literature search			MEDLINE search	Venoms/therapeutic use	8744988	PMID:8744988
MEDLINE search	literature search			MEDLINE search	Venoms/therapeutic use	8752202	PMID:8752202
MEDLINE search	literature search			MEDLINE search	Venoms/therapeutic use	8755663	PMID:8755663
MEDLINE search	literature search			MEDLINE search	Venoms/therapeutic use	8765816	PMID:8765816
MEDLINE search	literature search			MEDLINE search	Venoms/therapeutic use	8769943	PMID:8769943
MEDLINE search	literature search			MEDLINE search	Venoms/therapeutic use	8779679	PMID:8779679
MEDLINE search	literature search			MEDLINE search	Venoms/therapeutic use	8783449	PMID:8783449
MEDLINE search	literature search			MEDLINE search	Venoms/therapeutic use	8784725	PMID:8784725
MEDLINE search	literature search			MEDLINE search	Venoms/therapeutic use	8787280	PMID:8787280
MEDLINE search	literature search			MEDLINE search	Venoms/therapeutic use	8788436	PMID:8788436
MEDLINE search	literature search			MEDLINE search	Venoms/therapeutic use	8795081	PMID:8795081
MEDLINE search	literature search			MEDLINE search	Venoms/therapeutic use	8817810	PMID:8817810
MEDLINE search	literature search			MEDLINE search	Venoms/therapeutic use	8822133	PMID:8822133
MEDLINE search	literature search			MEDLINE search	Venoms/therapeutic use	8833918	PMID:8833918
MEDLINE search	literature search			MEDLINE search	Venoms/therapeutic use	8835130	PMID:8835130
MEDLINE search	literature search			MEDLINE search	Venoms/therapeutic use	8835336	PMID:8835336
MEDLINE search	literature search			MEDLINE search	Venoms/therapeutic use	8872989	PMID:8872989
MEDLINE search	literature search			MEDLINE search	Venoms/therapeutic use	8874543	PMID:8874543
MEDLINE search	literature search			MEDLINE search	Venoms/therapeutic use	8896191	PMID:8896191
MEDLINE search	literature search			MEDLINE search	Venoms/therapeutic use	8896193	PMID:8896193
MEDLINE search	literature search			MEDLINE search	Venoms/therapeutic use	8896200	PMID:8896200
MEDLINE search	literature search			MEDLINE search	Venoms/therapeutic use	8897062	PMID:8897062
MEDLINE search	literature search			MEDLINE search	Venoms/therapeutic use	8914298	PMID:8914298
MEDLINE search	literature search			MEDLINE search	Venoms/therapeutic use	8930341	PMID:8930341
MEDLINE search	literature search			MEDLINE search	Venoms/therapeutic use	8933782	PMID:8933782
MEDLINE search	literature search			MEDLINE search	Venoms/therapeutic use	8950124	PMID:8950124
MEDLINE search	literature search			MEDLINE search	Venoms/therapeutic use	8959745	PMID:8959745
MEDLINE search	literature search			MEDLINE search	Venoms/therapeutic use	9011143	PMID:9011143
MEDLINE search	literature search			MEDLINE search	Venoms/therapeutic use	9011167	PMID:9011167
MEDLINE search	literature search			MEDLINE search	Venoms/therapeutic use	9018443	PMID:9018443
MEDLINE search	literature search			MEDLINE search	Venoms/therapeutic use	9028011	PMID:9028011
MEDLINE search	literature search			MEDLINE search	Venoms/therapeutic use	9062635	PMID:9062635
MEDLINE search	literature search			MEDLINE search	Venoms/therapeutic use	9080875	PMID:9080875
MEDLINE search	literature search			MEDLINE search	Venoms/therapeutic use	9092604	PMID:9092604
MEDLINE search	literature search			MEDLINE search	Venoms/therapeutic use	9093629	PMID:9093629
MEDLINE search	literature search			MEDLINE search	Venoms/therapeutic use	9100281	PMID:9100281
MEDLINE search	literature search			MEDLINE search	Venoms/therapeutic use	9109704	PMID:9109704
MEDLINE search	literature search			MEDLINE search	Venoms/therapeutic use	9109709	PMID:9109709
MEDLINE search	literature search			MEDLINE search	Venoms/therapeutic use	9133709	PMID:9133709
MEDLINE search	literature search			MEDLINE search	Venoms/therapeutic use	9175202	PMID:9175202
MEDLINE search	literature search			MEDLINE search	Venoms/therapeutic use	9195533	PMID:9195533
MEDLINE search	literature search			MEDLINE search	Venoms/therapeutic use	9196765	PMID:9196765
MEDLINE search	literature search			MEDLINE search	Venoms/therapeutic use	9209224	PMID:9209224
MEDLINE search	literature search			MEDLINE search	Venoms/therapeutic use	9211477	PMID:9211477
MEDLINE search	literature search			MEDLINE search	Venoms/therapeutic use	9213356	PMID:9213356
MEDLINE search	literature search			MEDLINE search	Venoms/therapeutic use	9218677	PMID:9218677
MEDLINE search	literature search			MEDLINE search	Venoms/therapeutic use	9237335	PMID:9237335
MEDLINE search	literature search			MEDLINE search	Venoms/therapeutic use	9237336	PMID:9237336
MEDLINE search	literature search			MEDLINE search	Venoms/therapeutic use	9237338	PMID:9237338
MEDLINE search	literature search			MEDLINE search	Venoms/therapeutic use	9237341	PMID:9237341
MEDLINE search	literature search			MEDLINE search	Venoms/therapeutic use	9247999	PMID:9247999
MEDLINE search	literature search			MEDLINE search	Venoms/therapeutic use	9254895	PMID:9254895
MEDLINE search	literature search			MEDLINE search	Venoms/therapeutic use	9257781	PMID:9257781
MEDLINE search	literature search			MEDLINE search	Venoms/therapeutic use	9257793	PMID:9257793
MEDLINE search	literature search			MEDLINE search	Venoms/therapeutic use	9285935	PMID:9285935
MEDLINE search	literature search			MEDLINE search	Venoms/therapeutic use	9286608	PMID:9286608
MEDLINE search	literature search			MEDLINE search	Venoms/therapeutic use	9296273	PMID:9296273
MEDLINE search	literature search			MEDLINE search	Venoms/therapeutic use	9314534	PMID:9314534
MEDLINE search	literature search			MEDLINE search	Venoms/therapeutic use	9344044	PMID:9344044
MEDLINE search	literature search			MEDLINE search	Venoms/therapeutic use	9360353	PMID:9360353
MEDLINE search	literature search			MEDLINE search	Venoms/therapeutic use	9360849	PMID:9360849
MEDLINE search	literature search			MEDLINE search	Venoms/therapeutic use	9360857	PMID:9360857
MEDLINE search	literature search			MEDLINE search	Venoms/therapeutic use	9371665	PMID:9371665
MEDLINE search	literature search			MEDLINE search	Venoms/therapeutic use	9376196	PMID:9376196
MEDLINE search	literature search			MEDLINE search	Venoms/therapeutic use	9384248	PMID:9384248
MEDLINE search	literature search			MEDLINE search	Venoms/therapeutic use	9402309	PMID:9402309
MEDLINE search	literature search			MEDLINE search	Venoms/therapeutic use	9402609	PMID:9402609
MEDLINE search	literature search			MEDLINE search	Venoms/therapeutic use	9413745	PMID:9413745
MEDLINE search	literature search			MEDLINE search	Venoms/therapeutic use	9423222	PMID:9423222
MEDLINE search	literature search			MEDLINE search	Venoms/therapeutic use	9425723	PMID:9425723
MEDLINE search	literature search			MEDLINE search	Venoms/therapeutic use	9428185	PMID:9428185
MEDLINE search	literature search			MEDLINE search	Venoms/therapeutic use	9430849	PMID:9430849
MEDLINE search	literature search			MEDLINE search	Venoms/therapeutic use	9440240	PMID:9440240
MEDLINE search	literature search			MEDLINE search	Venoms/therapeutic use	9452286	PMID:9452286
MEDLINE search	literature search			MEDLINE search	Venoms/therapeutic use	9457071	PMID:9457071
MEDLINE search	literature search			MEDLINE search	Venoms/therapeutic use	9470293	PMID:9470293
MEDLINE search	literature search			MEDLINE search	Venoms/therapeutic use	9486581	PMID:9486581
MEDLINE search	literature search			MEDLINE search	Venoms/therapeutic use	9509180	PMID:9509180
MEDLINE search	literature search			MEDLINE search	Venoms/therapeutic use	9515600	PMID:9515600
MEDLINE search	literature search			MEDLINE search	Venoms/therapeutic use	9522271	PMID:9522271
MEDLINE search	literature search			MEDLINE search	Venoms/therapeutic use	9536646	PMID:9536646
MEDLINE search	literature search			MEDLINE search	Venoms/therapeutic use	9537776	PMID:9537776
MEDLINE search	literature search			MEDLINE search	Venoms/therapeutic use	9539666	PMID:9539666
MEDLINE search	literature search			MEDLINE search	Venoms/therapeutic use	9542817	PMID:9542817
MEDLINE search	literature search			MEDLINE search	Venoms/therapeutic use	9543697	PMID:9543697
MEDLINE search	literature search			MEDLINE search	Venoms/therapeutic use	9558547	PMID:9558547
MEDLINE search	literature search			MEDLINE search	Venoms/therapeutic use	9561625	PMID:9561625
MEDLINE search	literature search			MEDLINE search	Venoms/therapeutic use	9617874	PMID:9617874
MEDLINE search	literature search			MEDLINE search	Venoms/therapeutic use	9619377	PMID:9619377
MEDLINE search	literature search			MEDLINE search	Venoms/therapeutic use	9623183	PMID:9623183
MEDLINE search	literature search			MEDLINE search	Venoms/therapeutic use	9637372	PMID:9637372
MEDLINE search	literature search			MEDLINE search	Venoms/therapeutic use	9650851	PMID:9650851
MEDLINE search	literature search			MEDLINE search	Venoms/therapeutic use	9655630	PMID:9655630
MEDLINE search	literature search			MEDLINE search	Venoms/therapeutic use	9655633	PMID:9655633
MEDLINE search	literature search			MEDLINE search	Venoms/therapeutic use	9655642	PMID:9655642
MEDLINE search	literature search			MEDLINE search	Venoms/therapeutic use	9657358	PMID:9657358
MEDLINE search	literature search			MEDLINE search	Venoms/therapeutic use	9662108	PMID:9662108
MEDLINE search	literature search			MEDLINE search	Venoms/therapeutic use	9663693	PMID:9663693
MEDLINE search	literature search			MEDLINE search	Venoms/therapeutic use	9688359	PMID:9688359
MEDLINE search	literature search			MEDLINE search	Venoms/therapeutic use	9709794	PMID:9709794
MEDLINE search	literature search			MEDLINE search	Venoms/therapeutic use	9711200	PMID:9711200
MEDLINE search	literature search			MEDLINE search	Venoms/therapeutic use	9713279	PMID:9713279
MEDLINE search	literature search			MEDLINE search	Venoms/therapeutic use	9725413	PMID:9725413
MEDLINE search	literature search			MEDLINE search	Venoms/therapeutic use	9739136	PMID:9739136
MEDLINE search	literature search			MEDLINE search	Venoms/therapeutic use	9747312	PMID:9747312
MEDLINE search	literature search			MEDLINE search	Venoms/therapeutic use	9792167	PMID:9792167
MEDLINE search	literature search			MEDLINE search	Venoms/therapeutic use	9809993	PMID:9809993
MEDLINE search	literature search			MEDLINE search	Venoms/therapeutic use	9815798	PMID:9815798
MEDLINE search	literature search			MEDLINE search	Venoms/therapeutic use	9821016	PMID:9821016
MEDLINE search	literature search			MEDLINE search	Venoms/therapeutic use	9835628	PMID:9835628
MEDLINE search	literature search			MEDLINE search	Venoms/therapeutic use	9852651	PMID:9852651
MEDLINE search	literature search			MEDLINE search	Venoms/therapeutic use	9855180	PMID:9855180
MEDLINE search	literature search			MEDLINE search	Venoms/therapeutic use	9861375	PMID:9861375
MEDLINE search	literature search			MEDLINE search	Venoms/therapeutic use	9861376	PMID:9861376
MEDLINE search	literature search			MEDLINE search	Venoms/therapeutic use	9861409	PMID:9861409
MEDLINE search	literature search			MEDLINE search	Venoms/therapeutic use	9868953	PMID:9868953
MEDLINE search	literature search			MEDLINE search	Venoms/therapeutic use	9887916	PMID:9887916
MEDLINE search	literature search			MEDLINE search	Venoms/therapeutic use	9932617	PMID:9932617
MEDLINE search	literature search			MEDLINE search	Venoms/therapeutic use	9949326	PMID:9949326
MEDLINE search	literature search			MEDLINE search	Venoms/therapeutic use	10027577	PMID:10027577
MEDLINE search	literature search			MEDLINE search	Venoms/therapeutic use	10029251	PMID:10029251
MEDLINE search	literature search			MEDLINE search	Venoms/therapeutic use	10029868	PMID:10029868
MEDLINE search	literature search			MEDLINE search	Venoms/therapeutic use	10065242	PMID:10065242
MEDLINE search	literature search			MEDLINE search	Venoms/therapeutic use	10075062	PMID:10075062
MEDLINE search	literature search			MEDLINE search	Venoms/therapeutic use	10188967	PMID:10188967
MEDLINE search	literature search			MEDLINE search	Venoms/therapeutic use	10210033	PMID:10210033
MEDLINE search	literature search			MEDLINE search	Venoms/therapeutic use	10218750	PMID:10218750
MEDLINE search	literature search			MEDLINE search	Venoms/therapeutic use	10219425	PMID:10219425
MEDLINE search	literature search			MEDLINE search	Venoms/therapeutic use	10219986	PMID:10219986
MEDLINE search	literature search			MEDLINE search	Venoms/therapeutic use	10228597	PMID:10228597
MEDLINE search	literature search			MEDLINE search	Venoms/therapeutic use	10326114	PMID:10326114
MEDLINE search	literature search			MEDLINE search	Venoms/therapeutic use	10335030	PMID:10335030
MEDLINE search	literature search			MEDLINE search	Venoms/therapeutic use	10340833	PMID:10340833
MEDLINE search	literature search			MEDLINE search	Venoms/therapeutic use	10362739	PMID:10362739
MEDLINE search	literature search			MEDLINE search	Venoms/therapeutic use	10375387	PMID:10375387
MEDLINE search	literature search			MEDLINE search	Venoms/therapeutic use	10378282	PMID:10378282
MEDLINE search	literature search			MEDLINE search	Venoms/therapeutic use	10403031	PMID:10403031
MEDLINE search	literature search			MEDLINE search	Venoms/therapeutic use	10442531	PMID:10442531
MEDLINE search	literature search			MEDLINE search	Venoms/therapeutic use	10444963	PMID:10444963
MEDLINE search	literature search			MEDLINE search	Venoms/therapeutic use	10446992	PMID:10446992
MEDLINE search	literature search			MEDLINE search	Venoms/therapeutic use	10455316	PMID:10455316
MEDLINE search	literature search			MEDLINE search	Venoms/therapeutic use	10472589	PMID:10472589
MEDLINE search	literature search			MEDLINE search	Venoms/therapeutic use	10478615	PMID:10478615
MEDLINE search	literature search			MEDLINE search	Venoms/therapeutic use	10480336	PMID:10480336
MEDLINE search	literature search			MEDLINE search	Venoms/therapeutic use	10492617	PMID:10492617
MEDLINE search	literature search			MEDLINE search	Venoms/therapeutic use	10506673	PMID:10506673
MEDLINE search	literature search			MEDLINE search	Venoms/therapeutic use	10519656	PMID:10519656
MEDLINE search	literature search			MEDLINE search	Venoms/therapeutic use	10560310	PMID:10560310
MEDLINE search	literature search			MEDLINE search	Venoms/therapeutic use	10573766	PMID:10573766
MEDLINE search	literature search			MEDLINE search	Venoms/therapeutic use	10578128	PMID:10578128
MEDLINE search	literature search			MEDLINE search	Venoms/therapeutic use	10584286	PMID:10584286
MEDLINE search	literature search			MEDLINE search	Venoms/therapeutic use	10594315	PMID:10594315
MEDLINE search	literature search			MEDLINE search	Venoms/therapeutic use	10600909	PMID:10600909
MEDLINE search	literature search			MEDLINE search	Venoms/therapeutic use	10606985	PMID:10606985
MEDLINE search	literature search			MEDLINE search	Venoms/therapeutic use	10619183	PMID:10619183
MEDLINE search	literature search			MEDLINE search	Venoms/therapeutic use	10619185	PMID:10619185
MEDLINE search	literature search			MEDLINE search	Venoms/therapeutic use	10623859	PMID:10623859
MEDLINE search	literature search			MEDLINE search	Venoms/therapeutic use	10628285	PMID:10628285
MEDLINE search	literature search			MEDLINE search	Venoms/therapeutic use	10643796	PMID:10643796
MEDLINE search	literature search			MEDLINE search	Venoms/therapeutic use	10665992	PMID:10665992
MEDLINE search	literature search			MEDLINE search	Venoms/therapeutic use	10666519	PMID:10666519
MEDLINE search	literature search			MEDLINE search	Venoms/therapeutic use	10685395	PMID:10685395
MEDLINE search	literature search			MEDLINE search	Venoms/therapeutic use	10692631	PMID:10692631
MEDLINE search	literature search			MEDLINE search	Venoms/therapeutic use	10695969	PMID:10695969
MEDLINE search	literature search			MEDLINE search	Venoms/therapeutic use	10696863	PMID:10696863
MEDLINE search	literature search			MEDLINE search	Venoms/therapeutic use	10717621	PMID:10717621
MEDLINE search	literature search			MEDLINE search	Venoms/therapeutic use	10731440	PMID:10731440
MEDLINE search	literature search			MEDLINE search	Venoms/therapeutic use	10757347	PMID:10757347
MEDLINE search	literature search			MEDLINE search	Venoms/therapeutic use	10773722	PMID:10773722
MEDLINE search	literature search			MEDLINE search	Venoms/therapeutic use	10779307	PMID:10779307
MEDLINE search	literature search			MEDLINE search	Venoms/therapeutic use	10793237	PMID:10793237
MEDLINE search	literature search			MEDLINE search	Venoms/therapeutic use	10796295	PMID:10796295
MEDLINE search	literature search			MEDLINE search	Venoms/therapeutic use	10815082	PMID:10815082
MEDLINE search	literature search			MEDLINE search	Venoms/therapeutic use	10822362	PMID:10822362
MEDLINE search	literature search			MEDLINE search	Venoms/therapeutic use	10834782	PMID:10834782
MEDLINE search	literature search			MEDLINE search	Venoms/therapeutic use	10840125	PMID:10840125
MEDLINE search	literature search			MEDLINE search	Venoms/therapeutic use	10843426	PMID:10843426
MEDLINE search	literature search			MEDLINE search	Venoms/therapeutic use	10843430	PMID:10843430
MEDLINE search	literature search			MEDLINE search	Venoms/therapeutic use	10856159	PMID:10856159
MEDLINE search	literature search			MEDLINE search	Venoms/therapeutic use	10868343	PMID:10868343
MEDLINE search	literature search			MEDLINE search	Venoms/therapeutic use	10871336	PMID:10871336
MEDLINE search	literature search			MEDLINE search	Venoms/therapeutic use	10881027	PMID:10881027
MEDLINE search	literature search			MEDLINE search	Venoms/therapeutic use	10886114	PMID:10886114
MEDLINE search	literature search			MEDLINE search	Venoms/therapeutic use	10896874	PMID:10896874
MEDLINE search	literature search			MEDLINE search	Venoms/therapeutic use	10898500	PMID:10898500
MEDLINE search	literature search			MEDLINE search	Venoms/therapeutic use	10909168	PMID:10909168
MEDLINE search	literature search			MEDLINE search	Venoms/therapeutic use	10931125	PMID:10931125
MEDLINE search	literature search			MEDLINE search	Venoms/therapeutic use	10944460	PMID:10944460
MEDLINE search	literature search			MEDLINE search	Venoms/therapeutic use	10978736	PMID:10978736
MEDLINE search	literature search			MEDLINE search	Venoms/therapeutic use	10982627	PMID:10982627
MEDLINE search	literature search			MEDLINE search	Venoms/therapeutic use	11000661	PMID:11000661
MEDLINE search	literature search			MEDLINE search	Venoms/therapeutic use	11005650	PMID:11005650
MEDLINE search	literature search			MEDLINE search	Venoms/therapeutic use	11022073	PMID:11022073
MEDLINE search	literature search			MEDLINE search	Venoms/therapeutic use	11023513	PMID:11023513
MEDLINE search	literature search			MEDLINE search	Venoms/therapeutic use	11030442	PMID:11030442
MEDLINE search	literature search			MEDLINE search	Venoms/therapeutic use	11039839	PMID:11039839
MEDLINE search	literature search			MEDLINE search	Venoms/therapeutic use	11043628	PMID:11043628
MEDLINE search	literature search			MEDLINE search	Venoms/therapeutic use	11058885	PMID:11058885
MEDLINE search	literature search			MEDLINE search	Venoms/therapeutic use	11060815	PMID:11060815
MEDLINE search	literature search			MEDLINE search	Venoms/therapeutic use	11069525	PMID:11069525
MEDLINE search	literature search			MEDLINE search	Venoms/therapeutic use	11097308	PMID:11097308
MEDLINE search	literature search			MEDLINE search	Venoms/therapeutic use	11107900	PMID:11107900
MEDLINE search	literature search			MEDLINE search	Venoms/therapeutic use	11111013	PMID:11111013
MEDLINE search	literature search			MEDLINE search	Venoms/therapeutic use	11130146	PMID:11130146
MEDLINE search	literature search			MEDLINE search	Venoms/therapeutic use	11136521	PMID:11136521
MEDLINE search	literature search			MEDLINE search	Venoms/therapeutic use	11136932	PMID:11136932
MEDLINE search	literature search			MEDLINE search	Venoms/therapeutic use	11144814	PMID:11144814
MEDLINE search	literature search			MEDLINE search	Venoms/therapeutic use	11145670	PMID:11145670
MEDLINE search	literature search			MEDLINE search	Venoms/therapeutic use	11152386	PMID:11152386
MEDLINE search	literature search			MEDLINE search	Venoms/therapeutic use	11159876	PMID:11159876
MEDLINE search	literature search			MEDLINE search	Venoms/therapeutic use	11165532	PMID:11165532
MEDLINE search	literature search			MEDLINE search	Venoms/therapeutic use	11193194	PMID:11193194
MEDLINE search	literature search			MEDLINE search	Venoms/therapeutic use	11207323	PMID:11207323
MEDLINE search	literature search			MEDLINE search	Venoms/therapeutic use	11207399	PMID:11207399
MEDLINE search	literature search			MEDLINE search	Venoms/therapeutic use	11208190	PMID:11208190
MEDLINE search	literature search			MEDLINE search	Venoms/therapeutic use	11235817	PMID:11235817
MEDLINE search	literature search			MEDLINE search	Venoms/therapeutic use	11253115	PMID:11253115
MEDLINE search	literature search			MEDLINE search	Venoms/therapeutic use	11260536	PMID:11260536
MEDLINE search	literature search			MEDLINE search	Venoms/therapeutic use	11273516	PMID:11273516
MEDLINE search	literature search			MEDLINE search	Venoms/therapeutic use	11277856	PMID:11277856
MEDLINE search	literature search			MEDLINE search	Venoms/therapeutic use	11278106	PMID:11278106
MEDLINE search	literature search			MEDLINE search	Venoms/therapeutic use	11280223	PMID:11280223
MEDLINE search	literature search			MEDLINE search	Venoms/therapeutic use	11280693	PMID:11280693
MEDLINE search	literature search			MEDLINE search	Venoms/therapeutic use	11282664	PMID:11282664
MEDLINE search	literature search			MEDLINE search	Venoms/therapeutic use	11288852	PMID:11288852
MEDLINE search	literature search			MEDLINE search	Venoms/therapeutic use	11304508	PMID:11304508
MEDLINE search	literature search			MEDLINE search	Venoms/therapeutic use	11314837	PMID:11314837
MEDLINE search	literature search			MEDLINE search	Venoms/therapeutic use	11315406	PMID:11315406
MEDLINE search	literature search			MEDLINE search	Venoms/therapeutic use	11340327	PMID:11340327
MEDLINE search	literature search			MEDLINE search	Venoms/therapeutic use	11341509	PMID:11341509
MEDLINE search	literature search			MEDLINE search	Venoms/therapeutic use	11344360	PMID:11344360
MEDLINE search	literature search			MEDLINE search	Venoms/therapeutic use	11344557	PMID:11344557
MEDLINE search	literature search			MEDLINE search	Venoms/therapeutic use	11348818	PMID:11348818
MEDLINE search	literature search			MEDLINE search	Venoms/therapeutic use	11379401	PMID:11379401
MEDLINE search	literature search			MEDLINE search	Venoms/therapeutic use	11383658	PMID:11383658
MEDLINE search	literature search			MEDLINE search	Venoms/therapeutic use	11384730	PMID:11384730
MEDLINE search	literature search			MEDLINE search	Venoms/therapeutic use	11394494	PMID:11394494
MEDLINE search	literature search			MEDLINE search	Venoms/therapeutic use	11400609	PMID:11400609
MEDLINE search	literature search			MEDLINE search	Venoms/therapeutic use	11404233	PMID:11404233
MEDLINE search	literature search			MEDLINE search	Venoms/therapeutic use	11405155	PMID:11405155
MEDLINE search	literature search			MEDLINE search	Venoms/therapeutic use	11405280	PMID:11405280
MEDLINE search	literature search			MEDLINE search	Venoms/therapeutic use	11405281	PMID:11405281
MEDLINE search	literature search			MEDLINE search	Venoms/therapeutic use	11422133	PMID:11422133
MEDLINE search	literature search			MEDLINE search	Venoms/therapeutic use	11430545	PMID:11430545
MEDLINE search	literature search			MEDLINE search	Venoms/therapeutic use	11430886	PMID:11430886
MEDLINE search	literature search			MEDLINE search	Venoms/therapeutic use	11436967	PMID:11436967
MEDLINE search	literature search			MEDLINE search	Venoms/therapeutic use	11441099	PMID:11441099
MEDLINE search	literature search			MEDLINE search	Venoms/therapeutic use	11446502	PMID:11446502
MEDLINE search	literature search			MEDLINE search	Venoms/therapeutic use	11449301	PMID:11449301
MEDLINE search	literature search			MEDLINE search	Venoms/therapeutic use	11450339	PMID:11450339
MEDLINE search	literature search			MEDLINE search	Venoms/therapeutic use	11469043	PMID:11469043
MEDLINE search	literature search			MEDLINE search	Venoms/therapeutic use	11474731	PMID:11474731
MEDLINE search	literature search			MEDLINE search	Venoms/therapeutic use	11476408	PMID:11476408
MEDLINE search	literature search			MEDLINE search	Venoms/therapeutic use	11485826	PMID:11485826
MEDLINE search	literature search			MEDLINE search	Venoms/therapeutic use	11495677	PMID:11495677
MEDLINE search	literature search			MEDLINE search	Venoms/therapeutic use	11504572	PMID:11504572
MEDLINE search	literature search			MEDLINE search	Venoms/therapeutic use	11525706	PMID:11525706
MEDLINE search	literature search			MEDLINE search	Venoms/therapeutic use	11525781	PMID:11525781
MEDLINE search	literature search			MEDLINE search	Venoms/therapeutic use	11527062	PMID:11527062
MEDLINE search	literature search			MEDLINE search	Venoms/therapeutic use	11527245	PMID:11527245
MEDLINE search	literature search			MEDLINE search	Venoms/therapeutic use	11529902	PMID:11529902
MEDLINE search	literature search			MEDLINE search	Venoms/therapeutic use	11545249	PMID:11545249
MEDLINE search	literature search			MEDLINE search	Venoms/therapeutic use	11565896	PMID:11565896
MEDLINE search	literature search			MEDLINE search	Venoms/therapeutic use	11574290	PMID:11574290
MEDLINE search	literature search			MEDLINE search	Venoms/therapeutic use	11602282	PMID:11602282
MEDLINE search	literature search			MEDLINE search	Venoms/therapeutic use	11711130	PMID:11711130
MEDLINE search	literature search			MEDLINE search	Venoms/therapeutic use	11712704	PMID:11712704
MEDLINE search	literature search			MEDLINE search	Venoms/therapeutic use	11717451	PMID:11717451
MEDLINE search	literature search			MEDLINE search	Venoms/therapeutic use	11719879	PMID:11719879
MEDLINE search	literature search			MEDLINE search	Venoms/therapeutic use	11720652	PMID:11720652
MEDLINE search	literature search			MEDLINE search	Venoms/therapeutic use	11731905	PMID:11731905
MEDLINE search	literature search			MEDLINE search	Venoms/therapeutic use	11755954	PMID:11755954
MEDLINE search	literature search			MEDLINE search	Venoms/therapeutic use	11764002	PMID:11764002
MEDLINE search	literature search			MEDLINE search	Venoms/therapeutic use	11781603	PMID:11781603
MEDLINE search	literature search			MEDLINE search	Venoms/therapeutic use	11799266	PMID:11799266
MEDLINE search	literature search			MEDLINE search	Venoms/therapeutic use	11815741	PMID:11815741
MEDLINE search	literature search			MEDLINE search	Venoms/therapeutic use	11826163	PMID:11826163
MEDLINE search	literature search			MEDLINE search	Venoms/therapeutic use	11837877	PMID:11837877
MEDLINE search	literature search			MEDLINE search	Venoms/therapeutic use	11856115	PMID:11856115
MEDLINE search	literature search			MEDLINE search	Venoms/therapeutic use	11876881	PMID:11876881
MEDLINE search	literature search			MEDLINE search	Venoms/therapeutic use	11878133	PMID:11878133
MEDLINE search	literature search			MEDLINE search	Venoms/therapeutic use	11882102	PMID:11882102
MEDLINE search	literature search			MEDLINE search	Venoms/therapeutic use	11902659	PMID:11902659
MEDLINE search	literature search			MEDLINE search	Venoms/therapeutic use	11906482	PMID:11906482
MEDLINE search	literature search			MEDLINE search	Venoms/therapeutic use	11925119	PMID:11925119
MEDLINE search	literature search			MEDLINE search	Venoms/therapeutic use	11926002	PMID:11926002
MEDLINE search	literature search			MEDLINE search	Venoms/therapeutic use	11943932	PMID:11943932
MEDLINE search	literature search			MEDLINE search	Venoms/therapeutic use	11945105	PMID:11945105
MEDLINE search	literature search			MEDLINE search	Venoms/therapeutic use	11948110	PMID:11948110
MEDLINE search	literature search			MEDLINE search	Venoms/therapeutic use	11953892	PMID:11953892
MEDLINE search	literature search			MEDLINE search	Venoms/therapeutic use	11964714	PMID:11964714
MEDLINE search	literature search			MEDLINE search	Venoms/therapeutic use	11965857	PMID:11965857
MEDLINE search	literature search			MEDLINE search	Venoms/therapeutic use	11990168	PMID:11990168
MEDLINE search	literature search			MEDLINE search	Venoms/therapeutic use	11993312	PMID:11993312
MEDLINE search	literature search			MEDLINE search	Venoms/therapeutic use	12009098	PMID:12009098
MEDLINE search	literature search			MEDLINE search	Venoms/therapeutic use	12009099	PMID:12009099
MEDLINE search	literature search			MEDLINE search	Venoms/therapeutic use	12011799	PMID:12011799
MEDLINE search	literature search			MEDLINE search	Venoms/therapeutic use	12013508	PMID:12013508
MEDLINE search	literature search			MEDLINE search	Venoms/therapeutic use	12031688	PMID:12031688
MEDLINE search	literature search			MEDLINE search	Venoms/therapeutic use	12031877	PMID:12031877
MEDLINE search	literature search			MEDLINE search	Venoms/therapeutic use	12045836	PMID:12045836
MEDLINE search	literature search			MEDLINE search	Venoms/therapeutic use	12047914	PMID:12047914
MEDLINE search	literature search			MEDLINE search	Venoms/therapeutic use	12051509	PMID:12051509
MEDLINE search	literature search			MEDLINE search	Venoms/therapeutic use	12064982	PMID:12064982
MEDLINE search	literature search			MEDLINE search	Venoms/therapeutic use	12067099	PMID:12067099
MEDLINE search	literature search			MEDLINE search	Venoms/therapeutic use	12069385	PMID:12069385
MEDLINE search	literature search			MEDLINE search	Venoms/therapeutic use	12074433	PMID:12074433
MEDLINE search	literature search			MEDLINE search	Venoms/therapeutic use	12076080	PMID:12076080
MEDLINE search	literature search			MEDLINE search	Venoms/therapeutic use	12078845	PMID:12078845
MEDLINE search	literature search			MEDLINE search	Venoms/therapeutic use	12102539	PMID:12102539
MEDLINE search	literature search			MEDLINE search	Venoms/therapeutic use	12109787	PMID:12109787
MEDLINE search	literature search			MEDLINE search	Venoms/therapeutic use	12130950	PMID:12130950
MEDLINE search	literature search			MEDLINE search	Venoms/therapeutic use	12130983	PMID:12130983
MEDLINE search	literature search			MEDLINE search	Venoms/therapeutic use	12163905	PMID:12163905
MEDLINE search	literature search			MEDLINE search	Venoms/therapeutic use	12165044	PMID:12165044
MEDLINE search	literature search			MEDLINE search	Venoms/therapeutic use	12165047	PMID:12165047
MEDLINE search	literature search			MEDLINE search	Venoms/therapeutic use	12166704	PMID:12166704
MEDLINE search	literature search			MEDLINE search	Venoms/therapeutic use	12172710	PMID:12172710
MEDLINE search	literature search			MEDLINE search	Venoms/therapeutic use	12174777	PMID:12174777
MEDLINE search	literature search			MEDLINE search	Venoms/therapeutic use	12174784	PMID:12174784
MEDLINE search	literature search			MEDLINE search	Venoms/therapeutic use	12175614	PMID:12175614
MEDLINE search	literature search			MEDLINE search	Venoms/therapeutic use	12180804	PMID:12180804
MEDLINE search	literature search			MEDLINE search	Venoms/therapeutic use	12182541	PMID:12182541
MEDLINE search	literature search			MEDLINE search	Venoms/therapeutic use	12182542	PMID:12182542
MEDLINE search	literature search			MEDLINE search	Venoms/therapeutic use	12201901	PMID:12201901
MEDLINE search	literature search			MEDLINE search	Venoms/therapeutic use	12220714	PMID:12220714
MEDLINE search	literature search			MEDLINE search	Venoms/therapeutic use	12221071	PMID:12221071
MEDLINE search	literature search			MEDLINE search	Venoms/therapeutic use	12227479	PMID:12227479
MEDLINE search	literature search			MEDLINE search	Venoms/therapeutic use	12236549	PMID:12236549
MEDLINE search	literature search			MEDLINE search	Venoms/therapeutic use	12322871	PMID:12322871
MEDLINE search	literature search			MEDLINE search	Venoms/therapeutic use	12358578	PMID:12358578
MEDLINE search	literature search			MEDLINE search	Venoms/therapeutic use	12365829	PMID:12365829
MEDLINE search	literature search			MEDLINE search	Venoms/therapeutic use	12368110	PMID:12368110
MEDLINE search	literature search			MEDLINE search	Venoms/therapeutic use	12368120	PMID:12368120
MEDLINE search	literature search			MEDLINE search	Venoms/therapeutic use	12396470	PMID:12396470
MEDLINE search	literature search			MEDLINE search	Venoms/therapeutic use	12398066	PMID:12398066
MEDLINE search	literature search			MEDLINE search	Venoms/therapeutic use	12403218	PMID:12403218
MEDLINE search	literature search			MEDLINE search	Venoms/therapeutic use	12404853	PMID:12404853
MEDLINE search	literature search			MEDLINE search	Venoms/therapeutic use	12412621	PMID:12412621
MEDLINE search	literature search			MEDLINE search	Venoms/therapeutic use	12419508	PMID:12419508
MEDLINE search	literature search			MEDLINE search	Venoms/therapeutic use	12427109	PMID:12427109
MEDLINE search	literature search			MEDLINE search	Venoms/therapeutic use	12457877	PMID:12457877
MEDLINE search	literature search			MEDLINE search	Venoms/therapeutic use	12457878	PMID:12457878
MEDLINE search	literature search			MEDLINE search	Venoms/therapeutic use	12464961	PMID:12464961
MEDLINE search	literature search			MEDLINE search	Venoms/therapeutic use	12467658	PMID:12467658
MEDLINE search	literature search			MEDLINE search	Venoms/therapeutic use	12469190	PMID:12469190
MEDLINE search	literature search			MEDLINE search	Venoms/therapeutic use	12477723	PMID:12477723
MEDLINE search	literature search			MEDLINE search	Venoms/therapeutic use	12499053	PMID:12499053
MEDLINE search	literature search			MEDLINE search	Venoms/therapeutic use	12503871	PMID:12503871
MEDLINE search	literature search			MEDLINE search	Venoms/therapeutic use	12532190	PMID:12532190
MEDLINE search	literature search			MEDLINE search	Venoms/therapeutic use	12536045	PMID:12536045
MEDLINE search	literature search			MEDLINE search	Venoms/therapeutic use	12542459	PMID:12542459
MEDLINE search	literature search			MEDLINE search	Venoms/therapeutic use	12569024	PMID:12569024
MEDLINE search	literature search			MEDLINE search	Venoms/therapeutic use	12569717	PMID:12569717
MEDLINE search	literature search			MEDLINE search	Venoms/therapeutic use	12574817	PMID:12574817
MEDLINE search	literature search			MEDLINE search	Venoms/therapeutic use	12575843	PMID:12575843
MEDLINE search	literature search			MEDLINE search	Venoms/therapeutic use	12585096	PMID:12585096
MEDLINE search	literature search			MEDLINE search	Venoms/therapeutic use	12592316	PMID:12592316
MEDLINE search	literature search			MEDLINE search	Venoms/therapeutic use	12592625	PMID:12592625
MEDLINE search	literature search			MEDLINE search	Venoms/therapeutic use	12605206	PMID:12605206
MEDLINE search	literature search			MEDLINE search	Venoms/therapeutic use	12618751	PMID:12618751
MEDLINE search	literature search			MEDLINE search	Venoms/therapeutic use	12622893	PMID:12622893
MEDLINE search	literature search			MEDLINE search	Venoms/therapeutic use	12625572	PMID:12625572
MEDLINE search	literature search			MEDLINE search	Venoms/therapeutic use	12639891	PMID:12639891
MEDLINE search	literature search			MEDLINE search	Venoms/therapeutic use	12660058	PMID:12660058
MEDLINE search	literature search			MEDLINE search	Venoms/therapeutic use	12666187	PMID:12666187
MEDLINE search	literature search			MEDLINE search	Venoms/therapeutic use	12676300	PMID:12676300
MEDLINE search	literature search			MEDLINE search	Venoms/therapeutic use	12676368	PMID:12676368
MEDLINE search	literature search			MEDLINE search	Venoms/therapeutic use	12676437	PMID:12676437
MEDLINE search	literature search			MEDLINE search	Venoms/therapeutic use	12676441	PMID:12676441
MEDLINE search	literature search			MEDLINE search	Venoms/therapeutic use	12678868	PMID:12678868
MEDLINE search	literature search			MEDLINE search	Venoms/therapeutic use	12692184	PMID:12692184
MEDLINE search	literature search			MEDLINE search	Venoms/therapeutic use	12698031	PMID:12698031
MEDLINE search	literature search			MEDLINE search	Venoms/therapeutic use	12706360	PMID:12706360
MEDLINE search	literature search			MEDLINE search	Venoms/therapeutic use	12711834	PMID:12711834
MEDLINE search	literature search			MEDLINE search	Venoms/therapeutic use	12715081	PMID:12715081
MEDLINE search	literature search			MEDLINE search	Venoms/therapeutic use	12717146	PMID:12717146
MEDLINE search	literature search			MEDLINE search	Venoms/therapeutic use	12723765	PMID:12723765
MEDLINE search	literature search			MEDLINE search	Venoms/therapeutic use	12733849	PMID:12733849
MEDLINE search	literature search			MEDLINE search	Venoms/therapeutic use	12733854	PMID:12733854
MEDLINE search	literature search			MEDLINE search	Venoms/therapeutic use	12736719	PMID:12736719
MEDLINE search	literature search			MEDLINE search	Venoms/therapeutic use	12755378	PMID:12755378
MEDLINE search	literature search			MEDLINE search	Venoms/therapeutic use	12771244	PMID:12771244
MEDLINE search	literature search			MEDLINE search	Venoms/therapeutic use	12779076	PMID:12779076
MEDLINE search	literature search			MEDLINE search	Venoms/therapeutic use	12782078	PMID:12782078
MEDLINE search	literature search			MEDLINE search	Venoms/therapeutic use	12782082	PMID:12782082
MEDLINE search	literature search			MEDLINE search	Venoms/therapeutic use	12782083	PMID:12782083
MEDLINE search	literature search			MEDLINE search	Venoms/therapeutic use	12782086	PMID:12782086
MEDLINE search	literature search			MEDLINE search	Venoms/therapeutic use	12782091	PMID:12782091
MEDLINE search	literature search			MEDLINE search	Venoms/therapeutic use	12784188	PMID:12784188
MEDLINE search	literature search			MEDLINE search	Venoms/therapeutic use	12807697	PMID:12807697
MEDLINE search	literature search			MEDLINE search	Venoms/therapeutic use	12809950	PMID:12809950
MEDLINE search	literature search			MEDLINE search	Venoms/therapeutic use	12815846	PMID:12815846
MEDLINE search	literature search			MEDLINE search	Venoms/therapeutic use	12819025	PMID:12819025
MEDLINE search	literature search			MEDLINE search	Venoms/therapeutic use	12822263	PMID:12822263
MEDLINE search	literature search			MEDLINE search	Venoms/therapeutic use	12825843	PMID:12825843
MEDLINE search	literature search			MEDLINE search	Venoms/therapeutic use	12841560	PMID:12841560
MEDLINE search	literature search			MEDLINE search	Venoms/therapeutic use	12843686	PMID:12843686
MEDLINE search	literature search			MEDLINE search	Venoms/therapeutic use	12845230	PMID:12845230
MEDLINE search	literature search			MEDLINE search	Venoms/therapeutic use	12856578	PMID:12856578
MEDLINE search	literature search			MEDLINE search	Venoms/therapeutic use	12856871	PMID:12856871
MEDLINE search	literature search			MEDLINE search	Venoms/therapeutic use	12861850	PMID:12861850
MEDLINE search	literature search			MEDLINE search	Venoms/therapeutic use	12864719	PMID:12864719
MEDLINE search	literature search			MEDLINE search	Venoms/therapeutic use	12872677	PMID:12872677
MEDLINE search	literature search			MEDLINE search	Venoms/therapeutic use	12884267	PMID:12884267
MEDLINE search	literature search			MEDLINE search	Venoms/therapeutic use	12885421	PMID:12885421
MEDLINE search	literature search			MEDLINE search	Venoms/therapeutic use	12893063	PMID:12893063
MEDLINE search	literature search			MEDLINE search	Venoms/therapeutic use	12901235	PMID:12901235
MEDLINE search	literature search			MEDLINE search	Venoms/therapeutic use	12906892	PMID:12906892
MEDLINE search	literature search			MEDLINE search	Venoms/therapeutic use	12914822	PMID:12914822
MEDLINE search	literature search			MEDLINE search	Venoms/therapeutic use	12917882	PMID:12917882
MEDLINE search	literature search			MEDLINE search	Venoms/therapeutic use	12938786	PMID:12938786
MEDLINE search	literature search			MEDLINE search	Venoms/therapeutic use	12964040	PMID:12964040
MEDLINE search	literature search			MEDLINE search	Venoms/therapeutic use	12967822	PMID:12967822
MEDLINE search	literature search			MEDLINE search	Venoms/therapeutic use	12974396	PMID:12974396
MEDLINE search	literature search			MEDLINE search	Venoms/therapeutic use	14499286	PMID:14499286
MEDLINE search	literature search			MEDLINE search	Venoms/therapeutic use	14522004	PMID:14522004
MEDLINE search	literature search			MEDLINE search	Venoms/therapeutic use	14529486	PMID:14529486
MEDLINE search	literature search			MEDLINE search	Venoms/therapeutic use	14529519	PMID:14529519
MEDLINE search	literature search			MEDLINE search	Venoms/therapeutic use	14559073	PMID:14559073
MEDLINE search	literature search			MEDLINE search	Venoms/therapeutic use	14559086	PMID:14559086
MEDLINE search	literature search			MEDLINE search	Venoms/therapeutic use	14577332	PMID:14577332
MEDLINE search	literature search			MEDLINE search	Venoms/therapeutic use	14614282	PMID:14614282
MEDLINE search	literature search			MEDLINE search	Venoms/therapeutic use	14629126	PMID:14629126
MEDLINE search	literature search			MEDLINE search	Venoms/therapeutic use	14634600	PMID:14634600
MEDLINE search	literature search			MEDLINE search	Venoms/therapeutic use	14635383	PMID:14635383
MEDLINE search	literature search			MEDLINE search	Venoms/therapeutic use	14644579	PMID:14644579
MEDLINE search	literature search			MEDLINE search	Venoms/therapeutic use	14660794	PMID:14660794
MEDLINE search	literature search			MEDLINE search	Venoms/therapeutic use	14661686	PMID:14661686
MEDLINE search	literature search			MEDLINE search	Venoms/therapeutic use	14676521	PMID:14676521
MEDLINE search	literature search			MEDLINE search	Venoms/therapeutic use	14677163	PMID:14677163
MEDLINE search	literature search			MEDLINE search	Venoms/therapeutic use	14687481	PMID:14687481
MEDLINE search	literature search			MEDLINE search	Venoms/therapeutic use	14691344	PMID:14691344
MEDLINE search	literature search			MEDLINE search	Venoms/therapeutic use	14693249	PMID:14693249
MEDLINE search	literature search			MEDLINE search	Venoms/therapeutic use	14700743	PMID:14700743
MEDLINE search	literature search			MEDLINE search	Venoms/therapeutic use	14705838	PMID:14705838
MEDLINE search	literature search			MEDLINE search	Venoms/therapeutic use	14705851	PMID:14705851
MEDLINE search	literature search			MEDLINE search	Venoms/therapeutic use	14709577	PMID:14709577
MEDLINE search	literature search			MEDLINE search	Venoms/therapeutic use	14719029	PMID:14719029
MEDLINE search	literature search			MEDLINE search	Venoms/therapeutic use	14719425	PMID:14719425
MEDLINE search	literature search			MEDLINE search	Venoms/therapeutic use	14722668	PMID:14722668
MEDLINE search	literature search			MEDLINE search	Venoms/therapeutic use	14722669	PMID:14722669
MEDLINE search	literature search			MEDLINE search	Venoms/therapeutic use	14722941	PMID:14722941
MEDLINE search	literature search			MEDLINE search	Venoms/therapeutic use	14725490	PMID:14725490
MEDLINE search	literature search			MEDLINE search	Venoms/therapeutic use	14727383	PMID:14727383
MEDLINE search	literature search			MEDLINE search	Venoms/therapeutic use	14972669	PMID:14972669
MEDLINE search	literature search			MEDLINE search	Venoms/therapeutic use	14976206	PMID:14976206
MEDLINE search	literature search			MEDLINE search	Venoms/therapeutic use	14992323	PMID:14992323
MEDLINE search	literature search			MEDLINE search	Venoms/therapeutic use	14999016	PMID:14999016
MEDLINE search	literature search			MEDLINE search	Venoms/therapeutic use	15013281	PMID:15013281
MEDLINE search	literature search			MEDLINE search	Venoms/therapeutic use	15028774	PMID:15028774
MEDLINE search	literature search			MEDLINE search	Venoms/therapeutic use	15049103	PMID:15049103
MEDLINE search	literature search			MEDLINE search	Venoms/therapeutic use	15051408	PMID:15051408
MEDLINE search	literature search			MEDLINE search	Venoms/therapeutic use	15054982	PMID:15054982
MEDLINE search	literature search			MEDLINE search	Venoms/therapeutic use	15057338	PMID:15057338
MEDLINE search	literature search			MEDLINE search	Venoms/therapeutic use	15068608	PMID:15068608
MEDLINE search	literature search			MEDLINE search	Venoms/therapeutic use	15072239	PMID:15072239
MEDLINE search	literature search			MEDLINE search	Venoms/therapeutic use	15083930	PMID:15083930
MEDLINE search	literature search			MEDLINE search	Venoms/therapeutic use	15106079	PMID:15106079
MEDLINE search	literature search			MEDLINE search	Venoms/therapeutic use	15109884	PMID:15109884
MEDLINE search	literature search			MEDLINE search	Venoms/therapeutic use	15109889	PMID:15109889
MEDLINE search	literature search			MEDLINE search	Venoms/therapeutic use	15147443	PMID:15147443
MEDLINE search	literature search			MEDLINE search	Venoms/therapeutic use	15151676	PMID:15151676
MEDLINE search	literature search			MEDLINE search	Venoms/therapeutic use	15155141	PMID:15155141
MEDLINE search	literature search			MEDLINE search	Venoms/therapeutic use	15165713	PMID:15165713
MEDLINE search	literature search			MEDLINE search	Venoms/therapeutic use	15177937	PMID:15177937
MEDLINE search	literature search			MEDLINE search	Venoms/therapeutic use	15180477	PMID:15180477
MEDLINE search	literature search			MEDLINE search	Venoms/therapeutic use	15181847	PMID:15181847
MEDLINE search	literature search			MEDLINE search	Venoms/therapeutic use	15198899	PMID:15198899
MEDLINE search	literature search			MEDLINE search	Venoms/therapeutic use	15203921	PMID:15203921
MEDLINE search	literature search			MEDLINE search	Venoms/therapeutic use	15204957	PMID:15204957
MEDLINE search	literature search			MEDLINE search	Venoms/therapeutic use	15212625	PMID:15212625
MEDLINE search	literature search			MEDLINE search	Venoms/therapeutic use	15220193	PMID:15220193
MEDLINE search	literature search			MEDLINE search	Venoms/therapeutic use	15240633	PMID:15240633
MEDLINE search	literature search			MEDLINE search	Venoms/therapeutic use	15243294	PMID:15243294
MEDLINE search	literature search			MEDLINE search	Venoms/therapeutic use	15271178	PMID:15271178
MEDLINE search	literature search			MEDLINE search	Venoms/therapeutic use	15279578	PMID:15279578
MEDLINE search	literature search			MEDLINE search	Venoms/therapeutic use	15282656	PMID:15282656
MEDLINE search	literature search			MEDLINE search	Venoms/therapeutic use	15301303	PMID:15301303
MEDLINE search	literature search			MEDLINE search	Venoms/therapeutic use	15311679	PMID:15311679
MEDLINE search	literature search			MEDLINE search	Venoms/therapeutic use	15313850	PMID:15313850
MEDLINE search	literature search			MEDLINE search	Venoms/therapeutic use	15331551	PMID:15331551
MEDLINE search	literature search			MEDLINE search	Venoms/therapeutic use	15336634	PMID:15336634
MEDLINE search	literature search			MEDLINE search	Venoms/therapeutic use	15343588	PMID:15343588
MEDLINE search	literature search			MEDLINE search	Venoms/therapeutic use	15346979	PMID:15346979
MEDLINE search	literature search			MEDLINE search	Venoms/therapeutic use	15350601	PMID:15350601
MEDLINE search	literature search			MEDLINE search	Venoms/therapeutic use	15353234	PMID:15353234
MEDLINE search	literature search			MEDLINE search	Venoms/therapeutic use	15358153	PMID:15358153
MEDLINE search	literature search			MEDLINE search	Venoms/therapeutic use	15361962	PMID:15361962
MEDLINE search	literature search			MEDLINE search	Venoms/therapeutic use	15364408	PMID:15364408
MEDLINE search	literature search			MEDLINE search	Venoms/therapeutic use	15372917	PMID:15372917
MEDLINE search	literature search			MEDLINE search	Venoms/therapeutic use	15373161	PMID:15373161
MEDLINE search	literature search			MEDLINE search	Venoms/therapeutic use	15379605	PMID:15379605
MEDLINE search	literature search			MEDLINE search	Venoms/therapeutic use	15379997	PMID:15379997
MEDLINE search	literature search			MEDLINE search	Venoms/therapeutic use	15386269	PMID:15386269
MEDLINE search	literature search			MEDLINE search	Venoms/therapeutic use	15389120	PMID:15389120
MEDLINE search	literature search			MEDLINE search	Venoms/therapeutic use	15449561	PMID:15449561
MEDLINE search	literature search			MEDLINE search	Venoms/therapeutic use	15455808	PMID:15455808
MEDLINE search	literature search			MEDLINE search	Venoms/therapeutic use	15459335	PMID:15459335
MEDLINE search	literature search			MEDLINE search	Venoms/therapeutic use	15486809	PMID:15486809
MEDLINE search	literature search			MEDLINE search	Venoms/therapeutic use	15504997	PMID:15504997
MEDLINE search	literature search			MEDLINE search	Venoms/therapeutic use	15509485	PMID:15509485
MEDLINE search	literature search			MEDLINE search	Venoms/therapeutic use	15517037	PMID:15517037
MEDLINE search	literature search			MEDLINE search	Venoms/therapeutic use	15519751	PMID:15519751
MEDLINE search	literature search			MEDLINE search	Venoms/therapeutic use	15521620	PMID:15521620
MEDLINE search	literature search			MEDLINE search	Venoms/therapeutic use	15521621	PMID:15521621
MEDLINE search	literature search			MEDLINE search	Venoms/therapeutic use	15536056	PMID:15536056
MEDLINE search	literature search			MEDLINE search	Venoms/therapeutic use	15553173	PMID:15553173
MEDLINE search	literature search			MEDLINE search	Venoms/therapeutic use	15562141	PMID:15562141
MEDLINE search	literature search			MEDLINE search	Venoms/therapeutic use	15573035	PMID:15573035
MEDLINE search	literature search			MEDLINE search	Venoms/therapeutic use	15578997	PMID:15578997
MEDLINE search	literature search			MEDLINE search	Venoms/therapeutic use	15578998	PMID:15578998
MEDLINE search	literature search			MEDLINE search	Venoms/therapeutic use	15578999	PMID:15578999
MEDLINE search	literature search			MEDLINE search	Venoms/therapeutic use	15619012	PMID:15619012
MEDLINE search	literature search			MEDLINE search	Venoms/therapeutic use	15619571	PMID:15619571
MEDLINE search	literature search			MEDLINE search	Venoms/therapeutic use	15621486	PMID:15621486
MEDLINE search	literature search			MEDLINE search	Venoms/therapeutic use	15627431	PMID:15627431
MEDLINE search	literature search			MEDLINE search	Venoms/therapeutic use	15634863	PMID:15634863
MEDLINE search	literature search			MEDLINE search	Venoms/therapeutic use	15645013	PMID:15645013
MEDLINE search	literature search			MEDLINE search	Venoms/therapeutic use	15648790	PMID:15648790
MEDLINE search	literature search			MEDLINE search	Venoms/therapeutic use	15650311	PMID:15650311
MEDLINE search	literature search			MEDLINE search	Venoms/therapeutic use	15653654	PMID:15653654
MEDLINE search	literature search			MEDLINE search	Venoms/therapeutic use	15662966	PMID:15662966
MEDLINE search	literature search			MEDLINE search	Venoms/therapeutic use	15680182	PMID:15680182
MEDLINE search	literature search			MEDLINE search	Venoms/therapeutic use	15685099	PMID:15685099
MEDLINE search	literature search			MEDLINE search	Venoms/therapeutic use	15687982	PMID:15687982
MEDLINE search	literature search			MEDLINE search	Venoms/therapeutic use	15690125	PMID:15690125
MEDLINE search	literature search			MEDLINE search	Venoms/therapeutic use	15730818	PMID:15730818
MEDLINE search	literature search			MEDLINE search	Venoms/therapeutic use	15736551	PMID:15736551
MEDLINE search	literature search			MEDLINE search	Venoms/therapeutic use	15746304	PMID:15746304
MEDLINE search	literature search			MEDLINE search	Venoms/therapeutic use	15763387	PMID:15763387
MEDLINE search	literature search			MEDLINE search	Venoms/therapeutic use	15769091	PMID:15769091
MEDLINE search	literature search			MEDLINE search	Venoms/therapeutic use	15771978	PMID:15771978
MEDLINE search	literature search			MEDLINE search	Venoms/therapeutic use	15775723	PMID:15775723
MEDLINE search	literature search			MEDLINE search	Venoms/therapeutic use	15777517	PMID:15777517
MEDLINE search	literature search			MEDLINE search	Venoms/therapeutic use	15788692	PMID:15788692
MEDLINE search	literature search			MEDLINE search	Venoms/therapeutic use	15796730	PMID:15796730
MEDLINE search	literature search			MEDLINE search	Venoms/therapeutic use	15796836	PMID:15796836
MEDLINE search	literature search			MEDLINE search	Venoms/therapeutic use	15800419	PMID:15800419
MEDLINE search	literature search			MEDLINE search	Venoms/therapeutic use	15801251	PMID:15801251
MEDLINE search	literature search			MEDLINE search	Venoms/therapeutic use	15802558	PMID:15802558
MEDLINE search	literature search			MEDLINE search	Venoms/therapeutic use	15811484	PMID:15811484
MEDLINE search	literature search			MEDLINE search	Venoms/therapeutic use	15813633	PMID:15813633
MEDLINE search	literature search			MEDLINE search	Venoms/therapeutic use	15824833	PMID:15824833
MEDLINE search	literature search			MEDLINE search	Venoms/therapeutic use	15830600	PMID:15830600
MEDLINE search	literature search			MEDLINE search	Venoms/therapeutic use	15831781	PMID:15831781
MEDLINE search	literature search			MEDLINE search	Venoms/therapeutic use	15844712	PMID:15844712
MEDLINE search	literature search			MEDLINE search	Venoms/therapeutic use	15853664	PMID:15853664
MEDLINE search	literature search			MEDLINE search	Venoms/therapeutic use	15854749	PMID:15854749
MEDLINE search	literature search			MEDLINE search	Venoms/therapeutic use	15855571	PMID:15855571
MEDLINE search	literature search			MEDLINE search	Venoms/therapeutic use	15855572	PMID:15855572
MEDLINE search	literature search			MEDLINE search	Venoms/therapeutic use	15857299	PMID:15857299
MEDLINE search	literature search			MEDLINE search	Venoms/therapeutic use	15860408	PMID:15860408
MEDLINE search	literature search			MEDLINE search	Venoms/therapeutic use	15867867	PMID:15867867
MEDLINE search	literature search			MEDLINE search	Venoms/therapeutic use	15879053	PMID:15879053
MEDLINE search	literature search			MEDLINE search	Venoms/therapeutic use	15882816	PMID:15882816
MEDLINE search	literature search			MEDLINE search	Venoms/therapeutic use	15894134	PMID:15894134
MEDLINE search	literature search			MEDLINE search	Venoms/therapeutic use	15902919	PMID:15902919
MEDLINE search	literature search			MEDLINE search	Venoms/therapeutic use	15907979	PMID:15907979
MEDLINE search	literature search			MEDLINE search	Venoms/therapeutic use	15911942	PMID:15911942
MEDLINE search	literature search			MEDLINE search	Venoms/therapeutic use	15916735	PMID:15916735
MEDLINE search	literature search			MEDLINE search	Venoms/therapeutic use	15923220	PMID:15923220
MEDLINE search	literature search			MEDLINE search	Venoms/therapeutic use	15929678	PMID:15929678
MEDLINE search	literature search			MEDLINE search	Venoms/therapeutic use	15936218	PMID:15936218
MEDLINE search	literature search			MEDLINE search	Venoms/therapeutic use	15939487	PMID:15939487
MEDLINE search	literature search			MEDLINE search	Venoms/therapeutic use	15945120	PMID:15945120
MEDLINE search	literature search			MEDLINE search	Venoms/therapeutic use	15945564	PMID:15945564
MEDLINE search	literature search			MEDLINE search	Venoms/therapeutic use	15950221	PMID:15950221
MEDLINE search	literature search			MEDLINE search	Venoms/therapeutic use	15953592	PMID:15953592
MEDLINE search	literature search			MEDLINE search	Venoms/therapeutic use	15953769	PMID:15953769
MEDLINE search	literature search			MEDLINE search	Venoms/therapeutic use	15957391	PMID:15957391
MEDLINE search	literature search			MEDLINE search	Venoms/therapeutic use	15967102	PMID:15967102
MEDLINE search	literature search			MEDLINE search	Venoms/therapeutic use	15984315	PMID:15984315
MEDLINE search	literature search			MEDLINE search	Venoms/therapeutic use	15984400	PMID:15984400
MEDLINE search	literature search			MEDLINE search	Venoms/therapeutic use	15985817	PMID:15985817
MEDLINE search	literature search			MEDLINE search	Venoms/therapeutic use	15985821	PMID:15985821
MEDLINE search	literature search			MEDLINE search	Venoms/therapeutic use	15999553	PMID:15999553
MEDLINE search	literature search			MEDLINE search	Venoms/therapeutic use	16009513	PMID:16009513
MEDLINE search	literature search			MEDLINE search	Venoms/therapeutic use	16012438	PMID:16012438
MEDLINE search	literature search			MEDLINE search	Venoms/therapeutic use	16023260	PMID:16023260
MEDLINE search	literature search			MEDLINE search	Venoms/therapeutic use	16038768	PMID:16038768
MEDLINE search	literature search			MEDLINE search	Venoms/therapeutic use	16040630	PMID:16040630
MEDLINE search	literature search			MEDLINE search	Venoms/therapeutic use	16045862	PMID:16045862
MEDLINE search	literature search			MEDLINE search	Venoms/therapeutic use	16051478	PMID:16051478
MEDLINE search	literature search			MEDLINE search	Venoms/therapeutic use	16060703	PMID:16060703
MEDLINE search	literature search			MEDLINE search	Venoms/therapeutic use	16083205	PMID:16083205
MEDLINE search	literature search			MEDLINE search	Venoms/therapeutic use	16083850	PMID:16083850
MEDLINE search	literature search			MEDLINE search	Venoms/therapeutic use	16093731	PMID:16093731
MEDLINE search	literature search			MEDLINE search	Venoms/therapeutic use	16100297	PMID:16100297
MEDLINE search	literature search			MEDLINE search	Venoms/therapeutic use	16112094	PMID:16112094
MEDLINE search	literature search			MEDLINE search	Venoms/therapeutic use	16115696	PMID:16115696
MEDLINE search	literature search			MEDLINE search	Venoms/therapeutic use	16117171	PMID:16117171
MEDLINE search	literature search			MEDLINE search	Venoms/therapeutic use	16124840	PMID:16124840
MEDLINE search	literature search			MEDLINE search	Venoms/therapeutic use	16133489	PMID:16133489
MEDLINE search	literature search			MEDLINE search	Venoms/therapeutic use	16137221	PMID:16137221
MEDLINE search	literature search			MEDLINE search	Venoms/therapeutic use	16144950	PMID:16144950
MEDLINE search	literature search			MEDLINE search	Venoms/therapeutic use	16154233	PMID:16154233
MEDLINE search	literature search			MEDLINE search	Venoms/therapeutic use	16154696	PMID:16154696
MEDLINE search	literature search			MEDLINE search	Venoms/therapeutic use	16165181	PMID:16165181
MEDLINE search	literature search			MEDLINE search	Venoms/therapeutic use	16182258	PMID:16182258
MEDLINE search	literature search			MEDLINE search	Venoms/therapeutic use	16183882	PMID:16183882
MEDLINE search	literature search			MEDLINE search	Venoms/therapeutic use	16188169	PMID:16188169
MEDLINE search	literature search			MEDLINE search	Venoms/therapeutic use	16195243	PMID:16195243
MEDLINE search	literature search			MEDLINE search	Venoms/therapeutic use	16197464	PMID:16197464
MEDLINE search	literature search			MEDLINE search	Venoms/therapeutic use	16197472	PMID:16197472
MEDLINE search	literature search			MEDLINE search	Venoms/therapeutic use	16198389	PMID:16198389
MEDLINE search	literature search			MEDLINE search	Venoms/therapeutic use	16198390	PMID:16198390
MEDLINE search	literature search			MEDLINE search	Venoms/therapeutic use	16202438	PMID:16202438
MEDLINE search	literature search			MEDLINE search	Venoms/therapeutic use	16202636	PMID:16202636
MEDLINE search	literature search			MEDLINE search	Venoms/therapeutic use	16207099	PMID:16207099
MEDLINE search	literature search			MEDLINE search	Venoms/therapeutic use	16221950	PMID:16221950
MEDLINE search	literature search			MEDLINE search	Venoms/therapeutic use	16225115	PMID:16225115
MEDLINE search	literature search			MEDLINE search	Venoms/therapeutic use	16225138	PMID:16225138
MEDLINE search	literature search			MEDLINE search	Venoms/therapeutic use	16225359	PMID:16225359
MEDLINE search	literature search			MEDLINE search	Venoms/therapeutic use	16229835	PMID:16229835
MEDLINE search	literature search			MEDLINE search	Venoms/therapeutic use	16230722	PMID:16230722
MEDLINE search	literature search			MEDLINE search	Venoms/therapeutic use	16243649	PMID:16243649
MEDLINE search	literature search			MEDLINE search	Venoms/therapeutic use	16246304	PMID:16246304
MEDLINE search	literature search			MEDLINE search	Venoms/therapeutic use	16251069	PMID:16251069
MEDLINE search	literature search			MEDLINE search	Venoms/therapeutic use	16261883	PMID:16261883
MEDLINE search	literature search			MEDLINE search	Venoms/therapeutic use	16264389	PMID:16264389
MEDLINE search	literature search			MEDLINE search	Venoms/therapeutic use	16266376	PMID:16266376
MEDLINE search	literature search			MEDLINE search	Venoms/therapeutic use	16278786	PMID:16278786
MEDLINE search	literature search			MEDLINE search	Venoms/therapeutic use	16283132	PMID:16283132
MEDLINE search	literature search			MEDLINE search	Venoms/therapeutic use	16293654	PMID:16293654
MEDLINE search	literature search			MEDLINE search	Venoms/therapeutic use	16294747	PMID:16294747
MEDLINE search	literature search			MEDLINE search	Venoms/therapeutic use	16295595	PMID:16295595
MEDLINE search	literature search			MEDLINE search	Venoms/therapeutic use	16302722	PMID:16302722
MEDLINE search	literature search			MEDLINE search	Venoms/therapeutic use	16310715	PMID:16310715
MEDLINE search	literature search			MEDLINE search	Venoms/therapeutic use	16315243	PMID:16315243
MEDLINE search	literature search			MEDLINE search	Venoms/therapeutic use	16322338	PMID:16322338
MEDLINE search	literature search			MEDLINE search	Venoms/therapeutic use	16328169	PMID:16328169
MEDLINE search	literature search			MEDLINE search	Venoms/therapeutic use	16341288	PMID:16341288
MEDLINE search	literature search			MEDLINE search	Venoms/therapeutic use	16350838	PMID:16350838
MEDLINE search	literature search			MEDLINE search	Venoms/therapeutic use	16370928	PMID:16370928
MEDLINE search	literature search			MEDLINE search	Venoms/therapeutic use	16373073	PMID:16373073
MEDLINE search	literature search			MEDLINE search	Venoms/therapeutic use	16374859	PMID:16374859
MEDLINE search	literature search			MEDLINE search	Venoms/therapeutic use	16396886	PMID:16396886
MEDLINE search	literature search			MEDLINE search	Venoms/therapeutic use	16410922	PMID:16410922
MEDLINE search	literature search			MEDLINE search	Venoms/therapeutic use	16427672	PMID:16427672
MEDLINE search	literature search			MEDLINE search	Venoms/therapeutic use	16433215	PMID:16433215
MEDLINE search	literature search			MEDLINE search	Venoms/therapeutic use	16434468	PMID:16434468
MEDLINE search	literature search			MEDLINE search	Venoms/therapeutic use	16446039	PMID:16446039
MEDLINE search	literature search			MEDLINE search	Venoms/therapeutic use	16446169	PMID:16446169
MEDLINE search	literature search			MEDLINE search	Venoms/therapeutic use	16447056	PMID:16447056
MEDLINE search	literature search			MEDLINE search	Venoms/therapeutic use	16457792	PMID:16457792
MEDLINE search	literature search			MEDLINE search	Venoms/therapeutic use	16457861	PMID:16457861
MEDLINE search	literature search			MEDLINE search	Venoms/therapeutic use	16459191	PMID:16459191
MEDLINE search	literature search			MEDLINE search	Venoms/therapeutic use	16459262	PMID:16459262
MEDLINE search	literature search			MEDLINE search	Venoms/therapeutic use	16484515	PMID:16484515
MEDLINE search	literature search			MEDLINE search	Venoms/therapeutic use	16489373	PMID:16489373
MEDLINE search	literature search			MEDLINE search	Venoms/therapeutic use	16492205	PMID:16492205
MEDLINE search	literature search			MEDLINE search	Venoms/therapeutic use	16496490	PMID:16496490
MEDLINE search	literature search			MEDLINE search	Venoms/therapeutic use	16496507	PMID:16496507
MEDLINE search	literature search			MEDLINE search	Venoms/therapeutic use	16498630	PMID:16498630
MEDLINE search	literature search			MEDLINE search	Venoms/therapeutic use	16498830	PMID:16498830
MEDLINE search	literature search			MEDLINE search	Venoms/therapeutic use	16503720	PMID:16503720
MEDLINE search	literature search			MEDLINE search	Venoms/therapeutic use	16504599	PMID:16504599
MEDLINE search	literature search			MEDLINE search	Venoms/therapeutic use	16505950	PMID:16505950
MEDLINE search	literature search			MEDLINE search	Venoms/therapeutic use	16507218	PMID:16507218
MEDLINE search	literature search			MEDLINE search	Venoms/therapeutic use	16529340	PMID:16529340
MEDLINE search	literature search			MEDLINE search	Venoms/therapeutic use	16534527	PMID:16534527
MEDLINE search	literature search			MEDLINE search	Venoms/therapeutic use	16538909	PMID:16538909
MEDLINE search	literature search			MEDLINE search	Venoms/therapeutic use	16538941	PMID:16538941
MEDLINE search	literature search			MEDLINE search	Venoms/therapeutic use	16539838	PMID:16539838
MEDLINE search	literature search			MEDLINE search	Venoms/therapeutic use	16541972	PMID:16541972
MEDLINE search	literature search			MEDLINE search	Venoms/therapeutic use	16542451	PMID:16542451
MEDLINE search	literature search			MEDLINE search	Venoms/therapeutic use	16548492	PMID:16548492
MEDLINE search	literature search			MEDLINE search	Venoms/therapeutic use	16549562	PMID:16549562
MEDLINE search	literature search			MEDLINE search	Venoms/therapeutic use	16553103	PMID:16553103
MEDLINE search	literature search			MEDLINE search	Venoms/therapeutic use	16569814	PMID:16569814
MEDLINE search	literature search			MEDLINE search	Venoms/therapeutic use	16580601	PMID:16580601
MEDLINE search	literature search			MEDLINE search	Venoms/therapeutic use	16584366	PMID:16584366
MEDLINE search	literature search			MEDLINE search	Venoms/therapeutic use	16585893	PMID:16585893
MEDLINE search	literature search			MEDLINE search	Venoms/therapeutic use	16599259	PMID:16599259
MEDLINE search	literature search			MEDLINE search	Venoms/therapeutic use	16599651	PMID:16599651
MEDLINE search	literature search			MEDLINE search	Venoms/therapeutic use	16603607	PMID:16603607
MEDLINE search	literature search			MEDLINE search	Venoms/therapeutic use	16621078	PMID:16621078
MEDLINE search	literature search			MEDLINE search	Venoms/therapeutic use	16634116	PMID:16634116
MEDLINE search	literature search			MEDLINE search	Venoms/therapeutic use	16635411	PMID:16635411
MEDLINE search	literature search			MEDLINE search	Venoms/therapeutic use	16635436	PMID:16635436
MEDLINE search	literature search			MEDLINE search	Venoms/therapeutic use	16643856	PMID:16643856
MEDLINE search	literature search			MEDLINE search	Venoms/therapeutic use	16689180	PMID:16689180
MEDLINE search	literature search			MEDLINE search	Venoms/therapeutic use	16689186	PMID:16689186
MEDLINE search	literature search			MEDLINE search	Venoms/therapeutic use	16702615	PMID:16702615
MEDLINE search	literature search			MEDLINE search	Venoms/therapeutic use	16703976	PMID:16703976
MEDLINE search	literature search			MEDLINE search	Venoms/therapeutic use	16706636	PMID:16706636
MEDLINE search	literature search			MEDLINE search	Venoms/therapeutic use	16707920	PMID:16707920
MEDLINE search	literature search			MEDLINE search	Venoms/therapeutic use	16707924	PMID:16707924
MEDLINE search	literature search			MEDLINE search	Venoms/therapeutic use	16716870	PMID:16716870
MEDLINE search	literature search			MEDLINE search	Venoms/therapeutic use	16720640	PMID:16720640
MEDLINE search	literature search			MEDLINE search	Venoms/therapeutic use	16722815	PMID:16722815
MEDLINE search	literature search			MEDLINE search	Venoms/therapeutic use	16724635	PMID:16724635
MEDLINE search	literature search			MEDLINE search	Venoms/therapeutic use	16724636	PMID:16724636
MEDLINE search	literature search			MEDLINE search	Venoms/therapeutic use	16725344	PMID:16725344
MEDLINE search	literature search			MEDLINE search	Venoms/therapeutic use	16729916	PMID:16729916
MEDLINE search	literature search			MEDLINE search	Venoms/therapeutic use	16751793	PMID:16751793
MEDLINE search	literature search			MEDLINE search	Venoms/therapeutic use	16757519	PMID:16757519
MEDLINE search	literature search			MEDLINE search	Venoms/therapeutic use	16772206	PMID:16772206
MEDLINE search	literature search			MEDLINE search	Venoms/therapeutic use	16774771	PMID:16774771
MEDLINE search	literature search			MEDLINE search	Venoms/therapeutic use	16776321	PMID:16776321
MEDLINE search	literature search			MEDLINE search	Venoms/therapeutic use	16776670	PMID:16776670
MEDLINE search	literature search			MEDLINE search	Venoms/therapeutic use	16776749	PMID:16776749
MEDLINE search	literature search			MEDLINE search	Venoms/therapeutic use	16776751	PMID:16776751
MEDLINE search	literature search			MEDLINE search	Venoms/therapeutic use	16782054	PMID:16782054
MEDLINE search	literature search			MEDLINE search	Venoms/therapeutic use	16782534	PMID:16782534
MEDLINE search	literature search			MEDLINE search	Venoms/therapeutic use	16788334	PMID:16788334
MEDLINE search	literature search			MEDLINE search	Venoms/therapeutic use	16801542	PMID:16801542
MEDLINE search	literature search			MEDLINE search	Venoms/therapeutic use	16817641	PMID:16817641
MEDLINE search	literature search			MEDLINE search	Venoms/therapeutic use	16825870	PMID:16825870
MEDLINE search	literature search			MEDLINE search	Venoms/therapeutic use	16825872	PMID:16825872
MEDLINE search	literature search			MEDLINE search	Venoms/therapeutic use	16828898	PMID:16828898
MEDLINE search	literature search			MEDLINE search	Venoms/therapeutic use	16845440	PMID:16845440
MEDLINE search	literature search			MEDLINE search	Venoms/therapeutic use	16847503	PMID:16847503
MEDLINE search	literature search			MEDLINE search	Venoms/therapeutic use	16849624	PMID:16849624
MEDLINE search	literature search			MEDLINE search	Venoms/therapeutic use	16857228	PMID:16857228
MEDLINE search	literature search			MEDLINE search	Venoms/therapeutic use	16859392	PMID:16859392
MEDLINE search	literature search			MEDLINE search	Venoms/therapeutic use	16863930	PMID:16863930
MEDLINE search	literature search			MEDLINE search	Venoms/therapeutic use	16877732	PMID:16877732
MEDLINE search	literature search			MEDLINE search	Venoms/therapeutic use	16884407	PMID:16884407
MEDLINE search	literature search			MEDLINE search	Venoms/therapeutic use	16889279	PMID:16889279
MEDLINE search	literature search			MEDLINE search	Venoms/therapeutic use	16889280	PMID:16889280
MEDLINE search	literature search			MEDLINE search	Venoms/therapeutic use	16891681	PMID:16891681
MEDLINE search	literature search			MEDLINE search	Venoms/therapeutic use	16892788	PMID:16892788
MEDLINE search	literature search			MEDLINE search	Venoms/therapeutic use	16908293	PMID:16908293
MEDLINE search	literature search			MEDLINE search	Venoms/therapeutic use	16911815	PMID:16911815
MEDLINE search	literature search			MEDLINE search	Venoms/therapeutic use	16914387	PMID:16914387
MEDLINE search	literature search			MEDLINE search	Venoms/therapeutic use	16916722	PMID:16916722
MEDLINE search	literature search			MEDLINE search	Venoms/therapeutic use	16937763	PMID:16937763
MEDLINE search	literature search			MEDLINE search	Venoms/therapeutic use	16944610	PMID:16944610
MEDLINE search	literature search			MEDLINE search	Venoms/therapeutic use	16953843	PMID:16953843
MEDLINE search	literature search			MEDLINE search	Venoms/therapeutic use	16963158	PMID:16963158
MEDLINE search	literature search			MEDLINE search	Venoms/therapeutic use	16971704	PMID:16971704
MEDLINE search	literature search			MEDLINE search	Venoms/therapeutic use	16972594	PMID:16972594
MEDLINE search	literature search			MEDLINE search	Venoms/therapeutic use	16979678	PMID:16979678
MEDLINE search	literature search			MEDLINE search	Venoms/therapeutic use	16982358	PMID:16982358
MEDLINE search	literature search			MEDLINE search	Venoms/therapeutic use	16985091	PMID:16985091
MEDLINE search	literature search			MEDLINE search	Venoms/therapeutic use	16988207	PMID:16988207
MEDLINE search	literature search			MEDLINE search	Venoms/therapeutic use	17014559	PMID:17014559
MEDLINE search	literature search			MEDLINE search	Venoms/therapeutic use	17016596	PMID:17016596
MEDLINE search	literature search			MEDLINE search	Venoms/therapeutic use	17017851	PMID:17017851
MEDLINE search	literature search			MEDLINE search	Venoms/therapeutic use	17020425	PMID:17020425
MEDLINE search	literature search			MEDLINE search	Venoms/therapeutic use	17039794	PMID:17039794
MEDLINE search	literature search			MEDLINE search	Venoms/therapeutic use	17044011	PMID:17044011
MEDLINE search	literature search			MEDLINE search	Venoms/therapeutic use	17046041	PMID:17046041
MEDLINE search	literature search			MEDLINE search	Venoms/therapeutic use	17049426	PMID:17049426
MEDLINE search	literature search			MEDLINE search	Venoms/therapeutic use	17063978	PMID:17063978
MEDLINE search	literature search			MEDLINE search	Venoms/therapeutic use	17074116	PMID:17074116
MEDLINE search	literature search			MEDLINE search	Venoms/therapeutic use	17076997	PMID:17076997
MEDLINE search	literature search			MEDLINE search	Venoms/therapeutic use	17077153	PMID:17077153
MEDLINE search	literature search			MEDLINE search	Venoms/therapeutic use	17078314	PMID:17078314
MEDLINE search	literature search			MEDLINE search	Venoms/therapeutic use	17078783	PMID:17078783
MEDLINE search	literature search			MEDLINE search	Venoms/therapeutic use	17078988	PMID:17078988
MEDLINE search	literature search			MEDLINE search	Venoms/therapeutic use	17089911	PMID:17089911
MEDLINE search	literature search			MEDLINE search	Venoms/therapeutic use	17098089	PMID:17098089
MEDLINE search	literature search			MEDLINE search	Venoms/therapeutic use	17101210	PMID:17101210
MEDLINE search	literature search			MEDLINE search	Venoms/therapeutic use	17101218	PMID:17101218
MEDLINE search	literature search			MEDLINE search	Venoms/therapeutic use	17101979	PMID:17101979
MEDLINE search	literature search			MEDLINE search	Venoms/therapeutic use	17109672	PMID:17109672
MEDLINE search	literature search			MEDLINE search	Venoms/therapeutic use	17114797	PMID:17114797
MEDLINE search	literature search			MEDLINE search	Venoms/therapeutic use	17120027	PMID:17120027
MEDLINE search	literature search			MEDLINE search	Venoms/therapeutic use	17125767	PMID:17125767
MEDLINE search	literature search			MEDLINE search	Venoms/therapeutic use	17126719	PMID:17126719
MEDLINE search	literature search			MEDLINE search	Venoms/therapeutic use	17130484	PMID:17130484
MEDLINE search	literature search			MEDLINE search	Venoms/therapeutic use	17130676	PMID:17130676
MEDLINE search	literature search			MEDLINE search	Venoms/therapeutic use	17131701	PMID:17131701
MEDLINE search	literature search			MEDLINE search	Venoms/therapeutic use	17145071	PMID:17145071
MEDLINE search	literature search			MEDLINE search	Venoms/therapeutic use	17156231	PMID:17156231
MEDLINE search	literature search			MEDLINE search	Venoms/therapeutic use	17156477	PMID:17156477
MEDLINE search	literature search			MEDLINE search	Venoms/therapeutic use	17160407	PMID:17160407
MEDLINE search	literature search			MEDLINE search	Venoms/therapeutic use	17163183	PMID:17163183
MEDLINE search	literature search			MEDLINE search	Venoms/therapeutic use	17165267	PMID:17165267
MEDLINE search	literature search			MEDLINE search	Venoms/therapeutic use	17168706	PMID:17168706
MEDLINE search	literature search			MEDLINE search	Venoms/therapeutic use	17175243	PMID:17175243
MEDLINE search	literature search			MEDLINE search	Venoms/therapeutic use	17192476	PMID:17192476
MEDLINE search	literature search			MEDLINE search	Venoms/therapeutic use	17195423	PMID:17195423
MEDLINE search	literature search			MEDLINE search	Venoms/therapeutic use	17201111	PMID:17201111
MEDLINE search	literature search			MEDLINE search	Venoms/therapeutic use	17208656	PMID:17208656
MEDLINE search	literature search			MEDLINE search	Venoms/therapeutic use	17213605	PMID:17213605
MEDLINE search	literature search			MEDLINE search	Venoms/therapeutic use	17220786	PMID:17220786
MEDLINE search	literature search			MEDLINE search	Venoms/therapeutic use	17258413	PMID:17258413
MEDLINE search	literature search			MEDLINE search	Venoms/therapeutic use	17263764	PMID:17263764
MEDLINE search	literature search			MEDLINE search	Venoms/therapeutic use	17265901	PMID:17265901
MEDLINE search	literature search			MEDLINE search	Venoms/therapeutic use	17265902	PMID:17265902
MEDLINE search	literature search			MEDLINE search	Venoms/therapeutic use	17265903	PMID:17265903
MEDLINE search	literature search			MEDLINE search	Venoms/therapeutic use	17265904	PMID:17265904
MEDLINE search	literature search			MEDLINE search	Venoms/therapeutic use	17265905	PMID:17265905
MEDLINE search	literature search			MEDLINE search	Venoms/therapeutic use	17277694	PMID:17277694
MEDLINE search	literature search			MEDLINE search	Venoms/therapeutic use	17287638	PMID:17287638
MEDLINE search	literature search			MEDLINE search	Venoms/therapeutic use	17292559	PMID:17292559
MEDLINE search	literature search			MEDLINE search	Venoms/therapeutic use	17292977	PMID:17292977
MEDLINE search	literature search			MEDLINE search	Venoms/therapeutic use	17300533	PMID:17300533
MEDLINE search	literature search			MEDLINE search	Venoms/therapeutic use	17303203	PMID:17303203
MEDLINE search	literature search			MEDLINE search	Venoms/therapeutic use	17307627	PMID:17307627
MEDLINE search	literature search			MEDLINE search	Venoms/therapeutic use	17308247	PMID:17308247
MEDLINE search	literature search			MEDLINE search	Venoms/therapeutic use	17319471	PMID:17319471
MEDLINE search	literature search			MEDLINE search	Venoms/therapeutic use	17320134	PMID:17320134
MEDLINE search	literature search			MEDLINE search	Venoms/therapeutic use	17320922	PMID:17320922
MEDLINE search	literature search			MEDLINE search	Venoms/therapeutic use	17323383	PMID:17323383
MEDLINE search	literature search			MEDLINE search	Venoms/therapeutic use	17323791	PMID:17323791
MEDLINE search	literature search			MEDLINE search	Venoms/therapeutic use	17324135	PMID:17324135
MEDLINE search	literature search			MEDLINE search	Venoms/therapeutic use	17325515	PMID:17325515
MEDLINE search	literature search			MEDLINE search	Venoms/therapeutic use	17332943	PMID:17332943
MEDLINE search	literature search			MEDLINE search	Venoms/therapeutic use	17335414	PMID:17335414
MEDLINE search	literature search			MEDLINE search	Venoms/therapeutic use	17335884	PMID:17335884
MEDLINE search	literature search			MEDLINE search	Venoms/therapeutic use	17338896	PMID:17338896
MEDLINE search	literature search			MEDLINE search	Venoms/therapeutic use	17342635	PMID:17342635
MEDLINE search	literature search			MEDLINE search	Venoms/therapeutic use	17351232	PMID:17351232
MEDLINE search	literature search			MEDLINE search	Venoms/therapeutic use	17353504	PMID:17353504
MEDLINE search	literature search			MEDLINE search	Venoms/therapeutic use	17355742	PMID:17355742
MEDLINE search	literature search			MEDLINE search	Venoms/therapeutic use	17357384	PMID:17357384
MEDLINE search	literature search			MEDLINE search	Venoms/therapeutic use	17360951	PMID:17360951
MEDLINE search	literature search			MEDLINE search	Venoms/therapeutic use	17363137	PMID:17363137
MEDLINE search	literature search			MEDLINE search	Venoms/therapeutic use	17372572	PMID:17372572
MEDLINE search	literature search			MEDLINE search	Venoms/therapeutic use	17379054	PMID:17379054
MEDLINE search	literature search			MEDLINE search	Venoms/therapeutic use	17382461	PMID:17382461
MEDLINE search	literature search			MEDLINE search	Venoms/therapeutic use	17392587	PMID:17392587
MEDLINE search	literature search			MEDLINE search	Venoms/therapeutic use	17399793	PMID:17399793
MEDLINE search	literature search			MEDLINE search	Venoms/therapeutic use	17402502	PMID:17402502
MEDLINE search	literature search			MEDLINE search	Venoms/therapeutic use	17404349	PMID:17404349
MEDLINE search	literature search			MEDLINE search	Venoms/therapeutic use	17425551	PMID:17425551
MEDLINE search	literature search			MEDLINE search	Venoms/therapeutic use	17425627	PMID:17425627
MEDLINE search	literature search			MEDLINE search	Venoms/therapeutic use	17428109	PMID:17428109
MEDLINE search	literature search			MEDLINE search	Venoms/therapeutic use	17437935	PMID:17437935
MEDLINE search	literature search			MEDLINE search	Venoms/therapeutic use	17440808	PMID:17440808
MEDLINE search	literature search			MEDLINE search	Venoms/therapeutic use	17441797	PMID:17441797
MEDLINE search	literature search			MEDLINE search	Venoms/therapeutic use	17470857	PMID:17470857
MEDLINE search	literature search			MEDLINE search	Venoms/therapeutic use	17498836	PMID:17498836
MEDLINE search	literature search			MEDLINE search	Venoms/therapeutic use	17499645	PMID:17499645
MEDLINE search	literature search			MEDLINE search	Venoms/therapeutic use	17506264	PMID:17506264
MEDLINE search	literature search			MEDLINE search	Venoms/therapeutic use	17518783	PMID:17518783
MEDLINE search	literature search			MEDLINE search	Venoms/therapeutic use	17541529	PMID:17541529
MEDLINE search	literature search			MEDLINE search	Venoms/therapeutic use	17543881	PMID:17543881
MEDLINE search	literature search			MEDLINE search	Venoms/therapeutic use	17544210	PMID:17544210
MEDLINE search	literature search			MEDLINE search	Venoms/therapeutic use	17554446	PMID:17554446
MEDLINE search	literature search			MEDLINE search	Venoms/therapeutic use	17555825	PMID:17555825
MEDLINE search	literature search			MEDLINE search	Venoms/therapeutic use	17566392	PMID:17566392
MEDLINE search	literature search			MEDLINE search	Venoms/therapeutic use	17581835	PMID:17581835
MEDLINE search	literature search			MEDLINE search	Venoms/therapeutic use	17583756	PMID:17583756
MEDLINE search	literature search			MEDLINE search	Venoms/therapeutic use	17584962	PMID:17584962
MEDLINE search	literature search			MEDLINE search	Venoms/therapeutic use	17590073	PMID:17590073
MEDLINE search	literature search			MEDLINE search	Venoms/therapeutic use	17595353	PMID:17595353
MEDLINE search	literature search			MEDLINE search	Venoms/therapeutic use	17599126	PMID:17599126
MEDLINE search	literature search			MEDLINE search	Venoms/therapeutic use	17610575	PMID:17610575
MEDLINE search	literature search			MEDLINE search	Venoms/therapeutic use	17619527	PMID:17619527
MEDLINE search	literature search			MEDLINE search	Venoms/therapeutic use	17620826	PMID:17620826
MEDLINE search	literature search			MEDLINE search	Venoms/therapeutic use	17622601	PMID:17622601
MEDLINE search	literature search			MEDLINE search	Venoms/therapeutic use	17627607	PMID:17627607
MEDLINE search	literature search			MEDLINE search	Venoms/therapeutic use	17629354	PMID:17629354
MEDLINE search	literature search			MEDLINE search	Venoms/therapeutic use	17629639	PMID:17629639
MEDLINE search	literature search			MEDLINE search	Venoms/therapeutic use	17640618	PMID:17640618
MEDLINE search	literature search			MEDLINE search	Venoms/therapeutic use	17657372	PMID:17657372
MEDLINE search	literature search			MEDLINE search	Venoms/therapeutic use	17659472	PMID:17659472
MEDLINE search	literature search			MEDLINE search	Venoms/therapeutic use	17662202	PMID:17662202
MEDLINE search	literature search			MEDLINE search	Venoms/therapeutic use	17664390	PMID:17664390
MEDLINE search	literature search			MEDLINE search	Venoms/therapeutic use	17673522	PMID:17673522
MEDLINE search	literature search			MEDLINE search	Venoms/therapeutic use	17674318	PMID:17674318
MEDLINE search	literature search			MEDLINE search	Venoms/therapeutic use	17693653	PMID:17693653
MEDLINE search	literature search			MEDLINE search	Venoms/therapeutic use	17705687	PMID:17705687
MEDLINE search	literature search			MEDLINE search	Venoms/therapeutic use	17710993	PMID:17710993
MEDLINE search	literature search			MEDLINE search	Venoms/therapeutic use	17713050	PMID:17713050
MEDLINE search	literature search			MEDLINE search	Venoms/therapeutic use	17717191	PMID:17717191
MEDLINE search	literature search			MEDLINE search	Venoms/therapeutic use	17724013	PMID:17724013
MEDLINE search	literature search			MEDLINE search	Venoms/therapeutic use	17724887	PMID:17724887
MEDLINE search	literature search			MEDLINE search	Venoms/therapeutic use	17761162	PMID:17761162
MEDLINE search	literature search			MEDLINE search	Venoms/therapeutic use	17870107	PMID:17870107
MEDLINE search	literature search			MEDLINE search	Venoms/therapeutic use	17870108	PMID:17870108
MEDLINE search	literature search			MEDLINE search	Venoms/therapeutic use	17870245	PMID:17870245
MEDLINE search	literature search			MEDLINE search	Venoms/therapeutic use	17872344	PMID:17872344
MEDLINE search	literature search			MEDLINE search	Venoms/therapeutic use	17877450	PMID:17877450
MEDLINE search	literature search			MEDLINE search	Venoms/therapeutic use	17896900	PMID:17896900
MEDLINE search	literature search			MEDLINE search	Venoms/therapeutic use	17897713	PMID:17897713
MEDLINE search	literature search			MEDLINE search	Venoms/therapeutic use	17909374	PMID:17909374
MEDLINE search	literature search			MEDLINE search	Venoms/therapeutic use	17914147	PMID:17914147
MEDLINE search	literature search			MEDLINE search	Venoms/therapeutic use	17919559	PMID:17919559
MEDLINE search	literature search			MEDLINE search	Venoms/therapeutic use	17931093	PMID:17931093
MEDLINE search	literature search			MEDLINE search	Venoms/therapeutic use	17940451	PMID:17940451
MEDLINE search	literature search			MEDLINE search	Venoms/therapeutic use	17952752	PMID:17952752
MEDLINE search	literature search			MEDLINE search	Venoms/therapeutic use	17963128	PMID:17963128
MEDLINE search	literature search			MEDLINE search	Venoms/therapeutic use	17964518	PMID:17964518
MEDLINE search	literature search			MEDLINE search	Venoms/therapeutic use	17970854	PMID:17970854
MEDLINE search	literature search			MEDLINE search	Venoms/therapeutic use	17979730	PMID:17979730
MEDLINE search	literature search			MEDLINE search	Venoms/therapeutic use	17979731	PMID:17979731
MEDLINE search	literature search			MEDLINE search	Venoms/therapeutic use	17979733	PMID:17979733
MEDLINE search	literature search			MEDLINE search	Venoms/therapeutic use	17989536	PMID:17989536
MEDLINE search	literature search			MEDLINE search	Venoms/therapeutic use	17991145	PMID:17991145
MEDLINE search	literature search			MEDLINE search	Venoms/therapeutic use	17992415	PMID:17992415
MEDLINE search	literature search			MEDLINE search	Venoms/therapeutic use	18003891	PMID:18003891
MEDLINE search	literature search			MEDLINE search	Venoms/therapeutic use	18005261	PMID:18005261
MEDLINE search	literature search			MEDLINE search	Venoms/therapeutic use	18028082	PMID:18028082
MEDLINE search	literature search			MEDLINE search	Venoms/therapeutic use	18028735	PMID:18028735
MEDLINE search	literature search			MEDLINE search	Venoms/therapeutic use	18037462	PMID:18037462
MEDLINE search	literature search			MEDLINE search	Venoms/therapeutic use	18042250	PMID:18042250
MEDLINE search	literature search			MEDLINE search	Venoms/therapeutic use	18050098	PMID:18050098
MEDLINE search	literature search			MEDLINE search	Venoms/therapeutic use	18053320	PMID:18053320
MEDLINE search	literature search			MEDLINE search	Venoms/therapeutic use	18070166	PMID:18070166
MEDLINE search	literature search			MEDLINE search	Venoms/therapeutic use	18081448	PMID:18081448
MEDLINE search	literature search			MEDLINE search	Venoms/therapeutic use	18087791	PMID:18087791
MEDLINE search	literature search			MEDLINE search	Venoms/therapeutic use	18089481	PMID:18089481
MEDLINE search	literature search			MEDLINE search	Venoms/therapeutic use	18093209	PMID:18093209
MEDLINE search	literature search			MEDLINE search	Venoms/therapeutic use	18158075	PMID:18158075
MEDLINE search	literature search			MEDLINE search	Venoms/therapeutic use	18173970	PMID:18173970
MEDLINE search	literature search			MEDLINE search	Venoms/therapeutic use	18174648	PMID:18174648
MEDLINE search	literature search			MEDLINE search	Venoms/therapeutic use	18190937	PMID:18190937
MEDLINE search	literature search			MEDLINE search	Venoms/therapeutic use	18197810	PMID:18197810
MEDLINE search	literature search			MEDLINE search	Venoms/therapeutic use	18201818	PMID:18201818
MEDLINE search	literature search			MEDLINE search	Venoms/therapeutic use	18212480	PMID:18212480
MEDLINE search	literature search			MEDLINE search	Venoms/therapeutic use	18216586	PMID:18216586
MEDLINE search	literature search			MEDLINE search	Venoms/therapeutic use	18218179	PMID:18218179
MEDLINE search	literature search			MEDLINE search	Venoms/therapeutic use	18220954	PMID:18220954
MEDLINE search	literature search			MEDLINE search	Venoms/therapeutic use	18226968	PMID:18226968
MEDLINE search	literature search			MEDLINE search	Venoms/therapeutic use	18227325	PMID:18227325
MEDLINE search	literature search			MEDLINE search	Venoms/therapeutic use	18237357	PMID:18237357
MEDLINE search	literature search			MEDLINE search	Venoms/therapeutic use	18264687	PMID:18264687
MEDLINE search	literature search			MEDLINE search	Venoms/therapeutic use	18266113	PMID:18266113
MEDLINE search	literature search			MEDLINE search	Venoms/therapeutic use	18281665	PMID:18281665
MEDLINE search	literature search			MEDLINE search	Venoms/therapeutic use	18286468	PMID:18286468
MEDLINE search	literature search			MEDLINE search	Venoms/therapeutic use	18289296	PMID:18289296
MEDLINE search	literature search			MEDLINE search	Venoms/therapeutic use	18291606	PMID:18291606
MEDLINE search	literature search			MEDLINE search	Venoms/therapeutic use	18300479	PMID:18300479
MEDLINE search	literature search			MEDLINE search	Venoms/therapeutic use	18302330	PMID:18302330
MEDLINE search	literature search			MEDLINE search	Venoms/therapeutic use	18311183	PMID:18311183
MEDLINE search	literature search			MEDLINE search	Venoms/therapeutic use	18312855	PMID:18312855
MEDLINE search	literature search			MEDLINE search	Venoms/therapeutic use	18334612	PMID:18334612
MEDLINE search	literature search			MEDLINE search	Venoms/therapeutic use	18343613	PMID:18343613
MEDLINE search	literature search			MEDLINE search	Venoms/therapeutic use	18347527	PMID:18347527
MEDLINE search	literature search			MEDLINE search	Venoms/therapeutic use	18356348	PMID:18356348
MEDLINE search	literature search			MEDLINE search	Venoms/therapeutic use	18359568	PMID:18359568
MEDLINE search	literature search			MEDLINE search	Venoms/therapeutic use	18363534	PMID:18363534
MEDLINE search	literature search			MEDLINE search	Venoms/therapeutic use	18366507	PMID:18366507
MEDLINE search	literature search			MEDLINE search	Venoms/therapeutic use	18366508	PMID:18366508
MEDLINE search	literature search			MEDLINE search	Venoms/therapeutic use	18366986	PMID:18366986
MEDLINE search	literature search			MEDLINE search	Venoms/therapeutic use	18367236	PMID:18367236
MEDLINE search	literature search			MEDLINE search	Venoms/therapeutic use	18368270	PMID:18368270
MEDLINE search	literature search			MEDLINE search	Venoms/therapeutic use	18374122	PMID:18374122
MEDLINE search	literature search			MEDLINE search	Venoms/therapeutic use	18376296	PMID:18376296
MEDLINE search	literature search			MEDLINE search	Venoms/therapeutic use	18377785	PMID:18377785
MEDLINE search	literature search			MEDLINE search	Venoms/therapeutic use	18394265	PMID:18394265
MEDLINE search	literature search			MEDLINE search	Venoms/therapeutic use	18412793	PMID:18412793
MEDLINE search	literature search			MEDLINE search	Venoms/therapeutic use	18420371	PMID:18420371
MEDLINE search	literature search			MEDLINE search	Venoms/therapeutic use	18433818	PMID:18433818
MEDLINE search	literature search			MEDLINE search	Venoms/therapeutic use	18440503	PMID:18440503
MEDLINE search	literature search			MEDLINE search	Venoms/therapeutic use	18444920	PMID:18444920
MEDLINE search	literature search			MEDLINE search	Venoms/therapeutic use	18445299	PMID:18445299
MEDLINE search	literature search			MEDLINE search	Venoms/therapeutic use	18451579	PMID:18451579
MEDLINE search	literature search			MEDLINE search	Venoms/therapeutic use	18454045	PMID:18454045
MEDLINE search	literature search			MEDLINE search	Venoms/therapeutic use	18455743	PMID:18455743
MEDLINE search	literature search			MEDLINE search	Venoms/therapeutic use	18457054	PMID:18457054
MEDLINE search	literature search			MEDLINE search	Venoms/therapeutic use	18457854	PMID:18457854
MEDLINE search	literature search			MEDLINE search	Venoms/therapeutic use	18460557	PMID:18460557
MEDLINE search	literature search			MEDLINE search	Venoms/therapeutic use	18463034	PMID:18463034
MEDLINE search	literature search			MEDLINE search	Venoms/therapeutic use	18468672	PMID:18468672
MEDLINE search	literature search			MEDLINE search	Venoms/therapeutic use	18473757	PMID:18473757
MEDLINE search	literature search			MEDLINE search	Venoms/therapeutic use	18473991	PMID:18473991
MEDLINE search	literature search			MEDLINE search	Venoms/therapeutic use	18486170	PMID:18486170
MEDLINE search	literature search			MEDLINE search	Venoms/therapeutic use	18491986	PMID:18491986
MEDLINE search	literature search			MEDLINE search	Venoms/therapeutic use	18492290	PMID:18492290
MEDLINE search	literature search			MEDLINE search	Venoms/therapeutic use	18500184	PMID:18500184
MEDLINE search	literature search			MEDLINE search	Venoms/therapeutic use	18500914	PMID:18500914
MEDLINE search	literature search			MEDLINE search	Venoms/therapeutic use	18512528	PMID:18512528
MEDLINE search	literature search			MEDLINE search	Venoms/therapeutic use	18516973	PMID:18516973
MEDLINE search	literature search			MEDLINE search	Venoms/therapeutic use	18518786	PMID:18518786
MEDLINE search	literature search			MEDLINE search	Venoms/therapeutic use	18519266	PMID:18519266
MEDLINE search	literature search			MEDLINE search	Venoms/therapeutic use	18525067	PMID:18525067
MEDLINE search	literature search			MEDLINE search	Venoms/therapeutic use	18533126	PMID:18533126
MEDLINE search	literature search			MEDLINE search	Venoms/therapeutic use	18534303	PMID:18534303
MEDLINE search	literature search			MEDLINE search	Venoms/therapeutic use	18545005	PMID:18545005
MEDLINE search	literature search			MEDLINE search	Venoms/therapeutic use	18551312	PMID:18551312
MEDLINE search	literature search			MEDLINE search	Venoms/therapeutic use	18555933	PMID:18555933
MEDLINE search	literature search			MEDLINE search	Venoms/therapeutic use	18561773	PMID:18561773
MEDLINE search	literature search			MEDLINE search	Venoms/therapeutic use	18561910	PMID:18561910
MEDLINE search	literature search			MEDLINE search	Venoms/therapeutic use	18563394	PMID:18563394
MEDLINE search	literature search			MEDLINE search	Venoms/therapeutic use	18567096	PMID:18567096
MEDLINE search	literature search			MEDLINE search	Venoms/therapeutic use	18587450	PMID:18587450
MEDLINE search	literature search			MEDLINE search	Venoms/therapeutic use	18590783	PMID:18590783
MEDLINE search	literature search			MEDLINE search	Venoms/therapeutic use	18596592	PMID:18596592
MEDLINE search	literature search			MEDLINE search	Venoms/therapeutic use	18596594	PMID:18596594
MEDLINE search	literature search			MEDLINE search	Venoms/therapeutic use	18603639	PMID:18603639
MEDLINE search	literature search			MEDLINE search	Venoms/therapeutic use	18604304	PMID:18604304
MEDLINE search	literature search			MEDLINE search	Venoms/therapeutic use	18608297	PMID:18608297
MEDLINE search	literature search			MEDLINE search	Venoms/therapeutic use	18616418	PMID:18616418
MEDLINE search	literature search			MEDLINE search	Venoms/therapeutic use	18619501	PMID:18619501
MEDLINE search	literature search			MEDLINE search	Venoms/therapeutic use	18620956	PMID:18620956
MEDLINE search	literature search			MEDLINE search	Venoms/therapeutic use	18620959	PMID:18620959
MEDLINE search	literature search			MEDLINE search	Venoms/therapeutic use	18622276	PMID:18622276
MEDLINE search	literature search			MEDLINE search	Venoms/therapeutic use	18622433	PMID:18622433
MEDLINE search	literature search			MEDLINE search	Venoms/therapeutic use	18630617	PMID:18630617
MEDLINE search	literature search			MEDLINE search	Venoms/therapeutic use	18631310	PMID:18631310
MEDLINE search	literature search			MEDLINE search	Venoms/therapeutic use	18631428	PMID:18631428
MEDLINE search	literature search			MEDLINE search	Venoms/therapeutic use	18633100	PMID:18633100
MEDLINE search	literature search			MEDLINE search	Venoms/therapeutic use	18647476	PMID:18647476
MEDLINE search	literature search			MEDLINE search	Venoms/therapeutic use	18662495	PMID:18662495
MEDLINE search	literature search			MEDLINE search	Venoms/therapeutic use	18685354	PMID:18685354
MEDLINE search	literature search			MEDLINE search	Venoms/therapeutic use	18687300	PMID:18687300
MEDLINE search	literature search			MEDLINE search	Venoms/therapeutic use	18689308	PMID:18689308
MEDLINE search	literature search			MEDLINE search	Venoms/therapeutic use	18693540	PMID:18693540
MEDLINE search	literature search			MEDLINE search	Venoms/therapeutic use	18694484	PMID:18694484
MEDLINE search	literature search			MEDLINE search	Venoms/therapeutic use	18703053	PMID:18703053
MEDLINE search	literature search			MEDLINE search	Venoms/therapeutic use	18712720	PMID:18712720
MEDLINE search	literature search			MEDLINE search	Venoms/therapeutic use	18715121	PMID:18715121
MEDLINE search	literature search			MEDLINE search	Venoms/therapeutic use	18715131	PMID:18715131
MEDLINE search	literature search			MEDLINE search	Venoms/therapeutic use	18715748	PMID:18715748
MEDLINE search	literature search			MEDLINE search	Venoms/therapeutic use	18717054	PMID:18717054
MEDLINE search	literature search			MEDLINE search	Venoms/therapeutic use	18727621	PMID:18727621
MEDLINE search	literature search			MEDLINE search	Venoms/therapeutic use	18781995	PMID:18781995
MEDLINE search	literature search			MEDLINE search	Venoms/therapeutic use	18782641	PMID:18782641
MEDLINE search	literature search			MEDLINE search	Venoms/therapeutic use	18786299	PMID:18786299
MEDLINE search	literature search			MEDLINE search	Venoms/therapeutic use	18788004	PMID:18788004
MEDLINE search	literature search			MEDLINE search	Venoms/therapeutic use	18790041	PMID:18790041
MEDLINE search	literature search			MEDLINE search	Venoms/therapeutic use	18793576	PMID:18793576
MEDLINE search	literature search			MEDLINE search	Venoms/therapeutic use	18801721	PMID:18801721
MEDLINE search	literature search			MEDLINE search	Venoms/therapeutic use	18803987	PMID:18803987
MEDLINE search	literature search			MEDLINE search	Venoms/therapeutic use	18820816	PMID:18820816
MEDLINE search	literature search			MEDLINE search	Venoms/therapeutic use	18822227	PMID:18822227
MEDLINE search	literature search			MEDLINE search	Venoms/therapeutic use	18828960	PMID:18828960
MEDLINE search	literature search			MEDLINE search	Venoms/therapeutic use	18829977	PMID:18829977
MEDLINE search	literature search			MEDLINE search	Venoms/therapeutic use	18831428	PMID:18831428
MEDLINE search	literature search			MEDLINE search	Venoms/therapeutic use	18845177	PMID:18845177
MEDLINE search	literature search			MEDLINE search	Venoms/therapeutic use	18845330	PMID:18845330
MEDLINE search	literature search			MEDLINE search	Venoms/therapeutic use	18846756	PMID:18846756
MEDLINE search	literature search			MEDLINE search	Venoms/therapeutic use	18950654	PMID:18950654
MEDLINE search	literature search			MEDLINE search	Venoms/therapeutic use	18957626	PMID:18957626
MEDLINE search	literature search			MEDLINE search	Venoms/therapeutic use	18957871	PMID:18957871
MEDLINE search	literature search			MEDLINE search	Venoms/therapeutic use	18977255	PMID:18977255
MEDLINE search	literature search			MEDLINE search	Venoms/therapeutic use	18981465	PMID:18981465
MEDLINE search	literature search			MEDLINE search	Venoms/therapeutic use	18984744	PMID:18984744
MEDLINE search	literature search			MEDLINE search	Venoms/therapeutic use	19001136	PMID:19001136
MEDLINE search	literature search			MEDLINE search	Venoms/therapeutic use	19005394	PMID:19005394
MEDLINE search	literature search			MEDLINE search	Venoms/therapeutic use	19010337	PMID:19010337
MEDLINE search	literature search			MEDLINE search	Venoms/therapeutic use	19010737	PMID:19010737
MEDLINE search	literature search			MEDLINE search	Venoms/therapeutic use	19019476	PMID:19019476
MEDLINE search	literature search			MEDLINE search	Venoms/therapeutic use	19019494	PMID:19019494
MEDLINE search	literature search			MEDLINE search	Venoms/therapeutic use	19022515	PMID:19022515
MEDLINE search	literature search			MEDLINE search	Venoms/therapeutic use	19032952	PMID:19032952
MEDLINE search	literature search			MEDLINE search	Venoms/therapeutic use	19034250	PMID:19034250
MEDLINE search	literature search			MEDLINE search	Venoms/therapeutic use	19038582	PMID:19038582
MEDLINE search	literature search			MEDLINE search	Venoms/therapeutic use	19041422	PMID:19041422
MEDLINE search	literature search			MEDLINE search	Venoms/therapeutic use	19048830	PMID:19048830
MEDLINE search	literature search			MEDLINE search	Venoms/therapeutic use	19060555	PMID:19060555
MEDLINE search	literature search			MEDLINE search	Venoms/therapeutic use	19070267	PMID:19070267
MEDLINE search	literature search			MEDLINE search	Venoms/therapeutic use	19073224	PMID:19073224
MEDLINE search	literature search			MEDLINE search	Venoms/therapeutic use	19074620	PMID:19074620
MEDLINE search	literature search			MEDLINE search	Venoms/therapeutic use	19084986	PMID:19084986
MEDLINE search	literature search			MEDLINE search	Venoms/therapeutic use	19092720	PMID:19092720
MEDLINE search	literature search			MEDLINE search	Venoms/therapeutic use	19095598	PMID:19095598
MEDLINE search	literature search			MEDLINE search	Venoms/therapeutic use	19096932	PMID:19096932
MEDLINE search	literature search			MEDLINE search	Venoms/therapeutic use	19104401	PMID:19104401
MEDLINE search	literature search			MEDLINE search	Venoms/therapeutic use	19110140	PMID:19110140
MEDLINE search	literature search			MEDLINE search	Venoms/therapeutic use	19114005	PMID:19114005
MEDLINE search	literature search			MEDLINE search	Venoms/therapeutic use	19120286	PMID:19120286
MEDLINE search	literature search			MEDLINE search	Venoms/therapeutic use	19129973	PMID:19129973
MEDLINE search	literature search			MEDLINE search	Venoms/therapeutic use	19151195	PMID:19151195
MEDLINE search	literature search			MEDLINE search	Venoms/therapeutic use	19164583	PMID:19164583
MEDLINE search	literature search			MEDLINE search	Venoms/therapeutic use	19166832	PMID:19166832
MEDLINE search	literature search			MEDLINE search	Venoms/therapeutic use	19169271	PMID:19169271
MEDLINE search	literature search			MEDLINE search	Venoms/therapeutic use	19182763	PMID:19182763
MEDLINE search	literature search			MEDLINE search	Venoms/therapeutic use	19185478	PMID:19185478
MEDLINE search	literature search			MEDLINE search	Venoms/therapeutic use	19193822	PMID:19193822
MEDLINE search	literature search			MEDLINE search	Venoms/therapeutic use	19194050	PMID:19194050
MEDLINE search	literature search			MEDLINE search	Venoms/therapeutic use	19201132	PMID:19201132
MEDLINE search	literature search			MEDLINE search	Venoms/therapeutic use	19203299	PMID:19203299
MEDLINE search	literature search			MEDLINE search	Venoms/therapeutic use	19210140	PMID:19210140
MEDLINE search	literature search			MEDLINE search	Venoms/therapeutic use	19217320	PMID:19217320
MEDLINE search	literature search			MEDLINE search	Venoms/therapeutic use	19217731	PMID:19217731
MEDLINE search	literature search			MEDLINE search	Venoms/therapeutic use	19236187	PMID:19236187
MEDLINE search	literature search			MEDLINE search	Venoms/therapeutic use	19236611	PMID:19236611
MEDLINE search	literature search			MEDLINE search	Venoms/therapeutic use	19243286	PMID:19243286
MEDLINE search	literature search			MEDLINE search	Venoms/therapeutic use	19260377	PMID:19260377
MEDLINE search	literature search			MEDLINE search	Venoms/therapeutic use	19261682	PMID:19261682
MEDLINE search	literature search			MEDLINE search	Venoms/therapeutic use	19264087	PMID:19264087
MEDLINE search	literature search			MEDLINE search	Venoms/therapeutic use	19264509	PMID:19264509
MEDLINE search	literature search			MEDLINE search	Venoms/therapeutic use	19274512	PMID:19274512
MEDLINE search	literature search			MEDLINE search	Venoms/therapeutic use	19277932	PMID:19277932
MEDLINE search	literature search			MEDLINE search	Venoms/therapeutic use	19278373	PMID:19278373
MEDLINE search	literature search			MEDLINE search	Venoms/therapeutic use	19287278	PMID:19287278
MEDLINE search	literature search			MEDLINE search	Venoms/therapeutic use	19287346	PMID:19287346
MEDLINE search	literature search			MEDLINE search	Venoms/therapeutic use	19305361	PMID:19305361
MEDLINE search	literature search			MEDLINE search	Venoms/therapeutic use	19308897	PMID:19308897
MEDLINE search	literature search			MEDLINE search	Venoms/therapeutic use	19322980	PMID:19322980
MEDLINE search	literature search			MEDLINE search	Venoms/therapeutic use	19326440	PMID:19326440
MEDLINE search	literature search			MEDLINE search	Venoms/therapeutic use	19327376	PMID:19327376
MEDLINE search	literature search			MEDLINE search	Venoms/therapeutic use	19327932	PMID:19327932
MEDLINE search	literature search			MEDLINE search	Venoms/therapeutic use	19328509	PMID:19328509
MEDLINE search	literature search			MEDLINE search	Venoms/therapeutic use	19335471	PMID:19335471
MEDLINE search	literature search			MEDLINE search	Venoms/therapeutic use	19364169	PMID:19364169
MEDLINE search	literature search			MEDLINE search	Venoms/therapeutic use	19364334	PMID:19364334
MEDLINE search	literature search			MEDLINE search	Venoms/therapeutic use	19375140	PMID:19375140
MEDLINE search	literature search			MEDLINE search	Venoms/therapeutic use	19375485	PMID:19375485
MEDLINE search	literature search			MEDLINE search	Venoms/therapeutic use	19375827	PMID:19375827
MEDLINE search	literature search			MEDLINE search	Venoms/therapeutic use	19383034	PMID:19383034
MEDLINE search	literature search			MEDLINE search	Venoms/therapeutic use	19393681	PMID:19393681
MEDLINE search	literature search			MEDLINE search	Venoms/therapeutic use	19395584	PMID:19395584
MEDLINE search	literature search			MEDLINE search	Venoms/therapeutic use	19421968	PMID:19421968
MEDLINE search	literature search			MEDLINE search	Venoms/therapeutic use	19429250	PMID:19429250
MEDLINE search	literature search			MEDLINE search	Venoms/therapeutic use	19439335	PMID:19439335
MEDLINE search	literature search			MEDLINE search	Venoms/therapeutic use	19446153	PMID:19446153
MEDLINE search	literature search			MEDLINE search	Venoms/therapeutic use	19454385	PMID:19454385
MEDLINE search	literature search			MEDLINE search	Venoms/therapeutic use	19459763	PMID:19459763
MEDLINE search	literature search			MEDLINE search	Venoms/therapeutic use	19470319	PMID:19470319
MEDLINE search	literature search			MEDLINE search	Venoms/therapeutic use	19473240	PMID:19473240
MEDLINE search	literature search			MEDLINE search	Venoms/therapeutic use	19477168	PMID:19477168
MEDLINE search	literature search			MEDLINE search	Venoms/therapeutic use	19489968	PMID:19489968
MEDLINE search	literature search			MEDLINE search	Venoms/therapeutic use	19492665	PMID:19492665
MEDLINE search	literature search			MEDLINE search	Venoms/therapeutic use	19494529	PMID:19494529
MEDLINE search	literature search			MEDLINE search	Venoms/therapeutic use	19495521	PMID:19495521
MEDLINE search	literature search			MEDLINE search	Venoms/therapeutic use	19500276	PMID:19500276
MEDLINE search	literature search			MEDLINE search	Venoms/therapeutic use	19502781	PMID:19502781
MEDLINE search	literature search			MEDLINE search	Venoms/therapeutic use	19505494	PMID:19505494
MEDLINE search	literature search			MEDLINE search	Venoms/therapeutic use	19515413	PMID:19515413
MEDLINE search	literature search			MEDLINE search	Venoms/therapeutic use	19516017	PMID:19516017
MEDLINE search	literature search			MEDLINE search	Venoms/therapeutic use	19530373	PMID:19530373
MEDLINE search	literature search			MEDLINE search	Venoms/therapeutic use	19538349	PMID:19538349
MEDLINE search	literature search			MEDLINE search	Venoms/therapeutic use	19545426	PMID:19545426
MEDLINE search	literature search			MEDLINE search	Venoms/therapeutic use	19545590	PMID:19545590
MEDLINE search	literature search			MEDLINE search	Venoms/therapeutic use	19545971	PMID:19545971
MEDLINE search	literature search			MEDLINE search	Venoms/therapeutic use	19547954	PMID:19547954
MEDLINE search	literature search			MEDLINE search	Venoms/therapeutic use	19552066	PMID:19552066
MEDLINE search	literature search			MEDLINE search	Venoms/therapeutic use	19558072	PMID:19558072
MEDLINE search	literature search			MEDLINE search	Venoms/therapeutic use	19558363	PMID:19558363
MEDLINE search	literature search			MEDLINE search	Venoms/therapeutic use	19562302	PMID:19562302
MEDLINE search	literature search			MEDLINE search	Venoms/therapeutic use	19563256	PMID:19563256
MEDLINE search	literature search			MEDLINE search	Venoms/therapeutic use	19569491	PMID:19569491
MEDLINE search	literature search			MEDLINE search	Venoms/therapeutic use	19573122	PMID:19573122
MEDLINE search	literature search			MEDLINE search	Venoms/therapeutic use	19576255	PMID:19576255
MEDLINE search	literature search			MEDLINE search	Venoms/therapeutic use	19579421	PMID:19579421
MEDLINE search	literature search			MEDLINE search	Venoms/therapeutic use	19585481	PMID:19585481
MEDLINE search	literature search			MEDLINE search	Venoms/therapeutic use	19594203	PMID:19594203
MEDLINE search	literature search			MEDLINE search	Venoms/therapeutic use	19594209	PMID:19594209
MEDLINE search	literature search			MEDLINE search	Venoms/therapeutic use	19606002	PMID:19606002
MEDLINE search	literature search			MEDLINE search	Venoms/therapeutic use	19610266	PMID:19610266
MEDLINE search	literature search			MEDLINE search	Venoms/therapeutic use	19624785	PMID:19624785
MEDLINE search	literature search			MEDLINE search	Venoms/therapeutic use	19627205	PMID:19627205
MEDLINE search	literature search			MEDLINE search	Venoms/therapeutic use	19627278	PMID:19627278
MEDLINE search	literature search			MEDLINE search	Venoms/therapeutic use	19640231	PMID:19640231
MEDLINE search	literature search			MEDLINE search	Venoms/therapeutic use	19640359	PMID:19640359
MEDLINE search	literature search			MEDLINE search	Venoms/therapeutic use	19663128	PMID:19663128
MEDLINE search	literature search			MEDLINE search	Venoms/therapeutic use	19663823	PMID:19663823
MEDLINE search	literature search			MEDLINE search	Venoms/therapeutic use	19668287	PMID:19668287
MEDLINE search	literature search			MEDLINE search	Venoms/therapeutic use	19681776	PMID:19681776
MEDLINE search	literature search			MEDLINE search	Venoms/therapeutic use	19682321	PMID:19682321
MEDLINE search	literature search			MEDLINE search	Venoms/therapeutic use	19683199	PMID:19683199
MEDLINE search	literature search			MEDLINE search	Venoms/therapeutic use	19689415	PMID:19689415
MEDLINE search	literature search			MEDLINE search	Venoms/therapeutic use	19695303	PMID:19695303
MEDLINE search	literature search			MEDLINE search	Venoms/therapeutic use	19695400	PMID:19695400
MEDLINE search	literature search			MEDLINE search	Venoms/therapeutic use	19701908	PMID:19701908
MEDLINE search	literature search			MEDLINE search	Venoms/therapeutic use	19703520	PMID:19703520
MEDLINE search	literature search			MEDLINE search	Venoms/therapeutic use	19703814	PMID:19703814
MEDLINE search	literature search			MEDLINE search	Venoms/therapeutic use	19706990	PMID:19706990
MEDLINE search	literature search			MEDLINE search	Venoms/therapeutic use	19719703	PMID:19719703
MEDLINE search	literature search			MEDLINE search	Venoms/therapeutic use	19719716	PMID:19719716
MEDLINE search	literature search			MEDLINE search	Venoms/therapeutic use	19721868	PMID:19721868
MEDLINE search	literature search			MEDLINE search	Venoms/therapeutic use	19726870	PMID:19726870
MEDLINE search	literature search			MEDLINE search	Venoms/therapeutic use	19732121	PMID:19732121
MEDLINE search	literature search			MEDLINE search	Venoms/therapeutic use	19740270	PMID:19740270
MEDLINE search	literature search			MEDLINE search	Venoms/therapeutic use	19748064	PMID:19748064
MEDLINE search	literature search			MEDLINE search	Venoms/therapeutic use	19749091	PMID:19749091
MEDLINE search	literature search			MEDLINE search	Venoms/therapeutic use	19753762	PMID:19753762
MEDLINE search	literature search			MEDLINE search	Venoms/therapeutic use	19754129	PMID:19754129
MEDLINE search	literature search			MEDLINE search	Venoms/therapeutic use	19756973	PMID:19756973
MEDLINE search	literature search			MEDLINE search	Venoms/therapeutic use	19758357	PMID:19758357
MEDLINE search	literature search			MEDLINE search	Venoms/therapeutic use	19770100	PMID:19770100
MEDLINE search	literature search			MEDLINE search	Venoms/therapeutic use	19782067	PMID:19782067
MEDLINE search	literature search			MEDLINE search	Venoms/therapeutic use	19801830	PMID:19801830
MEDLINE search	literature search			MEDLINE search	Venoms/therapeutic use	19808924	PMID:19808924
MEDLINE search	literature search			MEDLINE search	Venoms/therapeutic use	19825384	PMID:19825384
MEDLINE search	literature search			MEDLINE search	Venoms/therapeutic use	19825915	PMID:19825915
MEDLINE search	literature search			MEDLINE search	Venoms/therapeutic use	19836346	PMID:19836346
MEDLINE search	literature search			MEDLINE search	Venoms/therapeutic use	19836641	PMID:19836641
MEDLINE search	literature search			MEDLINE search	Venoms/therapeutic use	19839973	PMID:19839973
MEDLINE search	literature search			MEDLINE search	Venoms/therapeutic use	19846744	PMID:19846744
MEDLINE search	literature search			MEDLINE search	Venoms/therapeutic use	19852199	PMID:19852199
MEDLINE search	literature search			MEDLINE search	Venoms/therapeutic use	19853357	PMID:19853357
MEDLINE search	literature search			MEDLINE search	Venoms/therapeutic use	19861283	PMID:19861283
MEDLINE search	literature search			MEDLINE search	Venoms/therapeutic use	19875736	PMID:19875736
MEDLINE search	literature search			MEDLINE search	Venoms/therapeutic use	19888893	PMID:19888893
MEDLINE search	literature search			MEDLINE search	Venoms/therapeutic use	19896266	PMID:19896266
MEDLINE search	literature search			MEDLINE search	Venoms/therapeutic use	19905038	PMID:19905038
MEDLINE search	literature search			MEDLINE search	Venoms/therapeutic use	19906483	PMID:19906483
MEDLINE search	literature search			MEDLINE search	Venoms/therapeutic use	19910026	PMID:19910026
MEDLINE search	literature search			MEDLINE search	Venoms/therapeutic use	19910175	PMID:19910175
MEDLINE search	literature search			MEDLINE search	Venoms/therapeutic use	19911661	PMID:19911661
MEDLINE search	literature search			MEDLINE search	Venoms/therapeutic use	19912232	PMID:19912232
MEDLINE search	literature search			MEDLINE search	Venoms/therapeutic use	19930004	PMID:19930004
MEDLINE search	literature search			MEDLINE search	Venoms/therapeutic use	19930005	PMID:19930005
MEDLINE search	literature search			MEDLINE search	Venoms/therapeutic use	19934093	PMID:19934093
MEDLINE search	literature search			MEDLINE search	Venoms/therapeutic use	19940980	PMID:19940980
MEDLINE search	literature search			MEDLINE search	Venoms/therapeutic use	19942067	PMID:19942067
MEDLINE search	literature search			MEDLINE search	Venoms/therapeutic use	19969058	PMID:19969058
MEDLINE search	literature search			MEDLINE search	Venoms/therapeutic use	20002322	PMID:20002322
MEDLINE search	literature search			MEDLINE search	Venoms/therapeutic use	20006769	PMID:20006769
MEDLINE search	literature search			MEDLINE search	Venoms/therapeutic use	20019445	PMID:20019445
MEDLINE search	literature search			MEDLINE search	Venoms/therapeutic use	20019672	PMID:20019672
MEDLINE search	literature search			MEDLINE search	Venoms/therapeutic use	20030446	PMID:20030446
MEDLINE search	literature search			MEDLINE search	Venoms/therapeutic use	20034440	PMID:20034440
MEDLINE search	literature search			MEDLINE search	Venoms/therapeutic use	20034453	PMID:20034453
MEDLINE search	literature search			MEDLINE search	Venoms/therapeutic use	20045606	PMID:20045606
MEDLINE search	literature search			MEDLINE search	Venoms/therapeutic use	20048438	PMID:20048438
MEDLINE search	literature search			MEDLINE search	Venoms/therapeutic use	20060404	PMID:20060404
MEDLINE search	literature search			MEDLINE search	Venoms/therapeutic use	20060451	PMID:20060451
MEDLINE search	literature search			MEDLINE search	Venoms/therapeutic use	20060851	PMID:20060851
MEDLINE search	literature search			MEDLINE search	Venoms/therapeutic use	20068138	PMID:20068138
MEDLINE search	literature search			MEDLINE search	Venoms/therapeutic use	20069971	PMID:20069971
MEDLINE search	literature search			MEDLINE search	Venoms/therapeutic use	20073325	PMID:20073325
MEDLINE search	literature search			MEDLINE search	Venoms/therapeutic use	20082536	PMID:20082536
MEDLINE search	literature search			MEDLINE search	Venoms/therapeutic use	20091267	PMID:20091267
MEDLINE search	literature search			MEDLINE search	Venoms/therapeutic use	20094101	PMID:20094101
MEDLINE search	literature search			MEDLINE search	Venoms/therapeutic use	20096908	PMID:20096908
MEDLINE search	literature search			MEDLINE search	Venoms/therapeutic use	20100187	PMID:20100187
MEDLINE search	literature search			MEDLINE search	Venoms/therapeutic use	20107105	PMID:20107105
MEDLINE search	literature search			MEDLINE search	Venoms/therapeutic use	20107300	PMID:20107300
MEDLINE search	literature search			MEDLINE search	Venoms/therapeutic use	20109740	PMID:20109740
MEDLINE search	literature search			MEDLINE search	Venoms/therapeutic use	20112605	PMID:20112605
MEDLINE search	literature search			MEDLINE search	Venoms/therapeutic use	20115929	PMID:20115929
MEDLINE search	literature search			MEDLINE search	Venoms/therapeutic use	20119460	PMID:20119460
MEDLINE search	literature search			MEDLINE search	Venoms/therapeutic use	20121769	PMID:20121769
MEDLINE search	literature search			MEDLINE search	Venoms/therapeutic use	20131069	PMID:20131069
MEDLINE search	literature search			MEDLINE search	Venoms/therapeutic use	20151774	PMID:20151774
MEDLINE search	literature search			MEDLINE search	Venoms/therapeutic use	20152707	PMID:20152707
MEDLINE search	literature search			MEDLINE search	Venoms/therapeutic use	20177946	PMID:20177946
MEDLINE search	literature search			MEDLINE search	Venoms/therapeutic use	20178049	PMID:20178049
MEDLINE search	literature search			MEDLINE search	Venoms/therapeutic use	20183534	PMID:20183534
MEDLINE search	literature search			MEDLINE search	Venoms/therapeutic use	20184107	PMID:20184107
MEDLINE search	literature search			MEDLINE search	Venoms/therapeutic use	20193529	PMID:20193529
MEDLINE search	literature search			MEDLINE search	Venoms/therapeutic use	20197503	PMID:20197503
MEDLINE search	literature search			MEDLINE search	Venoms/therapeutic use	20200309	PMID:20200309
MEDLINE search	literature search			MEDLINE search	Venoms/therapeutic use	20206728	PMID:20206728
MEDLINE search	literature search			MEDLINE search	Venoms/therapeutic use	20206729	PMID:20206729
MEDLINE search	literature search			MEDLINE search	Venoms/therapeutic use	20215461	PMID:20215461
MEDLINE search	literature search			MEDLINE search	Venoms/therapeutic use	20223258	PMID:20223258
MEDLINE search	literature search			MEDLINE search	Venoms/therapeutic use	20233609	PMID:20233609
MEDLINE search	literature search			MEDLINE search	Venoms/therapeutic use	20298625	PMID:20298625
MEDLINE search	literature search			MEDLINE search	Venoms/therapeutic use	20298778	PMID:20298778
MEDLINE search	literature search			MEDLINE search	Venoms/therapeutic use	20305112	PMID:20305112
MEDLINE search	literature search			MEDLINE search	Venoms/therapeutic use	20305955	PMID:20305955
MEDLINE search	literature search			MEDLINE search	Venoms/therapeutic use	20332351	PMID:20332351
MEDLINE search	literature search			MEDLINE search	Venoms/therapeutic use	20332357	PMID:20332357
MEDLINE search	literature search			MEDLINE search	Venoms/therapeutic use	20332358	PMID:20332358
MEDLINE search	literature search			MEDLINE search	Venoms/therapeutic use	20334904	PMID:20334904
MEDLINE search	literature search			MEDLINE search	Venoms/therapeutic use	20336348	PMID:20336348
MEDLINE search	literature search			MEDLINE search	Venoms/therapeutic use	20349164	PMID:20349164
MEDLINE search	literature search			MEDLINE search	Venoms/therapeutic use	20357372	PMID:20357372
MEDLINE search	literature search			MEDLINE search	Venoms/therapeutic use	20358686	PMID:20358686
MEDLINE search	literature search			MEDLINE search	Venoms/therapeutic use	20358687	PMID:20358687
MEDLINE search	literature search			MEDLINE search	Venoms/therapeutic use	20363581	PMID:20363581
MEDLINE search	literature search			MEDLINE search	Venoms/therapeutic use	20363879	PMID:20363879
MEDLINE search	literature search			MEDLINE search	Venoms/therapeutic use	20364359	PMID:20364359
MEDLINE search	literature search			MEDLINE search	Venoms/therapeutic use	20367987	PMID:20367987
MEDLINE search	literature search			MEDLINE search	Venoms/therapeutic use	20371685	PMID:20371685
MEDLINE search	literature search			MEDLINE search	Venoms/therapeutic use	20379856	PMID:20379856
MEDLINE search	literature search			MEDLINE search	Venoms/therapeutic use	20382777	PMID:20382777
MEDLINE search	literature search			MEDLINE search	Venoms/therapeutic use	20399326	PMID:20399326
MEDLINE search	literature search			MEDLINE search	Venoms/therapeutic use	20401856	PMID:20401856
MEDLINE search	literature search			MEDLINE search	Venoms/therapeutic use	20410202	PMID:20410202
MEDLINE search	literature search			MEDLINE search	Venoms/therapeutic use	20410458	PMID:20410458
MEDLINE search	literature search			MEDLINE search	Venoms/therapeutic use	20413151	PMID:20413151
MEDLINE search	literature search			MEDLINE search	Venoms/therapeutic use	20414522	PMID:20414522
MEDLINE search	literature search			MEDLINE search	Venoms/therapeutic use	20424219	PMID:20424219
MEDLINE search	literature search			MEDLINE search	Venoms/therapeutic use	20425675	PMID:20425675
MEDLINE search	literature search			MEDLINE search	Venoms/therapeutic use	20433834	PMID:20433834
MEDLINE search	literature search			MEDLINE search	Venoms/therapeutic use	20439646	PMID:20439646
MEDLINE search	literature search			MEDLINE search	Venoms/therapeutic use	20447747	PMID:20447747
MEDLINE search	literature search			MEDLINE search	Venoms/therapeutic use	20447851	PMID:20447851
MEDLINE search	literature search			MEDLINE search	Venoms/therapeutic use	20451988	PMID:20451988
MEDLINE search	literature search			MEDLINE search	Venoms/therapeutic use	20455317	PMID:20455317
MEDLINE search	literature search			MEDLINE search	Venoms/therapeutic use	20457243	PMID:20457243
MEDLINE search	literature search			MEDLINE search	Venoms/therapeutic use	20460445	PMID:20460445
MEDLINE search	literature search			MEDLINE search	Venoms/therapeutic use	20461965	PMID:20461965
MEDLINE search	literature search			MEDLINE search	Venoms/therapeutic use	20463421	PMID:20463421
MEDLINE search	literature search			MEDLINE search	Venoms/therapeutic use	20464538	PMID:20464538
MEDLINE search	literature search			MEDLINE search	Venoms/therapeutic use	20465123	PMID:20465123
MEDLINE search	literature search			MEDLINE search	Venoms/therapeutic use	20484613	PMID:20484613
MEDLINE search	literature search			MEDLINE search	Venoms/therapeutic use	20485157	PMID:20485157
MEDLINE search	literature search			MEDLINE search	Venoms/therapeutic use	20491631	PMID:20491631
MEDLINE search	literature search			MEDLINE search	Venoms/therapeutic use	20494360	PMID:20494360
MEDLINE search	literature search			MEDLINE search	Venoms/therapeutic use	20506577	PMID:20506577
MEDLINE search	literature search			MEDLINE search	Venoms/therapeutic use	20526637	PMID:20526637
MEDLINE search	literature search			MEDLINE search	Venoms/therapeutic use	20530705	PMID:20530705
MEDLINE search	literature search			MEDLINE search	Venoms/therapeutic use	20537836	PMID:20537836
MEDLINE search	literature search			MEDLINE search	Venoms/therapeutic use	20543672	PMID:20543672
MEDLINE search	literature search			MEDLINE search	Venoms/therapeutic use	20543675	PMID:20543675
MEDLINE search	literature search			MEDLINE search	Venoms/therapeutic use	20554932	PMID:20554932
MEDLINE search	literature search			MEDLINE search	Venoms/therapeutic use	20557887	PMID:20557887
MEDLINE search	literature search			MEDLINE search	Venoms/therapeutic use	20558236	PMID:20558236
MEDLINE search	literature search			MEDLINE search	Venoms/therapeutic use	20559304	PMID:20559304
MEDLINE search	literature search			MEDLINE search	Venoms/therapeutic use	20563508	PMID:20563508
MEDLINE search	literature search			MEDLINE search	Venoms/therapeutic use	20580422	PMID:20580422
MEDLINE search	literature search			MEDLINE search	Venoms/therapeutic use	20591352	PMID:20591352
MEDLINE search	literature search			MEDLINE search	Venoms/therapeutic use	20591353	PMID:20591353
MEDLINE search	literature search			MEDLINE search	Venoms/therapeutic use	20591355	PMID:20591355
MEDLINE search	literature search			MEDLINE search	Venoms/therapeutic use	20591372	PMID:20591372
MEDLINE search	literature search			MEDLINE search	Venoms/therapeutic use	20591376	PMID:20591376
MEDLINE search	literature search			MEDLINE search	Venoms/therapeutic use	20595468	PMID:20595468
MEDLINE search	literature search			MEDLINE search	Venoms/therapeutic use	20598606	PMID:20598606
MEDLINE search	literature search			MEDLINE search	Venoms/therapeutic use	20598608	PMID:20598608
MEDLINE search	literature search			MEDLINE search	Venoms/therapeutic use	20600224	PMID:20600224
MEDLINE search	literature search			MEDLINE search	Venoms/therapeutic use	20607799	PMID:20607799
MEDLINE search	literature search			MEDLINE search	Venoms/therapeutic use	20610978	PMID:20610978
MEDLINE search	literature search			MEDLINE search	Venoms/therapeutic use	20615102	PMID:20615102
MEDLINE search	literature search			MEDLINE search	Venoms/therapeutic use	20616619	PMID:20616619
MEDLINE search	literature search			MEDLINE search	Venoms/therapeutic use	20624837	PMID:20624837
MEDLINE search	literature search			MEDLINE search	Venoms/therapeutic use	20631270	PMID:20631270
MEDLINE search	literature search			MEDLINE search	Venoms/therapeutic use	20637219	PMID:20637219
MEDLINE search	literature search			MEDLINE search	Venoms/therapeutic use	20639730	PMID:20639730
MEDLINE search	literature search			MEDLINE search	Venoms/therapeutic use	20642208	PMID:20642208
MEDLINE search	literature search			MEDLINE search	Venoms/therapeutic use	20643156	PMID:20643156
MEDLINE search	literature search			MEDLINE search	Venoms/therapeutic use	20644202	PMID:20644202
MEDLINE search	literature search			MEDLINE search	Venoms/therapeutic use	20646668	PMID:20646668
MEDLINE search	literature search			MEDLINE search	Venoms/therapeutic use	20648558	PMID:20648558
MEDLINE search	literature search			MEDLINE search	Venoms/therapeutic use	20666855	PMID:20666855
MEDLINE search	literature search			MEDLINE search	Venoms/therapeutic use	20669004	PMID:20669004
MEDLINE search	literature search			MEDLINE search	Venoms/therapeutic use	20682680	PMID:20682680
MEDLINE search	literature search			MEDLINE search	Venoms/therapeutic use	20682774	PMID:20682774
MEDLINE search	literature search			MEDLINE search	Venoms/therapeutic use	20686848	PMID:20686848
MEDLINE search	literature search			MEDLINE search	Venoms/therapeutic use	20688733	PMID:20688733
MEDLINE search	literature search			MEDLINE search	Venoms/therapeutic use	20696145	PMID:20696145
MEDLINE search	literature search			MEDLINE search	Venoms/therapeutic use	20701787	PMID:20701787
MEDLINE search	literature search			MEDLINE search	Venoms/therapeutic use	20701896	PMID:20701896
MEDLINE search	literature search			MEDLINE search	Venoms/therapeutic use	20702808	PMID:20702808
MEDLINE search	literature search			MEDLINE search	Venoms/therapeutic use	20723437	PMID:20723437
MEDLINE search	literature search			MEDLINE search	Venoms/therapeutic use	20727356	PMID:20727356
MEDLINE search	literature search			MEDLINE search	Venoms/therapeutic use	20736238	PMID:20736238
MEDLINE search	literature search			MEDLINE search	Venoms/therapeutic use	20738033	PMID:20738033
MEDLINE search	literature search			MEDLINE search	Venoms/therapeutic use	20795946	PMID:20795946
MEDLINE search	literature search			MEDLINE search	Venoms/therapeutic use	20800631	PMID:20800631
MEDLINE search	literature search			MEDLINE search	Venoms/therapeutic use	20806997	PMID:20806997
MEDLINE search	literature search			MEDLINE search	Venoms/therapeutic use	20809667	PMID:20809667
MEDLINE search	literature search			MEDLINE search	Venoms/therapeutic use	20821823	PMID:20821823
MEDLINE search	literature search			MEDLINE search	Venoms/therapeutic use	20831989	PMID:20831989
MEDLINE search	literature search			MEDLINE search	Venoms/therapeutic use	20839028	PMID:20839028
MEDLINE search	literature search			MEDLINE search	Venoms/therapeutic use	20840850	PMID:20840850
MEDLINE search	literature search			MEDLINE search	Venoms/therapeutic use	20841306	PMID:20841306
MEDLINE search	literature search			MEDLINE search	Venoms/therapeutic use	20849334	PMID:20849334
MEDLINE search	literature search			MEDLINE search	Venoms/therapeutic use	20850839	PMID:20850839
MEDLINE search	literature search			MEDLINE search	Venoms/therapeutic use	20854385	PMID:20854385
MEDLINE search	literature search			MEDLINE search	Venoms/therapeutic use	20854675	PMID:20854675
MEDLINE search	literature search			MEDLINE search	Venoms/therapeutic use	20855420	PMID:20855420
MEDLINE search	literature search			MEDLINE search	Venoms/therapeutic use	20857631	PMID:20857631
MEDLINE search	literature search			MEDLINE search	Venoms/therapeutic use	20860671	PMID:20860671
MEDLINE search	literature search			MEDLINE search	Venoms/therapeutic use	20869019	PMID:20869019
MEDLINE search	literature search			MEDLINE search	Venoms/therapeutic use	20874425	PMID:20874425
MEDLINE search	literature search			MEDLINE search	Venoms/therapeutic use	20878660	PMID:20878660
MEDLINE search	literature search			MEDLINE search	Venoms/therapeutic use	20887303	PMID:20887303
MEDLINE search	literature search			MEDLINE search	Venoms/therapeutic use	20889259	PMID:20889259
MEDLINE search	literature search			MEDLINE search	Venoms/therapeutic use	20890557	PMID:20890557
MEDLINE search	literature search			MEDLINE search	Venoms/therapeutic use	20920516	PMID:20920516
MEDLINE search	literature search			MEDLINE search	Venoms/therapeutic use	20923958	PMID:20923958
MEDLINE search	literature search			MEDLINE search	Venoms/therapeutic use	20929995	PMID:20929995
MEDLINE search	literature search			MEDLINE search	Venoms/therapeutic use	20935398	PMID:20935398
MEDLINE search	literature search			MEDLINE search	Venoms/therapeutic use	20945611	PMID:20945611
MEDLINE search	literature search			MEDLINE search	Venoms/therapeutic use	20950451	PMID:20950451
MEDLINE search	literature search			MEDLINE search	Venoms/therapeutic use	20950675	PMID:20950675
MEDLINE search	literature search			MEDLINE search	Venoms/therapeutic use	20951771	PMID:20951771
MEDLINE search	literature search			MEDLINE search	Venoms/therapeutic use	20952702	PMID:20952702
MEDLINE search	literature search			MEDLINE search	Venoms/therapeutic use	20975288	PMID:20975288
MEDLINE search	literature search			MEDLINE search	Venoms/therapeutic use	20977576	PMID:20977576
MEDLINE search	literature search			MEDLINE search	Venoms/therapeutic use	20979668	PMID:20979668
MEDLINE search	literature search			MEDLINE search	Venoms/therapeutic use	21030101	PMID:21030101
MEDLINE search	literature search			MEDLINE search	Venoms/therapeutic use	21034377	PMID:21034377
MEDLINE search	literature search			MEDLINE search	Venoms/therapeutic use	21035155	PMID:21035155
MEDLINE search	literature search			MEDLINE search	Venoms/therapeutic use	21041028	PMID:21041028
MEDLINE search	literature search			MEDLINE search	Venoms/therapeutic use	21048339	PMID:21048339
MEDLINE search	literature search			MEDLINE search	Venoms/therapeutic use	21049281	PMID:21049281
MEDLINE search	literature search			MEDLINE search	Venoms/therapeutic use	21055658	PMID:21055658
MEDLINE search	literature search			MEDLINE search	Venoms/therapeutic use	21061459	PMID:21061459
MEDLINE search	literature search			MEDLINE search	Venoms/therapeutic use	21061462	PMID:21061462
MEDLINE search	literature search			MEDLINE search	Venoms/therapeutic use	21085881	PMID:21085881
MEDLINE search	literature search			MEDLINE search	Venoms/therapeutic use	21114197	PMID:21114197
MEDLINE search	literature search			MEDLINE search	Venoms/therapeutic use	21115460	PMID:21115460
MEDLINE search	literature search			MEDLINE search	Venoms/therapeutic use	21126761	PMID:21126761
MEDLINE search	literature search			MEDLINE search	Venoms/therapeutic use	21129350	PMID:21129350
MEDLINE search	literature search			MEDLINE search	Venoms/therapeutic use	21131009	PMID:21131009
MEDLINE search	literature search			MEDLINE search	Venoms/therapeutic use	21132618	PMID:21132618
MEDLINE search	literature search			MEDLINE search	Venoms/therapeutic use	21138529	PMID:21138529
MEDLINE search	literature search			MEDLINE search	Venoms/therapeutic use	21138825	PMID:21138825
MEDLINE search	literature search			MEDLINE search	Venoms/therapeutic use	21142268	PMID:21142268
MEDLINE search	literature search			MEDLINE search	Venoms/therapeutic use	21144822	PMID:21144822
MEDLINE search	literature search			MEDLINE search	Venoms/therapeutic use	21145353	PMID:21145353
MEDLINE search	literature search			MEDLINE search	Venoms/therapeutic use	21158486	PMID:21158486
MEDLINE search	literature search			MEDLINE search	Venoms/therapeutic use	21165693	PMID:21165693
MEDLINE search	literature search			MEDLINE search	Venoms/therapeutic use	21168790	PMID:21168790
MEDLINE search	literature search			MEDLINE search	Venoms/therapeutic use	21185076	PMID:21185076
MEDLINE search	literature search			MEDLINE search	Venoms/therapeutic use	21194600	PMID:21194600
MEDLINE search	literature search			MEDLINE search	Venoms/therapeutic use	21196415	PMID:21196415
MEDLINE search	literature search			MEDLINE search	Venoms/therapeutic use	21205127	PMID:21205127
MEDLINE search	literature search			MEDLINE search	Venoms/therapeutic use	21206257	PMID:21206257
MEDLINE search	literature search			MEDLINE search	Venoms/therapeutic use	21208359	PMID:21208359
MEDLINE search	literature search			MEDLINE search	Venoms/therapeutic use	21210254	PMID:21210254
MEDLINE search	literature search			MEDLINE search	Venoms/therapeutic use	21215253	PMID:21215253
MEDLINE search	literature search			MEDLINE search	Venoms/therapeutic use	21215730	PMID:21215730
MEDLINE search	literature search			MEDLINE search	Venoms/therapeutic use	21216851	PMID:21216851
MEDLINE search	literature search			MEDLINE search	Venoms/therapeutic use	21219119	PMID:21219119
[truncated: 599 more rows]
