# Supplementary material for: VenomKB, a new knowledge base for facilitating the validation of putative venom therapies
Source: Sci Data. 2015 Nov 24;2:150065. doi: 10.1038/sdata.2015.65 (PMC4658572; doi:10.1038/sdata.2015.65)
Supplement: Supplementary file 1 [file sdata201565-isa1.zip › a_assay_Tatonetti.txt]

Sample Name	Protocol REF	Parameter Value[extractor tool]	Assay Name	Raw Data File	Comment [Data Repository]	Comment [Data Record Accession]	Comment [Data Record URI]	Protocol REF	Derived Data File	Comment [Data Repository]	Comment [Data Record Accession]	Comment [Data Record URI]	Factor Value[knowledge extraction method]
PMID:66429	Manual curation		PMID:66429_manual	manual_venoms.csv	figshare	doi:10.6084/m9.figshare.1287000	http://dx.doi.org/10.6084/m9.figshare.1287000	Technical Validation	prec_and_recall.xlsx	figshare	doi:10.6084/m9.figshare.1289881	http://dx.doi.org/10.6084/m9.figshare.1289881	manual curation
PMID:124647	Manual curation		PMID:124647_manual	manual_venoms.csv	figshare	doi:10.6084/m9.figshare.1287000	http://dx.doi.org/10.6084/m9.figshare.1287000						manual curation
PMID:141969	Manual curation		PMID:141969_manual	manual_venoms.csv	figshare	doi:10.6084/m9.figshare.1287000	http://dx.doi.org/10.6084/m9.figshare.1287000						manual curation
PMID:360366	Manual curation		PMID:360366_manual	manual_venoms.csv	figshare	doi:10.6084/m9.figshare.1287000	http://dx.doi.org/10.6084/m9.figshare.1287000						manual curation
PMID:1017726	Manual curation		PMID:1017726_manual	manual_venoms.csv	figshare	doi:10.6084/m9.figshare.1287000	http://dx.doi.org/10.6084/m9.figshare.1287000						manual curation
PMID:1218511	Manual curation		PMID:1218511_manual	manual_venoms.csv	figshare	doi:10.6084/m9.figshare.1287000	http://dx.doi.org/10.6084/m9.figshare.1287000						manual curation
PMID:1441852	Manual curation		PMID:1441852_manual	manual_venoms.csv	figshare	doi:10.6084/m9.figshare.1287000	http://dx.doi.org/10.6084/m9.figshare.1287000						manual curation
PMID:1796306	Manual curation		PMID:1796306_manual	manual_venoms.csv	figshare	doi:10.6084/m9.figshare.1287000	http://dx.doi.org/10.6084/m9.figshare.1287000						manual curation
PMID:1860798	Manual curation		PMID:1860798_manual	manual_venoms.csv	figshare	doi:10.6084/m9.figshare.1287000	http://dx.doi.org/10.6084/m9.figshare.1287000						manual curation
PMID:1932741	Manual curation		PMID:1932741_manual	manual_venoms.csv	figshare	doi:10.6084/m9.figshare.1287000	http://dx.doi.org/10.6084/m9.figshare.1287000						manual curation
PMID:2209234	Manual curation		PMID:2209234_manual	manual_venoms.csv	figshare	doi:10.6084/m9.figshare.1287000	http://dx.doi.org/10.6084/m9.figshare.1287000						manual curation
PMID:2217515	Manual curation		PMID:2217515_manual	manual_venoms.csv	figshare	doi:10.6084/m9.figshare.1287000	http://dx.doi.org/10.6084/m9.figshare.1287000						manual curation
PMID:2266778	Manual curation		PMID:2266778_manual	manual_venoms.csv	figshare	doi:10.6084/m9.figshare.1287000	http://dx.doi.org/10.6084/m9.figshare.1287000						manual curation
PMID:80632	Manual curation		PMID:80632_manual	manual_venoms.csv	figshare	doi:10.6084/m9.figshare.1287000	http://dx.doi.org/10.6084/m9.figshare.1287000						manual curation
PMID:101819	Manual curation		PMID:101819_manual	manual_venoms.csv	figshare	doi:10.6084/m9.figshare.1287000	http://dx.doi.org/10.6084/m9.figshare.1287000						manual curation
PMID:303050	Manual curation		PMID:303050_manual	manual_venoms.csv	figshare	doi:10.6084/m9.figshare.1287000	http://dx.doi.org/10.6084/m9.figshare.1287000	Technical Validation	prec_and_recall.xlsx	figshare	doi:10.6084/m9.figshare.1289881	http://dx.doi.org/10.6084/m9.figshare.1289881	manual curation
PMID:174133	Manual curation		PMID:174133_manual	manual_venoms.csv	figshare	doi:10.6084/m9.figshare.1287000	http://dx.doi.org/10.6084/m9.figshare.1287000	Technical Validation	prec_and_recall.xlsx	figshare	doi:10.6084/m9.figshare.1289881	http://dx.doi.org/10.6084/m9.figshare.1289881	manual curation
PMID:367854	Manual curation		PMID:367854_manual	manual_venoms.csv	figshare	doi:10.6084/m9.figshare.1287000	http://dx.doi.org/10.6084/m9.figshare.1287000						manual curation
PMID:432294	Manual curation		PMID:432294_manual	manual_venoms.csv	figshare	doi:10.6084/m9.figshare.1287000	http://dx.doi.org/10.6084/m9.figshare.1287000	Technical Validation	prec_and_recall.xlsx	figshare	doi:10.6084/m9.figshare.1289881	http://dx.doi.org/10.6084/m9.figshare.1289881	manual curation
PMID:444421	Manual curation		PMID:444421_manual	manual_venoms.csv	figshare	doi:10.6084/m9.figshare.1287000	http://dx.doi.org/10.6084/m9.figshare.1287000	Technical Validation	prec_and_recall.xlsx	figshare	doi:10.6084/m9.figshare.1289881	http://dx.doi.org/10.6084/m9.figshare.1289881	manual curation
PMID:474306	Manual curation		PMID:474306_manual	manual_venoms.csv	figshare	doi:10.6084/m9.figshare.1287000	http://dx.doi.org/10.6084/m9.figshare.1287000						manual curation
PMID:484913	Manual curation		PMID:484913_manual	manual_venoms.csv	figshare	doi:10.6084/m9.figshare.1287000	http://dx.doi.org/10.6084/m9.figshare.1287000	Technical Validation	prec_and_recall.xlsx	figshare	doi:10.6084/m9.figshare.1289881	http://dx.doi.org/10.6084/m9.figshare.1289881	manual curation
PMID:492058	Manual curation		PMID:492058_manual	manual_venoms.csv	figshare	doi:10.6084/m9.figshare.1287000	http://dx.doi.org/10.6084/m9.figshare.1287000	Technical Validation	prec_and_recall.xlsx	figshare	doi:10.6084/m9.figshare.1289881	http://dx.doi.org/10.6084/m9.figshare.1289881	manual curation
PMID:577626	Manual curation		PMID:577626_manual	manual_venoms.csv	figshare	doi:10.6084/m9.figshare.1287000	http://dx.doi.org/10.6084/m9.figshare.1287000						manual curation
PMID:626887	Manual curation		PMID:626887_manual	manual_venoms.csv	figshare	doi:10.6084/m9.figshare.1287000	http://dx.doi.org/10.6084/m9.figshare.1287000	Technical Validation	prec_and_recall.xlsx	figshare	doi:10.6084/m9.figshare.1289881	http://dx.doi.org/10.6084/m9.figshare.1289881	manual curation
PMID:642826	Manual curation		PMID:642826_manual	manual_venoms.csv	figshare	doi:10.6084/m9.figshare.1287000	http://dx.doi.org/10.6084/m9.figshare.1287000	Technical Validation	prec_and_recall.xlsx	figshare	doi:10.6084/m9.figshare.1289881	http://dx.doi.org/10.6084/m9.figshare.1289881	manual curation
PMID:641147	Manual curation		PMID:641147_manual	manual_venoms.csv	figshare	doi:10.6084/m9.figshare.1287000	http://dx.doi.org/10.6084/m9.figshare.1287000						manual curation
PMID:651762	Manual curation		PMID:651762_manual	manual_venoms.csv	figshare	doi:10.6084/m9.figshare.1287000	http://dx.doi.org/10.6084/m9.figshare.1287000						manual curation
PMID:704929	Manual curation		PMID:704929_manual	manual_venoms.csv	figshare	doi:10.6084/m9.figshare.1287000	http://dx.doi.org/10.6084/m9.figshare.1287000	Technical Validation	prec_and_recall.xlsx	figshare	doi:10.6084/m9.figshare.1289881	http://dx.doi.org/10.6084/m9.figshare.1289881	manual curation
PMID:716435	Manual curation		PMID:716435_manual	manual_venoms.csv	figshare	doi:10.6084/m9.figshare.1287000	http://dx.doi.org/10.6084/m9.figshare.1287000						manual curation
PMID:725844	Manual curation		PMID:725844_manual	manual_venoms.csv	figshare	doi:10.6084/m9.figshare.1287000	http://dx.doi.org/10.6084/m9.figshare.1287000						manual curation
PMID:786664	Manual curation		PMID:786664_manual	manual_venoms.csv	figshare	doi:10.6084/m9.figshare.1287000	http://dx.doi.org/10.6084/m9.figshare.1287000						manual curation
PMID:794557	Manual curation		PMID:794557_manual	manual_venoms.csv	figshare	doi:10.6084/m9.figshare.1287000	http://dx.doi.org/10.6084/m9.figshare.1287000	Technical Validation	prec_and_recall.xlsx	figshare	doi:10.6084/m9.figshare.1289881	http://dx.doi.org/10.6084/m9.figshare.1289881	manual curation
PMID:819792	Manual curation		PMID:819792_manual	manual_venoms.csv	figshare	doi:10.6084/m9.figshare.1287000	http://dx.doi.org/10.6084/m9.figshare.1287000						manual curation
PMID:831951	Manual curation		PMID:831951_manual	manual_venoms.csv	figshare	doi:10.6084/m9.figshare.1287000	http://dx.doi.org/10.6084/m9.figshare.1287000						manual curation
PMID:1069443	Manual curation		PMID:1069443_manual	manual_venoms.csv	figshare	doi:10.6084/m9.figshare.1287000	http://dx.doi.org/10.6084/m9.figshare.1287000	Technical Validation	prec_and_recall.xlsx	figshare	doi:10.6084/m9.figshare.1289881	http://dx.doi.org/10.6084/m9.figshare.1289881	manual curation
PMID:892607	Manual curation		PMID:892607_manual	manual_venoms.csv	figshare	doi:10.6084/m9.figshare.1287000	http://dx.doi.org/10.6084/m9.figshare.1287000						manual curation
PMID:916351	Manual curation		PMID:916351_manual	manual_venoms.csv	figshare	doi:10.6084/m9.figshare.1287000	http://dx.doi.org/10.6084/m9.figshare.1287000						manual curation
PMID:923726	Manual curation		PMID:923726_manual	manual_venoms.csv	figshare	doi:10.6084/m9.figshare.1287000	http://dx.doi.org/10.6084/m9.figshare.1287000	Technical Validation	prec_and_recall.xlsx	figshare	doi:10.6084/m9.figshare.1289881	http://dx.doi.org/10.6084/m9.figshare.1289881	manual curation
PMID:1078314	Manual curation		PMID:1078314_manual	manual_venoms.csv	figshare	doi:10.6084/m9.figshare.1287000	http://dx.doi.org/10.6084/m9.figshare.1287000						manual curation
PMID:1204836	Manual curation		PMID:1204836_manual	manual_venoms.csv	figshare	doi:10.6084/m9.figshare.1287000	http://dx.doi.org/10.6084/m9.figshare.1287000						manual curation
PMID:1136977	Manual curation		PMID:1136977_manual	manual_venoms.csv	figshare	doi:10.6084/m9.figshare.1287000	http://dx.doi.org/10.6084/m9.figshare.1287000						manual curation
PMID:1212801	Manual curation		PMID:1212801_manual	manual_venoms.csv	figshare	doi:10.6084/m9.figshare.1287000	http://dx.doi.org/10.6084/m9.figshare.1287000	Technical Validation	prec_and_recall.xlsx	figshare	doi:10.6084/m9.figshare.1289881	http://dx.doi.org/10.6084/m9.figshare.1289881	manual curation
PMID:1324941	Manual curation		PMID:1324941_manual	manual_venoms.csv	figshare	doi:10.6084/m9.figshare.1287000	http://dx.doi.org/10.6084/m9.figshare.1287000						manual curation
PMID:1242318	Manual curation		PMID:1242318_manual	manual_venoms.csv	figshare	doi:10.6084/m9.figshare.1287000	http://dx.doi.org/10.6084/m9.figshare.1287000						manual curation
PMID:1259933	Manual curation		PMID:1259933_manual	manual_venoms.csv	figshare	doi:10.6084/m9.figshare.1287000	http://dx.doi.org/10.6084/m9.figshare.1287000						manual curation
PMID:1371450	Manual curation		PMID:1371450_manual	manual_venoms.csv	figshare	doi:10.6084/m9.figshare.1287000	http://dx.doi.org/10.6084/m9.figshare.1287000						manual curation
PMID:1424031	Manual curation		PMID:1424031_manual	manual_venoms.csv	figshare	doi:10.6084/m9.figshare.1287000	http://dx.doi.org/10.6084/m9.figshare.1287000	Technical Validation	prec_and_recall.xlsx	figshare	doi:10.6084/m9.figshare.1289881	http://dx.doi.org/10.6084/m9.figshare.1289881	manual curation
PMID:1484742	Manual curation		PMID:1484742_manual	manual_venoms.csv	figshare	doi:10.6084/m9.figshare.1287000	http://dx.doi.org/10.6084/m9.figshare.1287000						manual curation
PMID:1646518	Manual curation		PMID:1646518_manual	manual_venoms.csv	figshare	doi:10.6084/m9.figshare.1287000	http://dx.doi.org/10.6084/m9.figshare.1287000						manual curation
PMID:1605132	Manual curation		PMID:1605132_manual	manual_venoms.csv	figshare	doi:10.6084/m9.figshare.1287000	http://dx.doi.org/10.6084/m9.figshare.1287000						manual curation
PMID:1675919	Manual curation		PMID:1675919_manual	manual_venoms.csv	figshare	doi:10.6084/m9.figshare.1287000	http://dx.doi.org/10.6084/m9.figshare.1287000	Technical Validation	prec_and_recall.xlsx	figshare	doi:10.6084/m9.figshare.1289881	http://dx.doi.org/10.6084/m9.figshare.1289881	manual curation
PMID:1667954	Manual curation		PMID:1667954_manual	manual_venoms.csv	figshare	doi:10.6084/m9.figshare.1287000	http://dx.doi.org/10.6084/m9.figshare.1287000						manual curation
PMID:1691518	Manual curation		PMID:1691518_manual	manual_venoms.csv	figshare	doi:10.6084/m9.figshare.1287000	http://dx.doi.org/10.6084/m9.figshare.1287000	Technical Validation	prec_and_recall.xlsx	figshare	doi:10.6084/m9.figshare.1289881	http://dx.doi.org/10.6084/m9.figshare.1289881	manual curation
PMID:1703314	Manual curation		PMID:1703314_manual	manual_venoms.csv	figshare	doi:10.6084/m9.figshare.1287000	http://dx.doi.org/10.6084/m9.figshare.1287000	Technical Validation	prec_and_recall.xlsx	figshare	doi:10.6084/m9.figshare.1289881	http://dx.doi.org/10.6084/m9.figshare.1289881	manual curation
PMID:1765297	Manual curation		PMID:1765297_manual	manual_venoms.csv	figshare	doi:10.6084/m9.figshare.1287000	http://dx.doi.org/10.6084/m9.figshare.1287000						manual curation
PMID:1759572	Manual curation		PMID:1759572_manual	manual_venoms.csv	figshare	doi:10.6084/m9.figshare.1287000	http://dx.doi.org/10.6084/m9.figshare.1287000	Technical Validation	prec_and_recall.xlsx	figshare	doi:10.6084/m9.figshare.1289881	http://dx.doi.org/10.6084/m9.figshare.1289881	manual curation
PMID:1773350	Manual curation		PMID:1773350_manual	manual_venoms.csv	figshare	doi:10.6084/m9.figshare.1287000	http://dx.doi.org/10.6084/m9.figshare.1287000	Technical Validation	prec_and_recall.xlsx	figshare	doi:10.6084/m9.figshare.1289881	http://dx.doi.org/10.6084/m9.figshare.1289881	manual curation
PMID:1788139	Manual curation		PMID:1788139_manual	manual_venoms.csv	figshare	doi:10.6084/m9.figshare.1287000	http://dx.doi.org/10.6084/m9.figshare.1287000						manual curation
PMID:1897488	Manual curation		PMID:1897488_manual	manual_venoms.csv	figshare	doi:10.6084/m9.figshare.1287000	http://dx.doi.org/10.6084/m9.figshare.1287000	Technical Validation	prec_and_recall.xlsx	figshare	doi:10.6084/m9.figshare.1289881	http://dx.doi.org/10.6084/m9.figshare.1289881	manual curation
PMID:1858142	Manual curation		PMID:1858142_manual	manual_venoms.csv	figshare	doi:10.6084/m9.figshare.1287000	http://dx.doi.org/10.6084/m9.figshare.1287000	Technical Validation	prec_and_recall.xlsx	figshare	doi:10.6084/m9.figshare.1289881	http://dx.doi.org/10.6084/m9.figshare.1289881	manual curation
PMID:1894164	Manual curation		PMID:1894164_manual	manual_venoms.csv	figshare	doi:10.6084/m9.figshare.1287000	http://dx.doi.org/10.6084/m9.figshare.1287000	Technical Validation	prec_and_recall.xlsx	figshare	doi:10.6084/m9.figshare.1289881	http://dx.doi.org/10.6084/m9.figshare.1289881	manual curation
PMID:1900221	Manual curation		PMID:1900221_manual	manual_venoms.csv	figshare	doi:10.6084/m9.figshare.1287000	http://dx.doi.org/10.6084/m9.figshare.1287000						manual curation
PMID:1904199	Manual curation		PMID:1904199_manual	manual_venoms.csv	figshare	doi:10.6084/m9.figshare.1287000	http://dx.doi.org/10.6084/m9.figshare.1287000						manual curation
PMID:1919428	Manual curation		PMID:1919428_manual	manual_venoms.csv	figshare	doi:10.6084/m9.figshare.1287000	http://dx.doi.org/10.6084/m9.figshare.1287000	Technical Validation	prec_and_recall.xlsx	figshare	doi:10.6084/m9.figshare.1289881	http://dx.doi.org/10.6084/m9.figshare.1289881	manual curation
PMID:2032531	Manual curation		PMID:2032531_manual	manual_venoms.csv	figshare	doi:10.6084/m9.figshare.1287000	http://dx.doi.org/10.6084/m9.figshare.1287000						manual curation
PMID:1988658	Manual curation		PMID:1988658_manual	manual_venoms.csv	figshare	doi:10.6084/m9.figshare.1287000	http://dx.doi.org/10.6084/m9.figshare.1287000						manual curation
PMID:2033507	Manual curation		PMID:2033507_manual	manual_venoms.csv	figshare	doi:10.6084/m9.figshare.1287000	http://dx.doi.org/10.6084/m9.figshare.1287000	Technical Validation	prec_and_recall.xlsx	figshare	doi:10.6084/m9.figshare.1289881	http://dx.doi.org/10.6084/m9.figshare.1289881	manual curation
PMID:2078376	Manual curation		PMID:2078376_manual	manual_venoms.csv	figshare	doi:10.6084/m9.figshare.1287000	http://dx.doi.org/10.6084/m9.figshare.1287000						manual curation
PMID:2077181	Manual curation		PMID:2077181_manual	manual_venoms.csv	figshare	doi:10.6084/m9.figshare.1287000	http://dx.doi.org/10.6084/m9.figshare.1287000						manual curation
PMID:2084943	Manual curation		PMID:2084943_manual	manual_venoms.csv	figshare	doi:10.6084/m9.figshare.1287000	http://dx.doi.org/10.6084/m9.figshare.1287000						manual curation
PMID:2087485	Manual curation		PMID:2087485_manual	manual_venoms.csv	figshare	doi:10.6084/m9.figshare.1287000	http://dx.doi.org/10.6084/m9.figshare.1287000	Technical Validation	prec_and_recall.xlsx	figshare	doi:10.6084/m9.figshare.1289881	http://dx.doi.org/10.6084/m9.figshare.1289881	manual curation
PMID:2093172	Manual curation		PMID:2093172_manual	manual_venoms.csv	figshare	doi:10.6084/m9.figshare.1287000	http://dx.doi.org/10.6084/m9.figshare.1287000						manual curation
PMID:2102088	Manual curation		PMID:2102088_manual	manual_venoms.csv	figshare	doi:10.6084/m9.figshare.1287000	http://dx.doi.org/10.6084/m9.figshare.1287000	Technical Validation	prec_and_recall.xlsx	figshare	doi:10.6084/m9.figshare.1289881	http://dx.doi.org/10.6084/m9.figshare.1289881	manual curation
PMID:2116797	Manual curation		PMID:2116797_manual	manual_venoms.csv	figshare	doi:10.6084/m9.figshare.1287000	http://dx.doi.org/10.6084/m9.figshare.1287000						manual curation
PMID:2133215	Manual curation		PMID:2133215_manual	manual_venoms.csv	figshare	doi:10.6084/m9.figshare.1287000	http://dx.doi.org/10.6084/m9.figshare.1287000						manual curation
PMID:2181224	Manual curation		PMID:2181224_manual	manual_venoms.csv	figshare	doi:10.6084/m9.figshare.1287000	http://dx.doi.org/10.6084/m9.figshare.1287000						manual curation
PMID:2173149	Manual curation		PMID:2173149_manual	manual_venoms.csv	figshare	doi:10.6084/m9.figshare.1287000	http://dx.doi.org/10.6084/m9.figshare.1287000	Technical Validation	prec_and_recall.xlsx	figshare	doi:10.6084/m9.figshare.1289881	http://dx.doi.org/10.6084/m9.figshare.1289881	manual curation
PMID:2186630	Manual curation		PMID:2186630_manual	manual_venoms.csv	figshare	doi:10.6084/m9.figshare.1287000	http://dx.doi.org/10.6084/m9.figshare.1287000	Technical Validation	prec_and_recall.xlsx	figshare	doi:10.6084/m9.figshare.1289881	http://dx.doi.org/10.6084/m9.figshare.1289881	manual curation
PMID:2190683	Manual curation		PMID:2190683_manual	manual_venoms.csv	figshare	doi:10.6084/m9.figshare.1287000	http://dx.doi.org/10.6084/m9.figshare.1287000						manual curation
PMID:2207705	Manual curation		PMID:2207705_manual	manual_venoms.csv	figshare	doi:10.6084/m9.figshare.1287000	http://dx.doi.org/10.6084/m9.figshare.1287000						manual curation
PMID:2207700	Manual curation		PMID:2207700_manual	manual_venoms.csv	figshare	doi:10.6084/m9.figshare.1287000	http://dx.doi.org/10.6084/m9.figshare.1287000						manual curation
PMID:2233757	Manual curation		PMID:2233757_manual	manual_venoms.csv	figshare	doi:10.6084/m9.figshare.1287000	http://dx.doi.org/10.6084/m9.figshare.1287000	Technical Validation	prec_and_recall.xlsx	figshare	doi:10.6084/m9.figshare.1289881	http://dx.doi.org/10.6084/m9.figshare.1289881	manual curation
PMID:2326504	Manual curation		PMID:2326504_manual	manual_venoms.csv	figshare	doi:10.6084/m9.figshare.1287000	http://dx.doi.org/10.6084/m9.figshare.1287000						manual curation
PMID:2409426	Manual curation		PMID:2409426_manual	manual_venoms.csv	figshare	doi:10.6084/m9.figshare.1287000	http://dx.doi.org/10.6084/m9.figshare.1287000						manual curation
PMID:2664543	Manual curation		PMID:2664543_manual	manual_venoms.csv	figshare	doi:10.6084/m9.figshare.1287000	http://dx.doi.org/10.6084/m9.figshare.1287000	Technical Validation	prec_and_recall.xlsx	figshare	doi:10.6084/m9.figshare.1289881	http://dx.doi.org/10.6084/m9.figshare.1289881	manual curation
PMID:2927238	Manual curation		PMID:2927238_manual	manual_venoms.csv	figshare	doi:10.6084/m9.figshare.1287000	http://dx.doi.org/10.6084/m9.figshare.1287000						manual curation
PMID:3215150	Manual curation		PMID:3215150_manual	manual_venoms.csv	figshare	doi:10.6084/m9.figshare.1287000	http://dx.doi.org/10.6084/m9.figshare.1287000						manual curation
PMID:3283426	Manual curation		PMID:3283426_manual	manual_venoms.csv	figshare	doi:10.6084/m9.figshare.1287000	http://dx.doi.org/10.6084/m9.figshare.1287000	Technical Validation	prec_and_recall.xlsx	figshare	doi:10.6084/m9.figshare.1289881	http://dx.doi.org/10.6084/m9.figshare.1289881	manual curation
PMID:3295797	Manual curation		PMID:3295797_manual	manual_venoms.csv	figshare	doi:10.6084/m9.figshare.1287000	http://dx.doi.org/10.6084/m9.figshare.1287000						manual curation
PMID:3627951	Manual curation		PMID:3627951_manual	manual_venoms.csv	figshare	doi:10.6084/m9.figshare.1287000	http://dx.doi.org/10.6084/m9.figshare.1287000						manual curation
PMID:3749478	Manual curation		PMID:3749478_manual	manual_venoms.csv	figshare	doi:10.6084/m9.figshare.1287000	http://dx.doi.org/10.6084/m9.figshare.1287000						manual curation
PMID:2299806	Manual curation		PMID:2299806_manual	manual_venoms.csv	figshare	doi:10.6084/m9.figshare.1287000	http://dx.doi.org/10.6084/m9.figshare.1287000						manual curation
PMID:2345760	Manual curation		PMID:2345760_manual	manual_venoms.csv	figshare	doi:10.6084/m9.figshare.1287000	http://dx.doi.org/10.6084/m9.figshare.1287000						manual curation
PMID:2347204	Manual curation		PMID:2347204_manual	manual_venoms.csv	figshare	doi:10.6084/m9.figshare.1287000	http://dx.doi.org/10.6084/m9.figshare.1287000	Technical Validation	prec_and_recall.xlsx	figshare	doi:10.6084/m9.figshare.1289881	http://dx.doi.org/10.6084/m9.figshare.1289881	manual curation
PMID:2359987	Manual curation		PMID:2359987_manual	manual_venoms.csv	figshare	doi:10.6084/m9.figshare.1287000	http://dx.doi.org/10.6084/m9.figshare.1287000	Technical Validation	prec_and_recall.xlsx	figshare	doi:10.6084/m9.figshare.1289881	http://dx.doi.org/10.6084/m9.figshare.1289881	manual curation
PMID:2356153	Manual curation		PMID:2356153_manual	manual_venoms.csv	figshare	doi:10.6084/m9.figshare.1287000	http://dx.doi.org/10.6084/m9.figshare.1287000						manual curation
PMID:2409425	Manual curation		PMID:2409425_manual	manual_venoms.csv	figshare	doi:10.6084/m9.figshare.1287000	http://dx.doi.org/10.6084/m9.figshare.1287000						manual curation
PMID:2421268	Manual curation		PMID:2421268_manual	manual_venoms.csv	figshare	doi:10.6084/m9.figshare.1287000	http://dx.doi.org/10.6084/m9.figshare.1287000						manual curation
PMID:2421873	Manual curation		PMID:2421873_manual	manual_venoms.csv	figshare	doi:10.6084/m9.figshare.1287000	http://dx.doi.org/10.6084/m9.figshare.1287000						manual curation
PMID:2436762	Manual curation		PMID:2436762_manual	manual_venoms.csv	figshare	doi:10.6084/m9.figshare.1287000	http://dx.doi.org/10.6084/m9.figshare.1287000						manual curation
PMID:2472641	Manual curation		PMID:2472641_manual	manual_venoms.csv	figshare	doi:10.6084/m9.figshare.1287000	http://dx.doi.org/10.6084/m9.figshare.1287000	Technical Validation	prec_and_recall.xlsx	figshare	doi:10.6084/m9.figshare.1289881	http://dx.doi.org/10.6084/m9.figshare.1289881	manual curation
PMID:2492737	Manual curation		PMID:2492737_manual	manual_venoms.csv	figshare	doi:10.6084/m9.figshare.1287000	http://dx.doi.org/10.6084/m9.figshare.1287000	Technical Validation	prec_and_recall.xlsx	figshare	doi:10.6084/m9.figshare.1289881	http://dx.doi.org/10.6084/m9.figshare.1289881	manual curation
PMID:2492816	Manual curation		PMID:2492816_manual	manual_venoms.csv	figshare	doi:10.6084/m9.figshare.1287000	http://dx.doi.org/10.6084/m9.figshare.1287000	Technical Validation	prec_and_recall.xlsx	figshare	doi:10.6084/m9.figshare.1289881	http://dx.doi.org/10.6084/m9.figshare.1289881	manual curation
PMID:2567566	Manual curation		PMID:2567566_manual	manual_venoms.csv	figshare	doi:10.6084/m9.figshare.1287000	http://dx.doi.org/10.6084/m9.figshare.1287000						manual curation
PMID:2627100	Manual curation		PMID:2627100_manual	manual_venoms.csv	figshare	doi:10.6084/m9.figshare.1287000	http://dx.doi.org/10.6084/m9.figshare.1287000						manual curation
PMID:2627919	Manual curation		PMID:2627919_manual	manual_venoms.csv	figshare	doi:10.6084/m9.figshare.1287000	http://dx.doi.org/10.6084/m9.figshare.1287000						manual curation
PMID:2646751	Manual curation		PMID:2646751_manual	manual_venoms.csv	figshare	doi:10.6084/m9.figshare.1287000	http://dx.doi.org/10.6084/m9.figshare.1287000						manual curation
PMID:2707378	Manual curation		PMID:2707378_manual	manual_venoms.csv	figshare	doi:10.6084/m9.figshare.1287000	http://dx.doi.org/10.6084/m9.figshare.1287000						manual curation
PMID:2714571	Manual curation		PMID:2714571_manual	manual_venoms.csv	figshare	doi:10.6084/m9.figshare.1287000	http://dx.doi.org/10.6084/m9.figshare.1287000						manual curation
PMID:2717605	Manual curation		PMID:2717605_manual	manual_venoms.csv	figshare	doi:10.6084/m9.figshare.1287000	http://dx.doi.org/10.6084/m9.figshare.1287000						manual curation
PMID:2735417	Manual curation		PMID:2735417_manual	manual_venoms.csv	figshare	doi:10.6084/m9.figshare.1287000	http://dx.doi.org/10.6084/m9.figshare.1287000						manual curation
PMID:2755870	Manual curation		PMID:2755870_manual	manual_venoms.csv	figshare	doi:10.6084/m9.figshare.1287000	http://dx.doi.org/10.6084/m9.figshare.1287000						manual curation
PMID:2760944	Manual curation		PMID:2760944_manual	manual_venoms.csv	figshare	doi:10.6084/m9.figshare.1287000	http://dx.doi.org/10.6084/m9.figshare.1287000						manual curation
PMID:2818066	Manual curation		PMID:2818066_manual	manual_venoms.csv	figshare	doi:10.6084/m9.figshare.1287000	http://dx.doi.org/10.6084/m9.figshare.1287000	Technical Validation	prec_and_recall.xlsx	figshare	doi:10.6084/m9.figshare.1289881	http://dx.doi.org/10.6084/m9.figshare.1289881	manual curation
PMID:2795941	Manual curation		PMID:2795941_manual	manual_venoms.csv	figshare	doi:10.6084/m9.figshare.1287000	http://dx.doi.org/10.6084/m9.figshare.1287000						manual curation
PMID:2805953	Manual curation		PMID:2805953_manual	manual_venoms.csv	figshare	doi:10.6084/m9.figshare.1287000	http://dx.doi.org/10.6084/m9.figshare.1287000	Technical Validation	prec_and_recall.xlsx	figshare	doi:10.6084/m9.figshare.1289881	http://dx.doi.org/10.6084/m9.figshare.1289881	manual curation
PMID:2838842	Manual curation		PMID:2838842_manual	manual_venoms.csv	figshare	doi:10.6084/m9.figshare.1287000	http://dx.doi.org/10.6084/m9.figshare.1287000						manual curation
PMID:2862711	Manual curation		PMID:2862711_manual	manual_venoms.csv	figshare	doi:10.6084/m9.figshare.1287000	http://dx.doi.org/10.6084/m9.figshare.1287000	Technical Validation	prec_and_recall.xlsx	figshare	doi:10.6084/m9.figshare.1289881	http://dx.doi.org/10.6084/m9.figshare.1289881	manual curation
PMID:2864099	Manual curation		PMID:2864099_manual	manual_venoms.csv	figshare	doi:10.6084/m9.figshare.1287000	http://dx.doi.org/10.6084/m9.figshare.1287000	Technical Validation	prec_and_recall.xlsx	figshare	doi:10.6084/m9.figshare.1289881	http://dx.doi.org/10.6084/m9.figshare.1289881	manual curation
PMID:2873626	Manual curation		PMID:2873626_manual	manual_venoms.csv	figshare	doi:10.6084/m9.figshare.1287000	http://dx.doi.org/10.6084/m9.figshare.1287000						manual curation
PMID:2930463	Manual curation		PMID:2930463_manual	manual_venoms.csv	figshare	doi:10.6084/m9.figshare.1287000	http://dx.doi.org/10.6084/m9.figshare.1287000	Technical Validation	prec_and_recall.xlsx	figshare	doi:10.6084/m9.figshare.1289881	http://dx.doi.org/10.6084/m9.figshare.1289881	manual curation
PMID:3051054	Manual curation		PMID:3051054_manual	manual_venoms.csv	figshare	doi:10.6084/m9.figshare.1287000	http://dx.doi.org/10.6084/m9.figshare.1287000						manual curation
PMID:2986055	Manual curation		PMID:2986055_manual	manual_venoms.csv	figshare	doi:10.6084/m9.figshare.1287000	http://dx.doi.org/10.6084/m9.figshare.1287000	Technical Validation	prec_and_recall.xlsx	figshare	doi:10.6084/m9.figshare.1289881	http://dx.doi.org/10.6084/m9.figshare.1289881	manual curation
PMID:3056131	Manual curation		PMID:3056131_manual	manual_venoms.csv	figshare	doi:10.6084/m9.figshare.1287000	http://dx.doi.org/10.6084/m9.figshare.1287000						manual curation
PMID:3061541	Manual curation		PMID:3061541_manual	manual_venoms.csv	figshare	doi:10.6084/m9.figshare.1287000	http://dx.doi.org/10.6084/m9.figshare.1287000	Technical Validation	prec_and_recall.xlsx	figshare	doi:10.6084/m9.figshare.1289881	http://dx.doi.org/10.6084/m9.figshare.1289881	manual curation
PMID:3114028	Manual curation		PMID:3114028_manual	manual_venoms.csv	figshare	doi:10.6084/m9.figshare.1287000	http://dx.doi.org/10.6084/m9.figshare.1287000	Technical Validation	prec_and_recall.xlsx	figshare	doi:10.6084/m9.figshare.1289881	http://dx.doi.org/10.6084/m9.figshare.1289881	manual curation
PMID:3103794	Manual curation		PMID:3103794_manual	manual_venoms.csv	figshare	doi:10.6084/m9.figshare.1287000	http://dx.doi.org/10.6084/m9.figshare.1287000						manual curation
PMID:3163298	Manual curation		PMID:3163298_manual	manual_venoms.csv	figshare	doi:10.6084/m9.figshare.1287000	http://dx.doi.org/10.6084/m9.figshare.1287000	Technical Validation	prec_and_recall.xlsx	figshare	doi:10.6084/m9.figshare.1289881	http://dx.doi.org/10.6084/m9.figshare.1289881	manual curation
PMID:3202231	Manual curation		PMID:3202231_manual	manual_venoms.csv	figshare	doi:10.6084/m9.figshare.1287000	http://dx.doi.org/10.6084/m9.figshare.1287000						manual curation
PMID:3224277	Manual curation		PMID:3224277_manual	manual_venoms.csv	figshare	doi:10.6084/m9.figshare.1287000	http://dx.doi.org/10.6084/m9.figshare.1287000						manual curation
PMID:3240770	Manual curation		PMID:3240770_manual	manual_venoms.csv	figshare	doi:10.6084/m9.figshare.1287000	http://dx.doi.org/10.6084/m9.figshare.1287000	Technical Validation	prec_and_recall.xlsx	figshare	doi:10.6084/m9.figshare.1289881	http://dx.doi.org/10.6084/m9.figshare.1289881	manual curation
PMID:3284549	Manual curation		PMID:3284549_manual	manual_venoms.csv	figshare	doi:10.6084/m9.figshare.1287000	http://dx.doi.org/10.6084/m9.figshare.1287000						manual curation
PMID:3287991	Manual curation		PMID:3287991_manual	manual_venoms.csv	figshare	doi:10.6084/m9.figshare.1287000	http://dx.doi.org/10.6084/m9.figshare.1287000						manual curation
PMID:3300562	Manual curation		PMID:3300562_manual	manual_venoms.csv	figshare	doi:10.6084/m9.figshare.1287000	http://dx.doi.org/10.6084/m9.figshare.1287000	Technical Validation	prec_and_recall.xlsx	figshare	doi:10.6084/m9.figshare.1289881	http://dx.doi.org/10.6084/m9.figshare.1289881	manual curation
PMID:3384004	Manual curation		PMID:3384004_manual	manual_venoms.csv	figshare	doi:10.6084/m9.figshare.1287000	http://dx.doi.org/10.6084/m9.figshare.1287000	Technical Validation	prec_and_recall.xlsx	figshare	doi:10.6084/m9.figshare.1289881	http://dx.doi.org/10.6084/m9.figshare.1289881	manual curation
PMID:3394161	Manual curation		PMID:3394161_manual	manual_venoms.csv	figshare	doi:10.6084/m9.figshare.1287000	http://dx.doi.org/10.6084/m9.figshare.1287000						manual curation
PMID:3398703	Manual curation		PMID:3398703_manual	manual_venoms.csv	figshare	doi:10.6084/m9.figshare.1287000	http://dx.doi.org/10.6084/m9.figshare.1287000	Technical Validation	prec_and_recall.xlsx	figshare	doi:10.6084/m9.figshare.1289881	http://dx.doi.org/10.6084/m9.figshare.1289881	manual curation
PMID:3430867	Manual curation		PMID:3430867_manual	manual_venoms.csv	figshare	doi:10.6084/m9.figshare.1287000	http://dx.doi.org/10.6084/m9.figshare.1287000	Technical Validation	prec_and_recall.xlsx	figshare	doi:10.6084/m9.figshare.1289881	http://dx.doi.org/10.6084/m9.figshare.1289881	manual curation
PMID:3432135	Manual curation		PMID:3432135_manual	manual_venoms.csv	figshare	doi:10.6084/m9.figshare.1287000	http://dx.doi.org/10.6084/m9.figshare.1287000						manual curation
PMID:3535061	Manual curation		PMID:3535061_manual	manual_venoms.csv	figshare	doi:10.6084/m9.figshare.1287000	http://dx.doi.org/10.6084/m9.figshare.1287000						manual curation
PMID:3540300	Manual curation		PMID:3540300_manual	manual_venoms.csv	figshare	doi:10.6084/m9.figshare.1287000	http://dx.doi.org/10.6084/m9.figshare.1287000	Technical Validation	prec_and_recall.xlsx	figshare	doi:10.6084/m9.figshare.1289881	http://dx.doi.org/10.6084/m9.figshare.1289881	manual curation
PMID:3573090	Manual curation		PMID:3573090_manual	manual_venoms.csv	figshare	doi:10.6084/m9.figshare.1287000	http://dx.doi.org/10.6084/m9.figshare.1287000						manual curation
PMID:3676774	Manual curation		PMID:3676774_manual	manual_venoms.csv	figshare	doi:10.6084/m9.figshare.1287000	http://dx.doi.org/10.6084/m9.figshare.1287000	Technical Validation	prec_and_recall.xlsx	figshare	doi:10.6084/m9.figshare.1289881	http://dx.doi.org/10.6084/m9.figshare.1289881	manual curation
PMID:3599107	Manual curation		PMID:3599107_manual	manual_venoms.csv	figshare	doi:10.6084/m9.figshare.1287000	http://dx.doi.org/10.6084/m9.figshare.1287000	Technical Validation	prec_and_recall.xlsx	figshare	doi:10.6084/m9.figshare.1289881	http://dx.doi.org/10.6084/m9.figshare.1289881	manual curation
PMID:3683084	Manual curation		PMID:3683084_manual	manual_venoms.csv	figshare	doi:10.6084/m9.figshare.1287000	http://dx.doi.org/10.6084/m9.figshare.1287000	Technical Validation	prec_and_recall.xlsx	figshare	doi:10.6084/m9.figshare.1289881	http://dx.doi.org/10.6084/m9.figshare.1289881	manual curation
PMID:3871465	Manual curation		PMID:3871465_manual	manual_venoms.csv	figshare	doi:10.6084/m9.figshare.1287000	http://dx.doi.org/10.6084/m9.figshare.1287000						manual curation
PMID:3716753	Manual curation		PMID:3716753_manual	manual_venoms.csv	figshare	doi:10.6084/m9.figshare.1287000	http://dx.doi.org/10.6084/m9.figshare.1287000						manual curation
PMID:3774110	Manual curation		PMID:3774110_manual	manual_venoms.csv	figshare	doi:10.6084/m9.figshare.1287000	http://dx.doi.org/10.6084/m9.figshare.1287000						manual curation
PMID:3929520	Manual curation		PMID:3929520_manual	manual_venoms.csv	figshare	doi:10.6084/m9.figshare.1287000	http://dx.doi.org/10.6084/m9.figshare.1287000						manual curation
PMID:3963799	Manual curation		PMID:3963799_manual	manual_venoms.csv	figshare	doi:10.6084/m9.figshare.1287000	http://dx.doi.org/10.6084/m9.figshare.1287000						manual curation
PMID:3968467	Manual curation		PMID:3968467_manual	manual_venoms.csv	figshare	doi:10.6084/m9.figshare.1287000	http://dx.doi.org/10.6084/m9.figshare.1287000	Technical Validation	prec_and_recall.xlsx	figshare	doi:10.6084/m9.figshare.1289881	http://dx.doi.org/10.6084/m9.figshare.1289881	manual curation
PMID:4043224	Manual curation		PMID:4043224_manual	manual_venoms.csv	figshare	doi:10.6084/m9.figshare.1287000	http://dx.doi.org/10.6084/m9.figshare.1287000						manual curation
PMID:4607845	Manual curation		PMID:4607845_manual	manual_venoms.csv	figshare	doi:10.6084/m9.figshare.1287000	http://dx.doi.org/10.6084/m9.figshare.1287000						manual curation
PMID:5485178	Manual curation		PMID:5485178_manual	manual_venoms.csv	figshare	doi:10.6084/m9.figshare.1287000	http://dx.doi.org/10.6084/m9.figshare.1287000	Technical Validation	prec_and_recall.xlsx	figshare	doi:10.6084/m9.figshare.1289881	http://dx.doi.org/10.6084/m9.figshare.1289881	manual curation
PMID:6138130	Manual curation		PMID:6138130_manual	manual_venoms.csv	figshare	doi:10.6084/m9.figshare.1287000	http://dx.doi.org/10.6084/m9.figshare.1287000						manual curation
PMID:6101322	Manual curation		PMID:6101322_manual	manual_venoms.csv	figshare	doi:10.6084/m9.figshare.1287000	http://dx.doi.org/10.6084/m9.figshare.1287000						manual curation
PMID:6136175	Manual curation		PMID:6136175_manual	manual_venoms.csv	figshare	doi:10.6084/m9.figshare.1287000	http://dx.doi.org/10.6084/m9.figshare.1287000						manual curation
PMID:6193658	Manual curation		PMID:6193658_manual	manual_venoms.csv	figshare	doi:10.6084/m9.figshare.1287000	http://dx.doi.org/10.6084/m9.figshare.1287000	Technical Validation	prec_and_recall.xlsx	figshare	doi:10.6084/m9.figshare.1289881	http://dx.doi.org/10.6084/m9.figshare.1289881	manual curation
PMID:6175222	Manual curation		PMID:6175222_manual	manual_venoms.csv	figshare	doi:10.6084/m9.figshare.1287000	http://dx.doi.org/10.6084/m9.figshare.1287000						manual curation
PMID:6177321	Manual curation		PMID:6177321_manual	manual_venoms.csv	figshare	doi:10.6084/m9.figshare.1287000	http://dx.doi.org/10.6084/m9.figshare.1287000						manual curation
PMID:6196006	Manual curation		PMID:6196006_manual	manual_venoms.csv	figshare	doi:10.6084/m9.figshare.1287000	http://dx.doi.org/10.6084/m9.figshare.1287000						manual curation
PMID:6302295	Manual curation		PMID:6302295_manual	manual_venoms.csv	figshare	doi:10.6084/m9.figshare.1287000	http://dx.doi.org/10.6084/m9.figshare.1287000						manual curation
PMID:6607137	Manual curation		PMID:6607137_manual	manual_venoms.csv	figshare	doi:10.6084/m9.figshare.1287000	http://dx.doi.org/10.6084/m9.figshare.1287000						manual curation
PMID:6367751	Manual curation		PMID:6367751_manual	manual_venoms.csv	figshare	doi:10.6084/m9.figshare.1287000	http://dx.doi.org/10.6084/m9.figshare.1287000						manual curation
PMID:24584550	Manual curation		PMID:24584550_manual	manual_venoms.csv	figshare	doi:10.6084/m9.figshare.1287000	http://dx.doi.org/10.6084/m9.figshare.1287000						manual curation
PMID:23827690	Manual curation		PMID:23827690_manual	manual_venoms.csv	figshare	doi:10.6084/m9.figshare.1287000	http://dx.doi.org/10.6084/m9.figshare.1287000	Technical Validation	prec_and_recall.xlsx	figshare	doi:10.6084/m9.figshare.1289881	http://dx.doi.org/10.6084/m9.figshare.1289881	manual curation
PMID:23744726	Manual curation		PMID:23744726_manual	manual_venoms.csv	figshare	doi:10.6084/m9.figshare.1287000	http://dx.doi.org/10.6084/m9.figshare.1287000	Technical Validation	prec_and_recall.xlsx	figshare	doi:10.6084/m9.figshare.1289881	http://dx.doi.org/10.6084/m9.figshare.1289881	manual curation
PMID:23433305	Manual curation		PMID:23433305_manual	manual_venoms.csv	figshare	doi:10.6084/m9.figshare.1287000	http://dx.doi.org/10.6084/m9.figshare.1287000						manual curation
PMID:23354807	Manual curation		PMID:23354807_manual	manual_venoms.csv	figshare	doi:10.6084/m9.figshare.1287000	http://dx.doi.org/10.6084/m9.figshare.1287000						manual curation
PMID:23314196	Manual curation		PMID:23314196_manual	manual_venoms.csv	figshare	doi:10.6084/m9.figshare.1287000	http://dx.doi.org/10.6084/m9.figshare.1287000	Technical Validation	prec_and_recall.xlsx	figshare	doi:10.6084/m9.figshare.1289881	http://dx.doi.org/10.6084/m9.figshare.1289881	manual curation
PMID:23295502	Manual curation		PMID:23295502_manual	manual_venoms.csv	figshare	doi:10.6084/m9.figshare.1287000	http://dx.doi.org/10.6084/m9.figshare.1287000						manual curation
PMID:23186969	Manual curation		PMID:23186969_manual	manual_venoms.csv	figshare	doi:10.6084/m9.figshare.1287000	http://dx.doi.org/10.6084/m9.figshare.1287000	Technical Validation	prec_and_recall.xlsx	figshare	doi:10.6084/m9.figshare.1289881	http://dx.doi.org/10.6084/m9.figshare.1289881	manual curation
PMID:24923102	Manual curation		PMID:24923102_manual	manual_venoms.csv	figshare	doi:10.6084/m9.figshare.1287000	http://dx.doi.org/10.6084/m9.figshare.1287000	Technical Validation	prec_and_recall.xlsx	figshare	doi:10.6084/m9.figshare.1289881	http://dx.doi.org/10.6084/m9.figshare.1289881	manual curation
PMID:24836473	Manual curation		PMID:24836473_manual	manual_venoms.csv	figshare	doi:10.6084/m9.figshare.1287000	http://dx.doi.org/10.6084/m9.figshare.1287000	Technical Validation	prec_and_recall.xlsx	figshare	doi:10.6084/m9.figshare.1289881	http://dx.doi.org/10.6084/m9.figshare.1289881	manual curation
PMID:24800522	Manual curation		PMID:24800522_manual	manual_venoms.csv	figshare	doi:10.6084/m9.figshare.1287000	http://dx.doi.org/10.6084/m9.figshare.1287000	Technical Validation	prec_and_recall.xlsx	figshare	doi:10.6084/m9.figshare.1289881	http://dx.doi.org/10.6084/m9.figshare.1289881	manual curation
PMID:24734522	Manual curation		PMID:24734522_manual	manual_venoms.csv	figshare	doi:10.6084/m9.figshare.1287000	http://dx.doi.org/10.6084/m9.figshare.1287000	Technical Validation	prec_and_recall.xlsx	figshare	doi:10.6084/m9.figshare.1289881	http://dx.doi.org/10.6084/m9.figshare.1289881	manual curation
PMID:24477544	Manual curation		PMID:24477544_manual	manual_venoms.csv	figshare	doi:10.6084/m9.figshare.1287000	http://dx.doi.org/10.6084/m9.figshare.1287000						manual curation
PMID:24417999	Manual curation		PMID:24417999_manual	manual_venoms.csv	figshare	doi:10.6084/m9.figshare.1287000	http://dx.doi.org/10.6084/m9.figshare.1287000						manual curation
PMID:24402015	Manual curation		PMID:24402015_manual	manual_venoms.csv	figshare	doi:10.6084/m9.figshare.1287000	http://dx.doi.org/10.6084/m9.figshare.1287000						manual curation
PMID:24363240	Manual curation		PMID:24363240_manual	manual_venoms.csv	figshare	doi:10.6084/m9.figshare.1287000	http://dx.doi.org/10.6084/m9.figshare.1287000						manual curation
PMID:24252544	Manual curation		PMID:24252544_manual	manual_venoms.csv	figshare	doi:10.6084/m9.figshare.1287000	http://dx.doi.org/10.6084/m9.figshare.1287000						manual curation
PMID:24351817	Manual curation		PMID:24351817_manual	manual_venoms.csv	figshare	doi:10.6084/m9.figshare.1287000	http://dx.doi.org/10.6084/m9.figshare.1287000	Technical Validation	prec_and_recall.xlsx	figshare	doi:10.6084/m9.figshare.1289881	http://dx.doi.org/10.6084/m9.figshare.1289881	manual curation
PMID:24311885	Manual curation		PMID:24311885_manual	manual_venoms.csv	figshare	doi:10.6084/m9.figshare.1287000	http://dx.doi.org/10.6084/m9.figshare.1287000	Technical Validation	prec_and_recall.xlsx	figshare	doi:10.6084/m9.figshare.1289881	http://dx.doi.org/10.6084/m9.figshare.1289881	manual curation
PMID:24294376	Manual curation		PMID:24294376_manual	manual_venoms.csv	figshare	doi:10.6084/m9.figshare.1287000	http://dx.doi.org/10.6084/m9.figshare.1287000	Technical Validation	prec_and_recall.xlsx	figshare	doi:10.6084/m9.figshare.1289881	http://dx.doi.org/10.6084/m9.figshare.1289881	manual curation
PMID:24249759	Manual curation		PMID:24249759_manual	manual_venoms.csv	figshare	doi:10.6084/m9.figshare.1287000	http://dx.doi.org/10.6084/m9.figshare.1287000						manual curation
PMID:24247113	Manual curation		PMID:24247113_manual	manual_venoms.csv	figshare	doi:10.6084/m9.figshare.1287000	http://dx.doi.org/10.6084/m9.figshare.1287000	Technical Validation	prec_and_recall.xlsx	figshare	doi:10.6084/m9.figshare.1289881	http://dx.doi.org/10.6084/m9.figshare.1289881	manual curation
PMID:24148893	Manual curation		PMID:24148893_manual	manual_venoms.csv	figshare	doi:10.6084/m9.figshare.1287000	http://dx.doi.org/10.6084/m9.figshare.1287000						manual curation
PMID:24201448	Manual curation		PMID:24201448_manual	manual_venoms.csv	figshare	doi:10.6084/m9.figshare.1287000	http://dx.doi.org/10.6084/m9.figshare.1287000						manual curation
PMID:24144329	Manual curation		PMID:24144329_manual	manual_venoms.csv	figshare	doi:10.6084/m9.figshare.1287000	http://dx.doi.org/10.6084/m9.figshare.1287000	Technical Validation	prec_and_recall.xlsx	figshare	doi:10.6084/m9.figshare.1289881	http://dx.doi.org/10.6084/m9.figshare.1289881	manual curation
PMID:24145087	Manual curation		PMID:24145087_manual	manual_venoms.csv	figshare	doi:10.6084/m9.figshare.1287000	http://dx.doi.org/10.6084/m9.figshare.1287000	Technical Validation	prec_and_recall.xlsx	figshare	doi:10.6084/m9.figshare.1289881	http://dx.doi.org/10.6084/m9.figshare.1289881	manual curation
PMID:24139484	Manual curation		PMID:24139484_manual	manual_venoms.csv	figshare	doi:10.6084/m9.figshare.1287000	http://dx.doi.org/10.6084/m9.figshare.1287000						manual curation
PMID:24014474	Manual curation		PMID:24014474_manual	manual_venoms.csv	figshare	doi:10.6084/m9.figshare.1287000	http://dx.doi.org/10.6084/m9.figshare.1287000						manual curation
PMID:24101584	Manual curation		PMID:24101584_manual	manual_venoms.csv	figshare	doi:10.6084/m9.figshare.1287000	http://dx.doi.org/10.6084/m9.figshare.1287000						manual curation
PMID:24063779	Manual curation		PMID:24063779_manual	manual_venoms.csv	figshare	doi:10.6084/m9.figshare.1287000	http://dx.doi.org/10.6084/m9.figshare.1287000						manual curation
PMID:24020119	Manual curation		PMID:24020119_manual	manual_venoms.csv	figshare	doi:10.6084/m9.figshare.1287000	http://dx.doi.org/10.6084/m9.figshare.1287000	Technical Validation	prec_and_recall.xlsx	figshare	doi:10.6084/m9.figshare.1289881	http://dx.doi.org/10.6084/m9.figshare.1289881	manual curation
PMID:23999971	Manual curation		PMID:23999971_manual	manual_venoms.csv	figshare	doi:10.6084/m9.figshare.1287000	http://dx.doi.org/10.6084/m9.figshare.1287000	Technical Validation	prec_and_recall.xlsx	figshare	doi:10.6084/m9.figshare.1289881	http://dx.doi.org/10.6084/m9.figshare.1289881	manual curation
PMID:23936001	Manual curation		PMID:23936001_manual	manual_venoms.csv	figshare	doi:10.6084/m9.figshare.1287000	http://dx.doi.org/10.6084/m9.figshare.1287000						manual curation
PMID:23985901	Manual curation		PMID:23985901_manual	manual_venoms.csv	figshare	doi:10.6084/m9.figshare.1287000	http://dx.doi.org/10.6084/m9.figshare.1287000	Technical Validation	prec_and_recall.xlsx	figshare	doi:10.6084/m9.figshare.1289881	http://dx.doi.org/10.6084/m9.figshare.1289881	manual curation
PMID:23984340	Manual curation		PMID:23984340_manual	manual_venoms.csv	figshare	doi:10.6084/m9.figshare.1287000	http://dx.doi.org/10.6084/m9.figshare.1287000	Technical Validation	prec_and_recall.xlsx	figshare	doi:10.6084/m9.figshare.1289881	http://dx.doi.org/10.6084/m9.figshare.1289881	manual curation
PMID:23918150	Manual curation		PMID:23918150_manual	manual_venoms.csv	figshare	doi:10.6084/m9.figshare.1287000	http://dx.doi.org/10.6084/m9.figshare.1287000						manual curation
PMID:23906760	Manual curation		PMID:23906760_manual	manual_venoms.csv	figshare	doi:10.6084/m9.figshare.1287000	http://dx.doi.org/10.6084/m9.figshare.1287000						manual curation
PMID:23895999	Manual curation		PMID:23895999_manual	manual_venoms.csv	figshare	doi:10.6084/m9.figshare.1287000	http://dx.doi.org/10.6084/m9.figshare.1287000						manual curation
PMID:23868944	Manual curation		PMID:23868944_manual	manual_venoms.csv	figshare	doi:10.6084/m9.figshare.1287000	http://dx.doi.org/10.6084/m9.figshare.1287000	Technical Validation	prec_and_recall.xlsx	figshare	doi:10.6084/m9.figshare.1289881	http://dx.doi.org/10.6084/m9.figshare.1289881	manual curation
PMID:23863118	Manual curation		PMID:23863118_manual	manual_venoms.csv	figshare	doi:10.6084/m9.figshare.1287000	http://dx.doi.org/10.6084/m9.figshare.1287000						manual curation
PMID:23790040	Manual curation		PMID:23790040_manual	manual_venoms.csv	figshare	doi:10.6084/m9.figshare.1287000	http://dx.doi.org/10.6084/m9.figshare.1287000						manual curation
PMID:23728174	Manual curation		PMID:23728174_manual	manual_venoms.csv	figshare	doi:10.6084/m9.figshare.1287000	http://dx.doi.org/10.6084/m9.figshare.1287000						manual curation
PMID:23728166	Manual curation		PMID:23728166_manual	manual_venoms.csv	figshare	doi:10.6084/m9.figshare.1287000	http://dx.doi.org/10.6084/m9.figshare.1287000	Technical Validation	prec_and_recall.xlsx	figshare	doi:10.6084/m9.figshare.1289881	http://dx.doi.org/10.6084/m9.figshare.1289881	manual curation
PMID:23718272	Manual curation		PMID:23718272_manual	manual_venoms.csv	figshare	doi:10.6084/m9.figshare.1287000	http://dx.doi.org/10.6084/m9.figshare.1287000						manual curation
PMID:23715138	Manual curation		PMID:23715138_manual	manual_venoms.csv	figshare	doi:10.6084/m9.figshare.1287000	http://dx.doi.org/10.6084/m9.figshare.1287000						manual curation
PMID:23711147	Manual curation		PMID:23711147_manual	manual_venoms.csv	figshare	doi:10.6084/m9.figshare.1287000	http://dx.doi.org/10.6084/m9.figshare.1287000						manual curation
PMID:23713957	Manual curation		PMID:23713957_manual	manual_venoms.csv	figshare	doi:10.6084/m9.figshare.1287000	http://dx.doi.org/10.6084/m9.figshare.1287000						manual curation
PMID:23711049	Manual curation		PMID:23711049_manual	manual_venoms.csv	figshare	doi:10.6084/m9.figshare.1287000	http://dx.doi.org/10.6084/m9.figshare.1287000	Technical Validation	prec_and_recall.xlsx	figshare	doi:10.6084/m9.figshare.1289881	http://dx.doi.org/10.6084/m9.figshare.1289881	manual curation
PMID:23708872	Manual curation		PMID:23708872_manual	manual_venoms.csv	figshare	doi:10.6084/m9.figshare.1287000	http://dx.doi.org/10.6084/m9.figshare.1287000						manual curation
PMID:23710144	Manual curation		PMID:23710144_manual	manual_venoms.csv	figshare	doi:10.6084/m9.figshare.1287000	http://dx.doi.org/10.6084/m9.figshare.1287000						manual curation
PMID:23659201	Manual curation		PMID:23659201_manual	manual_venoms.csv	figshare	doi:10.6084/m9.figshare.1287000	http://dx.doi.org/10.6084/m9.figshare.1287000						manual curation
PMID:23692970	Manual curation		PMID:23692970_manual	manual_venoms.csv	figshare	doi:10.6084/m9.figshare.1287000	http://dx.doi.org/10.6084/m9.figshare.1287000	Technical Validation	prec_and_recall.xlsx	figshare	doi:10.6084/m9.figshare.1289881	http://dx.doi.org/10.6084/m9.figshare.1289881	manual curation
PMID:23643354	Manual curation		PMID:23643354_manual	manual_venoms.csv	figshare	doi:10.6084/m9.figshare.1287000	http://dx.doi.org/10.6084/m9.figshare.1287000						manual curation
PMID:23657358	Manual curation		PMID:23657358_manual	manual_venoms.csv	figshare	doi:10.6084/m9.figshare.1287000	http://dx.doi.org/10.6084/m9.figshare.1287000						manual curation
PMID:23537340	Manual curation		PMID:23537340_manual	manual_venoms.csv	figshare	doi:10.6084/m9.figshare.1287000	http://dx.doi.org/10.6084/m9.figshare.1287000	Technical Validation	prec_and_recall.xlsx	figshare	doi:10.6084/m9.figshare.1289881	http://dx.doi.org/10.6084/m9.figshare.1289881	manual curation
PMID:23642945	Manual curation		PMID:23642945_manual	manual_venoms.csv	figshare	doi:10.6084/m9.figshare.1287000	http://dx.doi.org/10.6084/m9.figshare.1287000						manual curation
PMID:23638903	Manual curation		PMID:23638903_manual	manual_venoms.csv	figshare	doi:10.6084/m9.figshare.1287000	http://dx.doi.org/10.6084/m9.figshare.1287000						manual curation
PMID:23588254	Manual curation		PMID:23588254_manual	manual_venoms.csv	figshare	doi:10.6084/m9.figshare.1287000	http://dx.doi.org/10.6084/m9.figshare.1287000						manual curation
PMID:23587180	Manual curation		PMID:23587180_manual	manual_venoms.csv	figshare	doi:10.6084/m9.figshare.1287000	http://dx.doi.org/10.6084/m9.figshare.1287000						manual curation
PMID:23471935	Manual curation		PMID:23471935_manual	manual_venoms.csv	figshare	doi:10.6084/m9.figshare.1287000	http://dx.doi.org/10.6084/m9.figshare.1287000	Technical Validation	prec_and_recall.xlsx	figshare	doi:10.6084/m9.figshare.1289881	http://dx.doi.org/10.6084/m9.figshare.1289881	manual curation
PMID:23460475	Manual curation		PMID:23460475_manual	manual_venoms.csv	figshare	doi:10.6084/m9.figshare.1287000	http://dx.doi.org/10.6084/m9.figshare.1287000						manual curation
PMID:23470283	Manual curation		PMID:23470283_manual	manual_venoms.csv	figshare	doi:10.6084/m9.figshare.1287000	http://dx.doi.org/10.6084/m9.figshare.1287000						manual curation
PMID:23451211	Manual curation		PMID:23451211_manual	manual_venoms.csv	figshare	doi:10.6084/m9.figshare.1287000	http://dx.doi.org/10.6084/m9.figshare.1287000						manual curation
PMID:23392214	Manual curation		PMID:23392214_manual	manual_venoms.csv	figshare	doi:10.6084/m9.figshare.1287000	http://dx.doi.org/10.6084/m9.figshare.1287000	Technical Validation	prec_and_recall.xlsx	figshare	doi:10.6084/m9.figshare.1289881	http://dx.doi.org/10.6084/m9.figshare.1289881	manual curation
PMID:23435195	Manual curation		PMID:23435195_manual	manual_venoms.csv	figshare	doi:10.6084/m9.figshare.1287000	http://dx.doi.org/10.6084/m9.figshare.1287000	Technical Validation	prec_and_recall.xlsx	figshare	doi:10.6084/m9.figshare.1289881	http://dx.doi.org/10.6084/m9.figshare.1289881	manual curation
PMID:23375112	Manual curation		PMID:23375112_manual	manual_venoms.csv	figshare	doi:10.6084/m9.figshare.1287000	http://dx.doi.org/10.6084/m9.figshare.1287000						manual curation
PMID:23364453	Manual curation		PMID:23364453_manual	manual_venoms.csv	figshare	doi:10.6084/m9.figshare.1287000	http://dx.doi.org/10.6084/m9.figshare.1287000	Technical Validation	prec_and_recall.xlsx	figshare	doi:10.6084/m9.figshare.1289881	http://dx.doi.org/10.6084/m9.figshare.1289881	manual curation
PMID:23244070	Manual curation		PMID:23244070_manual	manual_venoms.csv	figshare	doi:10.6084/m9.figshare.1287000	http://dx.doi.org/10.6084/m9.figshare.1287000						manual curation
PMID:23360634	Manual curation		PMID:23360634_manual	manual_venoms.csv	figshare	doi:10.6084/m9.figshare.1287000	http://dx.doi.org/10.6084/m9.figshare.1287000	Technical Validation	prec_and_recall.xlsx	figshare	doi:10.6084/m9.figshare.1289881	http://dx.doi.org/10.6084/m9.figshare.1289881	manual curation
PMID:23357334	Manual curation		PMID:23357334_manual	manual_venoms.csv	figshare	doi:10.6084/m9.figshare.1287000	http://dx.doi.org/10.6084/m9.figshare.1287000	Technical Validation	prec_and_recall.xlsx	figshare	doi:10.6084/m9.figshare.1289881	http://dx.doi.org/10.6084/m9.figshare.1289881	manual curation
PMID:23352187	Manual curation		PMID:23352187_manual	manual_venoms.csv	figshare	doi:10.6084/m9.figshare.1287000	http://dx.doi.org/10.6084/m9.figshare.1287000						manual curation
PMID:23317340	Manual curation		PMID:23317340_manual	manual_venoms.csv	figshare	doi:10.6084/m9.figshare.1287000	http://dx.doi.org/10.6084/m9.figshare.1287000						manual curation
PMID:23290881	Manual curation		PMID:23290881_manual	manual_venoms.csv	figshare	doi:10.6084/m9.figshare.1287000	http://dx.doi.org/10.6084/m9.figshare.1287000						manual curation
PMID:23251606	Manual curation		PMID:23251606_manual	manual_venoms.csv	figshare	doi:10.6084/m9.figshare.1287000	http://dx.doi.org/10.6084/m9.figshare.1287000	Technical Validation	prec_and_recall.xlsx	figshare	doi:10.6084/m9.figshare.1289881	http://dx.doi.org/10.6084/m9.figshare.1289881	manual curation
PMID:23247061	Manual curation		PMID:23247061_manual	manual_venoms.csv	figshare	doi:10.6084/m9.figshare.1287000	http://dx.doi.org/10.6084/m9.figshare.1287000						manual curation
PMID:23246578	Manual curation		PMID:23246578_manual	manual_venoms.csv	figshare	doi:10.6084/m9.figshare.1287000	http://dx.doi.org/10.6084/m9.figshare.1287000						manual curation
PMID:23191935	Manual curation		PMID:23191935_manual	manual_venoms.csv	figshare	doi:10.6084/m9.figshare.1287000	http://dx.doi.org/10.6084/m9.figshare.1287000						manual curation
PMID:23238991	Manual curation		PMID:23238991_manual	manual_venoms.csv	figshare	doi:10.6084/m9.figshare.1287000	http://dx.doi.org/10.6084/m9.figshare.1287000	Technical Validation	prec_and_recall.xlsx	figshare	doi:10.6084/m9.figshare.1289881	http://dx.doi.org/10.6084/m9.figshare.1289881	manual curation
PMID:23228832	Manual curation		PMID:23228832_manual	manual_venoms.csv	figshare	doi:10.6084/m9.figshare.1287000	http://dx.doi.org/10.6084/m9.figshare.1287000						manual curation
PMID:23220706	Manual curation		PMID:23220706_manual	manual_venoms.csv	figshare	doi:10.6084/m9.figshare.1287000	http://dx.doi.org/10.6084/m9.figshare.1287000						manual curation
PMID:23155627	Manual curation		PMID:23155627_manual	manual_venoms.csv	figshare	doi:10.6084/m9.figshare.1287000	http://dx.doi.org/10.6084/m9.figshare.1287000						manual curation
PMID:23059457	Manual curation		PMID:23059457_manual	manual_venoms.csv	figshare	doi:10.6084/m9.figshare.1287000	http://dx.doi.org/10.6084/m9.figshare.1287000	Technical Validation	prec_and_recall.xlsx	figshare	doi:10.6084/m9.figshare.1289881	http://dx.doi.org/10.6084/m9.figshare.1289881	manual curation
PMID:22919734	Manual curation		PMID:22919734_manual	manual_venoms.csv	figshare	doi:10.6084/m9.figshare.1287000	http://dx.doi.org/10.6084/m9.figshare.1287000	Technical Validation	prec_and_recall.xlsx	figshare	doi:10.6084/m9.figshare.1289881	http://dx.doi.org/10.6084/m9.figshare.1289881	manual curation
PMID:22909215	Manual curation		PMID:22909215_manual	manual_venoms.csv	figshare	doi:10.6084/m9.figshare.1287000	http://dx.doi.org/10.6084/m9.figshare.1287000						manual curation
PMID:16457861	Manual curation		PMID:16457861_manual	manual_venoms.csv	figshare	doi:10.6084/m9.figshare.1287000	http://dx.doi.org/10.6084/m9.figshare.1287000						manual curation
PMID:18312855	Manual curation		PMID:18312855_manual	manual_venoms.csv	figshare	doi:10.6084/m9.figshare.1287000	http://dx.doi.org/10.6084/m9.figshare.1287000	Technical Validation	prec_and_recall.xlsx	figshare	doi:10.6084/m9.figshare.1289881	http://dx.doi.org/10.6084/m9.figshare.1289881	manual curation
PMID:11996	Manual curation		PMID:11996_manual	manual_venoms.csv	figshare	doi:10.6084/m9.figshare.1287000	http://dx.doi.org/10.6084/m9.figshare.1287000						manual curation
PMID:578416	Manual curation		PMID:578416_manual	manual_venoms.csv	figshare	doi:10.6084/m9.figshare.1287000	http://dx.doi.org/10.6084/m9.figshare.1287000						manual curation
PMID:1143679	Manual curation		PMID:1143679_manual	manual_venoms.csv	figshare	doi:10.6084/m9.figshare.1287000	http://dx.doi.org/10.6084/m9.figshare.1287000						manual curation
PMID:2282093	Manual curation		PMID:2282093_manual	manual_venoms.csv	figshare	doi:10.6084/m9.figshare.1287000	http://dx.doi.org/10.6084/m9.figshare.1287000	Technical Validation	prec_and_recall.xlsx	figshare	doi:10.6084/m9.figshare.1289881	http://dx.doi.org/10.6084/m9.figshare.1289881	manual curation
PMID:2565189	Manual curation		PMID:2565189_manual	manual_venoms.csv	figshare	doi:10.6084/m9.figshare.1287000	http://dx.doi.org/10.6084/m9.figshare.1287000						manual curation
PMID:3197861	Manual curation		PMID:3197861_manual	manual_venoms.csv	figshare	doi:10.6084/m9.figshare.1287000	http://dx.doi.org/10.6084/m9.figshare.1287000	Technical Validation	prec_and_recall.xlsx	figshare	doi:10.6084/m9.figshare.1289881	http://dx.doi.org/10.6084/m9.figshare.1289881	manual curation
PMID:4152780	Manual curation		PMID:4152780_manual	manual_venoms.csv	figshare	doi:10.6084/m9.figshare.1287000	http://dx.doi.org/10.6084/m9.figshare.1287000						manual curation
PMID:25073401	Manual curation		PMID:25073401_manual	manual_venoms.csv	figshare	doi:10.6084/m9.figshare.1287000	http://dx.doi.org/10.6084/m9.figshare.1287000						manual curation
PMID:24356854	Manual curation		PMID:24356854_manual	manual_venoms.csv	figshare	doi:10.6084/m9.figshare.1287000	http://dx.doi.org/10.6084/m9.figshare.1287000						manual curation
PMID:23830987	Manual curation		PMID:23830987_manual	manual_venoms.csv	figshare	doi:10.6084/m9.figshare.1287000	http://dx.doi.org/10.6084/m9.figshare.1287000	Technical Validation	prec_and_recall.xlsx	figshare	doi:10.6084/m9.figshare.1289881	http://dx.doi.org/10.6084/m9.figshare.1289881	manual curation
PMID:23444782	Manual curation		PMID:23444782_manual	manual_venoms.csv	figshare	doi:10.6084/m9.figshare.1287000	http://dx.doi.org/10.6084/m9.figshare.1287000	Technical Validation	prec_and_recall.xlsx	figshare	doi:10.6084/m9.figshare.1289881	http://dx.doi.org/10.6084/m9.figshare.1289881	manual curation
PMID:23218888	Manual curation		PMID:23218888_manual	manual_venoms.csv	figshare	doi:10.6084/m9.figshare.1287000	http://dx.doi.org/10.6084/m9.figshare.1287000						manual curation
PMID:23015777	Manual curation		PMID:23015777_manual	manual_venoms.csv	figshare	doi:10.6084/m9.figshare.1287000	http://dx.doi.org/10.6084/m9.figshare.1287000						manual curation
PMID:23000581	Manual curation		PMID:23000581_manual	manual_venoms.csv	figshare	doi:10.6084/m9.figshare.1287000	http://dx.doi.org/10.6084/m9.figshare.1287000	Technical Validation	prec_and_recall.xlsx	figshare	doi:10.6084/m9.figshare.1289881	http://dx.doi.org/10.6084/m9.figshare.1289881	manual curation
PMID:22983217	Manual curation		PMID:22983217_manual	manual_venoms.csv	figshare	doi:10.6084/m9.figshare.1287000	http://dx.doi.org/10.6084/m9.figshare.1287000						manual curation
PMID:22976135	Manual curation		PMID:22976135_manual	manual_venoms.csv	figshare	doi:10.6084/m9.figshare.1287000	http://dx.doi.org/10.6084/m9.figshare.1287000						manual curation
PMID:22960549	Manual curation		PMID:22960549_manual	manual_venoms.csv	figshare	doi:10.6084/m9.figshare.1287000	http://dx.doi.org/10.6084/m9.figshare.1287000						manual curation
PMID:22960288	Manual curation		PMID:22960288_manual	manual_venoms.csv	figshare	doi:10.6084/m9.figshare.1287000	http://dx.doi.org/10.6084/m9.figshare.1287000	Technical Validation	prec_and_recall.xlsx	figshare	doi:10.6084/m9.figshare.1289881	http://dx.doi.org/10.6084/m9.figshare.1289881	manual curation
PMID:22960075	Manual curation		PMID:22960075_manual	manual_venoms.csv	figshare	doi:10.6084/m9.figshare.1287000	http://dx.doi.org/10.6084/m9.figshare.1287000	Technical Validation	prec_and_recall.xlsx	figshare	doi:10.6084/m9.figshare.1289881	http://dx.doi.org/10.6084/m9.figshare.1289881	manual curation
PMID:22921965	Manual curation		PMID:22921965_manual	manual_venoms.csv	figshare	doi:10.6084/m9.figshare.1287000	http://dx.doi.org/10.6084/m9.figshare.1287000						manual curation
PMID:22898064	Manual curation		PMID:22898064_manual	manual_venoms.csv	figshare	doi:10.6084/m9.figshare.1287000	http://dx.doi.org/10.6084/m9.figshare.1287000	Technical Validation	prec_and_recall.xlsx	figshare	doi:10.6084/m9.figshare.1289881	http://dx.doi.org/10.6084/m9.figshare.1289881	manual curation
PMID:22888519	Manual curation		PMID:22888519_manual	manual_venoms.csv	figshare	doi:10.6084/m9.figshare.1287000	http://dx.doi.org/10.6084/m9.figshare.1287000						manual curation
PMID:22868212	Manual curation		PMID:22868212_manual	manual_venoms.csv	figshare	doi:10.6084/m9.figshare.1287000	http://dx.doi.org/10.6084/m9.figshare.1287000						manual curation
PMID:20869019	Manual curation		PMID:20869019_manual	manual_venoms.csv	figshare	doi:10.6084/m9.figshare.1287000	http://dx.doi.org/10.6084/m9.figshare.1287000						manual curation
PMID:11996	VExtractor method	vextractor.py	PMID:11996_Vextractor	vextractor.csv	figshare	doi:10.6084/m9.figshare.1286999	http://dx.doi.org/10.6084/m9.figshare.1286999						text-mining
PMID:9254895	VExtractor method	vextractor.py	PMID:9254895_Vextractor	vextractor.csv	figshare	doi:10.6084/m9.figshare.1286999	http://dx.doi.org/10.6084/m9.figshare.1286999						text-mining
PMID:9376196	VExtractor method	vextractor.py	PMID:9376196_Vextractor	vextractor.csv	figshare	doi:10.6084/m9.figshare.1286999	http://dx.doi.org/10.6084/m9.figshare.1286999						text-mining
PMID:10881027	VExtractor method	vextractor.py	PMID:10881027_Vextractor	vextractor.csv	figshare	doi:10.6084/m9.figshare.1286999	http://dx.doi.org/10.6084/m9.figshare.1286999						text-mining
PMID:17332943	VExtractor method	vextractor.py	PMID:17332943_Vextractor	vextractor.csv	figshare	doi:10.6084/m9.figshare.1286999	http://dx.doi.org/10.6084/m9.figshare.1286999						text-mining
PMID:22751419	VExtractor method	vextractor.py	PMID:22751419_Vextractor	vextractor.csv	figshare	doi:10.6084/m9.figshare.1286999	http://dx.doi.org/10.6084/m9.figshare.1286999						text-mining
PMID:22926257	VExtractor method	vextractor.py	PMID:22926257_Vextractor	vextractor.csv	figshare	doi:10.6084/m9.figshare.1286999	http://dx.doi.org/10.6084/m9.figshare.1286999						text-mining
PMID:66429	VExtractor method	vextractor.py	PMID:66429_Vextractor	vextractor.csv	figshare	doi:10.6084/m9.figshare.1286999	http://dx.doi.org/10.6084/m9.figshare.1286999	Technical Validation	prec_and_recall.xlsx	figshare	doi:10.6084/m9.figshare.1289881	http://dx.doi.org/10.6084/m9.figshare.1289881	text-mining
PMID:101819	VExtractor method	vextractor.py	PMID:101819_Vextractor	vextractor.csv	figshare	doi:10.6084/m9.figshare.1286999	http://dx.doi.org/10.6084/m9.figshare.1286999						text-mining
PMID:124647	VExtractor method	vextractor.py	PMID:124647_Vextractor	vextractor.csv	figshare	doi:10.6084/m9.figshare.1286999	http://dx.doi.org/10.6084/m9.figshare.1286999						text-mining
PMID:174133	VExtractor method	vextractor.py	PMID:174133_Vextractor	vextractor.csv	figshare	doi:10.6084/m9.figshare.1286999	http://dx.doi.org/10.6084/m9.figshare.1286999	Technical Validation	prec_and_recall.xlsx	figshare	doi:10.6084/m9.figshare.1289881	http://dx.doi.org/10.6084/m9.figshare.1289881	text-mining
PMID:234677	VExtractor method	vextractor.py	PMID:234677_Vextractor	vextractor.csv	figshare	doi:10.6084/m9.figshare.1286999	http://dx.doi.org/10.6084/m9.figshare.1286999						text-mining
PMID:303050	VExtractor method	vextractor.py	PMID:303050_Vextractor	vextractor.csv	figshare	doi:10.6084/m9.figshare.1286999	http://dx.doi.org/10.6084/m9.figshare.1286999	Technical Validation	prec_and_recall.xlsx	figshare	doi:10.6084/m9.figshare.1289881	http://dx.doi.org/10.6084/m9.figshare.1289881	text-mining
PMID:340247	VExtractor method	vextractor.py	PMID:340247_Vextractor	vextractor.csv	figshare	doi:10.6084/m9.figshare.1286999	http://dx.doi.org/10.6084/m9.figshare.1286999						text-mining
PMID:360366	VExtractor method	vextractor.py	PMID:360366_Vextractor	vextractor.csv	figshare	doi:10.6084/m9.figshare.1286999	http://dx.doi.org/10.6084/m9.figshare.1286999						text-mining
PMID:367854	VExtractor method	vextractor.py	PMID:367854_Vextractor	vextractor.csv	figshare	doi:10.6084/m9.figshare.1286999	http://dx.doi.org/10.6084/m9.figshare.1286999						text-mining
PMID:441711	VExtractor method	vextractor.py	PMID:441711_Vextractor	vextractor.csv	figshare	doi:10.6084/m9.figshare.1286999	http://dx.doi.org/10.6084/m9.figshare.1286999						text-mining
PMID:472810	VExtractor method	vextractor.py	PMID:472810_Vextractor	vextractor.csv	figshare	doi:10.6084/m9.figshare.1286999	http://dx.doi.org/10.6084/m9.figshare.1286999						text-mining
PMID:474306	VExtractor method	vextractor.py	PMID:474306_Vextractor	vextractor.csv	figshare	doi:10.6084/m9.figshare.1286999	http://dx.doi.org/10.6084/m9.figshare.1286999						text-mining
PMID:484913	VExtractor method	vextractor.py	PMID:484913_Vextractor	vextractor.csv	figshare	doi:10.6084/m9.figshare.1286999	http://dx.doi.org/10.6084/m9.figshare.1286999	Technical Validation	prec_and_recall.xlsx	figshare	doi:10.6084/m9.figshare.1289881	http://dx.doi.org/10.6084/m9.figshare.1289881	text-mining
PMID:486693	VExtractor method	vextractor.py	PMID:486693_Vextractor	vextractor.csv	figshare	doi:10.6084/m9.figshare.1286999	http://dx.doi.org/10.6084/m9.figshare.1286999						text-mining
PMID:492058	VExtractor method	vextractor.py	PMID:492058_Vextractor	vextractor.csv	figshare	doi:10.6084/m9.figshare.1286999	http://dx.doi.org/10.6084/m9.figshare.1286999	Technical Validation	prec_and_recall.xlsx	figshare	doi:10.6084/m9.figshare.1289881	http://dx.doi.org/10.6084/m9.figshare.1289881	text-mining
PMID:546252	VExtractor method	vextractor.py	PMID:546252_Vextractor	vextractor.csv	figshare	doi:10.6084/m9.figshare.1286999	http://dx.doi.org/10.6084/m9.figshare.1286999						text-mining
PMID:547803	VExtractor method	vextractor.py	PMID:547803_Vextractor	vextractor.csv	figshare	doi:10.6084/m9.figshare.1286999	http://dx.doi.org/10.6084/m9.figshare.1286999						text-mining
PMID:550868	VExtractor method	vextractor.py	PMID:550868_Vextractor	vextractor.csv	figshare	doi:10.6084/m9.figshare.1286999	http://dx.doi.org/10.6084/m9.figshare.1286999						text-mining
PMID:577626	VExtractor method	vextractor.py	PMID:577626_Vextractor	vextractor.csv	figshare	doi:10.6084/m9.figshare.1286999	http://dx.doi.org/10.6084/m9.figshare.1286999						text-mining
PMID:602341	VExtractor method	vextractor.py	PMID:602341_Vextractor	vextractor.csv	figshare	doi:10.6084/m9.figshare.1286999	http://dx.doi.org/10.6084/m9.figshare.1286999						text-mining
PMID:626887	VExtractor method	vextractor.py	PMID:626887_Vextractor	vextractor.csv	figshare	doi:10.6084/m9.figshare.1286999	http://dx.doi.org/10.6084/m9.figshare.1286999	Technical Validation	prec_and_recall.xlsx	figshare	doi:10.6084/m9.figshare.1289881	http://dx.doi.org/10.6084/m9.figshare.1289881	text-mining
PMID:627856	VExtractor method	vextractor.py	PMID:627856_Vextractor	vextractor.csv	figshare	doi:10.6084/m9.figshare.1286999	http://dx.doi.org/10.6084/m9.figshare.1286999						text-mining
PMID:636935	VExtractor method	vextractor.py	PMID:636935_Vextractor	vextractor.csv	figshare	doi:10.6084/m9.figshare.1286999	http://dx.doi.org/10.6084/m9.figshare.1286999						text-mining
PMID:637904	VExtractor method	vextractor.py	PMID:637904_Vextractor	vextractor.csv	figshare	doi:10.6084/m9.figshare.1286999	http://dx.doi.org/10.6084/m9.figshare.1286999						text-mining
PMID:641147	VExtractor method	vextractor.py	PMID:641147_Vextractor	vextractor.csv	figshare	doi:10.6084/m9.figshare.1286999	http://dx.doi.org/10.6084/m9.figshare.1286999						text-mining
PMID:651762	VExtractor method	vextractor.py	PMID:651762_Vextractor	vextractor.csv	figshare	doi:10.6084/m9.figshare.1286999	http://dx.doi.org/10.6084/m9.figshare.1286999						text-mining
PMID:651769	VExtractor method	vextractor.py	PMID:651769_Vextractor	vextractor.csv	figshare	doi:10.6084/m9.figshare.1286999	http://dx.doi.org/10.6084/m9.figshare.1286999						text-mining
PMID:656831	VExtractor method	vextractor.py	PMID:656831_Vextractor	vextractor.csv	figshare	doi:10.6084/m9.figshare.1286999	http://dx.doi.org/10.6084/m9.figshare.1286999						text-mining
PMID:698793	VExtractor method	vextractor.py	PMID:698793_Vextractor	vextractor.csv	figshare	doi:10.6084/m9.figshare.1286999	http://dx.doi.org/10.6084/m9.figshare.1286999						text-mining
PMID:704929	VExtractor method	vextractor.py	PMID:704929_Vextractor	vextractor.csv	figshare	doi:10.6084/m9.figshare.1286999	http://dx.doi.org/10.6084/m9.figshare.1286999	Technical Validation	prec_and_recall.xlsx	figshare	doi:10.6084/m9.figshare.1289881	http://dx.doi.org/10.6084/m9.figshare.1289881	text-mining
PMID:716435	VExtractor method	vextractor.py	PMID:716435_Vextractor	vextractor.csv	figshare	doi:10.6084/m9.figshare.1286999	http://dx.doi.org/10.6084/m9.figshare.1286999						text-mining
PMID:725844	VExtractor method	vextractor.py	PMID:725844_Vextractor	vextractor.csv	figshare	doi:10.6084/m9.figshare.1286999	http://dx.doi.org/10.6084/m9.figshare.1286999						text-mining
PMID:786606	VExtractor method	vextractor.py	PMID:786606_Vextractor	vextractor.csv	figshare	doi:10.6084/m9.figshare.1286999	http://dx.doi.org/10.6084/m9.figshare.1286999						text-mining
PMID:786664	VExtractor method	vextractor.py	PMID:786664_Vextractor	vextractor.csv	figshare	doi:10.6084/m9.figshare.1286999	http://dx.doi.org/10.6084/m9.figshare.1286999						text-mining
PMID:794557	VExtractor method	vextractor.py	PMID:794557_Vextractor	vextractor.csv	figshare	doi:10.6084/m9.figshare.1286999	http://dx.doi.org/10.6084/m9.figshare.1286999	Technical Validation	prec_and_recall.xlsx	figshare	doi:10.6084/m9.figshare.1289881	http://dx.doi.org/10.6084/m9.figshare.1289881	text-mining
PMID:819792	VExtractor method	vextractor.py	PMID:819792_Vextractor	vextractor.csv	figshare	doi:10.6084/m9.figshare.1286999	http://dx.doi.org/10.6084/m9.figshare.1286999						text-mining
PMID:831951	VExtractor method	vextractor.py	PMID:831951_Vextractor	vextractor.csv	figshare	doi:10.6084/m9.figshare.1286999	http://dx.doi.org/10.6084/m9.figshare.1286999						text-mining
PMID:838994	VExtractor method	vextractor.py	PMID:838994_Vextractor	vextractor.csv	figshare	doi:10.6084/m9.figshare.1286999	http://dx.doi.org/10.6084/m9.figshare.1286999						text-mining
PMID:866568	VExtractor method	vextractor.py	PMID:866568_Vextractor	vextractor.csv	figshare	doi:10.6084/m9.figshare.1286999	http://dx.doi.org/10.6084/m9.figshare.1286999						text-mining
PMID:869011	VExtractor method	vextractor.py	PMID:869011_Vextractor	vextractor.csv	figshare	doi:10.6084/m9.figshare.1286999	http://dx.doi.org/10.6084/m9.figshare.1286999						text-mining
PMID:885604	VExtractor method	vextractor.py	PMID:885604_Vextractor	vextractor.csv	figshare	doi:10.6084/m9.figshare.1286999	http://dx.doi.org/10.6084/m9.figshare.1286999						text-mining
PMID:892607	VExtractor method	vextractor.py	PMID:892607_Vextractor	vextractor.csv	figshare	doi:10.6084/m9.figshare.1286999	http://dx.doi.org/10.6084/m9.figshare.1286999						text-mining
PMID:903050	VExtractor method	vextractor.py	PMID:903050_Vextractor	vextractor.csv	figshare	doi:10.6084/m9.figshare.1286999	http://dx.doi.org/10.6084/m9.figshare.1286999						text-mining
PMID:916351	VExtractor method	vextractor.py	PMID:916351_Vextractor	vextractor.csv	figshare	doi:10.6084/m9.figshare.1286999	http://dx.doi.org/10.6084/m9.figshare.1286999						text-mining
PMID:920833	VExtractor method	vextractor.py	PMID:920833_Vextractor	vextractor.csv	figshare	doi:10.6084/m9.figshare.1286999	http://dx.doi.org/10.6084/m9.figshare.1286999						text-mining
PMID:923726	VExtractor method	vextractor.py	PMID:923726_Vextractor	vextractor.csv	figshare	doi:10.6084/m9.figshare.1286999	http://dx.doi.org/10.6084/m9.figshare.1286999	Technical Validation	prec_and_recall.xlsx	figshare	doi:10.6084/m9.figshare.1289881	http://dx.doi.org/10.6084/m9.figshare.1289881	text-mining
PMID:943796	VExtractor method	vextractor.py	PMID:943796_Vextractor	vextractor.csv	figshare	doi:10.6084/m9.figshare.1286999	http://dx.doi.org/10.6084/m9.figshare.1286999						text-mining
PMID:952568	VExtractor method	vextractor.py	PMID:952568_Vextractor	vextractor.csv	figshare	doi:10.6084/m9.figshare.1286999	http://dx.doi.org/10.6084/m9.figshare.1286999						text-mining
PMID:953985	VExtractor method	vextractor.py	PMID:953985_Vextractor	vextractor.csv	figshare	doi:10.6084/m9.figshare.1286999	http://dx.doi.org/10.6084/m9.figshare.1286999						text-mining
PMID:1012339	VExtractor method	vextractor.py	PMID:1012339_Vextractor	vextractor.csv	figshare	doi:10.6084/m9.figshare.1286999	http://dx.doi.org/10.6084/m9.figshare.1286999						text-mining
PMID:1017726	VExtractor method	vextractor.py	PMID:1017726_Vextractor	vextractor.csv	figshare	doi:10.6084/m9.figshare.1286999	http://dx.doi.org/10.6084/m9.figshare.1286999						text-mining
PMID:1069443	VExtractor method	vextractor.py	PMID:1069443_Vextractor	vextractor.csv	figshare	doi:10.6084/m9.figshare.1286999	http://dx.doi.org/10.6084/m9.figshare.1286999	Technical Validation	prec_and_recall.xlsx	figshare	doi:10.6084/m9.figshare.1289881	http://dx.doi.org/10.6084/m9.figshare.1289881	text-mining
PMID:1078314	VExtractor method	vextractor.py	PMID:1078314_Vextractor	vextractor.csv	figshare	doi:10.6084/m9.figshare.1286999	http://dx.doi.org/10.6084/m9.figshare.1286999						text-mining
PMID:1136977	VExtractor method	vextractor.py	PMID:1136977_Vextractor	vextractor.csv	figshare	doi:10.6084/m9.figshare.1286999	http://dx.doi.org/10.6084/m9.figshare.1286999						text-mining
PMID:1172815	VExtractor method	vextractor.py	PMID:1172815_Vextractor	vextractor.csv	figshare	doi:10.6084/m9.figshare.1286999	http://dx.doi.org/10.6084/m9.figshare.1286999						text-mining
PMID:1204836	VExtractor method	vextractor.py	PMID:1204836_Vextractor	vextractor.csv	figshare	doi:10.6084/m9.figshare.1286999	http://dx.doi.org/10.6084/m9.figshare.1286999						text-mining
PMID:1209541	VExtractor method	vextractor.py	PMID:1209541_Vextractor	vextractor.csv	figshare	doi:10.6084/m9.figshare.1286999	http://dx.doi.org/10.6084/m9.figshare.1286999						text-mining
PMID:1211500	VExtractor method	vextractor.py	PMID:1211500_Vextractor	vextractor.csv	figshare	doi:10.6084/m9.figshare.1286999	http://dx.doi.org/10.6084/m9.figshare.1286999						text-mining
PMID:1212801	VExtractor method	vextractor.py	PMID:1212801_Vextractor	vextractor.csv	figshare	doi:10.6084/m9.figshare.1286999	http://dx.doi.org/10.6084/m9.figshare.1286999	Technical Validation	prec_and_recall.xlsx	figshare	doi:10.6084/m9.figshare.1289881	http://dx.doi.org/10.6084/m9.figshare.1289881	text-mining
PMID:1212811	VExtractor method	vextractor.py	PMID:1212811_Vextractor	vextractor.csv	figshare	doi:10.6084/m9.figshare.1286999	http://dx.doi.org/10.6084/m9.figshare.1286999						text-mining
PMID:1218511	VExtractor method	vextractor.py	PMID:1218511_Vextractor	vextractor.csv	figshare	doi:10.6084/m9.figshare.1286999	http://dx.doi.org/10.6084/m9.figshare.1286999						text-mining
PMID:1242318	VExtractor method	vextractor.py	PMID:1242318_Vextractor	vextractor.csv	figshare	doi:10.6084/m9.figshare.1286999	http://dx.doi.org/10.6084/m9.figshare.1286999						text-mining
PMID:1276079	VExtractor method	vextractor.py	PMID:1276079_Vextractor	vextractor.csv	figshare	doi:10.6084/m9.figshare.1286999	http://dx.doi.org/10.6084/m9.figshare.1286999						text-mining
PMID:1297173	VExtractor method	vextractor.py	PMID:1297173_Vextractor	vextractor.csv	figshare	doi:10.6084/m9.figshare.1286999	http://dx.doi.org/10.6084/m9.figshare.1286999						text-mining
PMID:1312788	VExtractor method	vextractor.py	PMID:1312788_Vextractor	vextractor.csv	figshare	doi:10.6084/m9.figshare.1286999	http://dx.doi.org/10.6084/m9.figshare.1286999						text-mining
PMID:1324941	VExtractor method	vextractor.py	PMID:1324941_Vextractor	vextractor.csv	figshare	doi:10.6084/m9.figshare.1286999	http://dx.doi.org/10.6084/m9.figshare.1286999						text-mining
PMID:1351283	VExtractor method	vextractor.py	PMID:1351283_Vextractor	vextractor.csv	figshare	doi:10.6084/m9.figshare.1286999	http://dx.doi.org/10.6084/m9.figshare.1286999						text-mining
PMID:1352619	VExtractor method	vextractor.py	PMID:1352619_Vextractor	vextractor.csv	figshare	doi:10.6084/m9.figshare.1286999	http://dx.doi.org/10.6084/m9.figshare.1286999						text-mining
PMID:1357615	VExtractor method	vextractor.py	PMID:1357615_Vextractor	vextractor.csv	figshare	doi:10.6084/m9.figshare.1286999	http://dx.doi.org/10.6084/m9.figshare.1286999						text-mining
PMID:1359383	VExtractor method	vextractor.py	PMID:1359383_Vextractor	vextractor.csv	figshare	doi:10.6084/m9.figshare.1286999	http://dx.doi.org/10.6084/m9.figshare.1286999						text-mining
PMID:1360619	VExtractor method	vextractor.py	PMID:1360619_Vextractor	vextractor.csv	figshare	doi:10.6084/m9.figshare.1286999	http://dx.doi.org/10.6084/m9.figshare.1286999						text-mining
PMID:1363977	VExtractor method	vextractor.py	PMID:1363977_Vextractor	vextractor.csv	figshare	doi:10.6084/m9.figshare.1286999	http://dx.doi.org/10.6084/m9.figshare.1286999						text-mining
PMID:1373071	VExtractor method	vextractor.py	PMID:1373071_Vextractor	vextractor.csv	figshare	doi:10.6084/m9.figshare.1286999	http://dx.doi.org/10.6084/m9.figshare.1286999						text-mining
PMID:1376910	VExtractor method	vextractor.py	PMID:1376910_Vextractor	vextractor.csv	figshare	doi:10.6084/m9.figshare.1286999	http://dx.doi.org/10.6084/m9.figshare.1286999						text-mining
PMID:1401645	VExtractor method	vextractor.py	PMID:1401645_Vextractor	vextractor.csv	figshare	doi:10.6084/m9.figshare.1286999	http://dx.doi.org/10.6084/m9.figshare.1286999						text-mining
PMID:1443801	VExtractor method	vextractor.py	PMID:1443801_Vextractor	vextractor.csv	figshare	doi:10.6084/m9.figshare.1286999	http://dx.doi.org/10.6084/m9.figshare.1286999						text-mining
PMID:1446167	VExtractor method	vextractor.py	PMID:1446167_Vextractor	vextractor.csv	figshare	doi:10.6084/m9.figshare.1286999	http://dx.doi.org/10.6084/m9.figshare.1286999						text-mining
PMID:1454022	VExtractor method	vextractor.py	PMID:1454022_Vextractor	vextractor.csv	figshare	doi:10.6084/m9.figshare.1286999	http://dx.doi.org/10.6084/m9.figshare.1286999						text-mining
PMID:1460673	VExtractor method	vextractor.py	PMID:1460673_Vextractor	vextractor.csv	figshare	doi:10.6084/m9.figshare.1286999	http://dx.doi.org/10.6084/m9.figshare.1286999						text-mining
PMID:1467032	VExtractor method	vextractor.py	PMID:1467032_Vextractor	vextractor.csv	figshare	doi:10.6084/m9.figshare.1286999	http://dx.doi.org/10.6084/m9.figshare.1286999						text-mining
PMID:1475278	VExtractor method	vextractor.py	PMID:1475278_Vextractor	vextractor.csv	figshare	doi:10.6084/m9.figshare.1286999	http://dx.doi.org/10.6084/m9.figshare.1286999						text-mining
PMID:1494500	VExtractor method	vextractor.py	PMID:1494500_Vextractor	vextractor.csv	figshare	doi:10.6084/m9.figshare.1286999	http://dx.doi.org/10.6084/m9.figshare.1286999						text-mining
PMID:1515936	VExtractor method	vextractor.py	PMID:1515936_Vextractor	vextractor.csv	figshare	doi:10.6084/m9.figshare.1286999	http://dx.doi.org/10.6084/m9.figshare.1286999						text-mining
PMID:1519251	VExtractor method	vextractor.py	PMID:1519251_Vextractor	vextractor.csv	figshare	doi:10.6084/m9.figshare.1286999	http://dx.doi.org/10.6084/m9.figshare.1286999						text-mining
PMID:1527321	VExtractor method	vextractor.py	PMID:1527321_Vextractor	vextractor.csv	figshare	doi:10.6084/m9.figshare.1286999	http://dx.doi.org/10.6084/m9.figshare.1286999						text-mining
PMID:1551035	VExtractor method	vextractor.py	PMID:1551035_Vextractor	vextractor.csv	figshare	doi:10.6084/m9.figshare.1286999	http://dx.doi.org/10.6084/m9.figshare.1286999						text-mining
PMID:1588674	VExtractor method	vextractor.py	PMID:1588674_Vextractor	vextractor.csv	figshare	doi:10.6084/m9.figshare.1286999	http://dx.doi.org/10.6084/m9.figshare.1286999						text-mining
PMID:1593138	VExtractor method	vextractor.py	PMID:1593138_Vextractor	vextractor.csv	figshare	doi:10.6084/m9.figshare.1286999	http://dx.doi.org/10.6084/m9.figshare.1286999						text-mining
PMID:1605132	VExtractor method	vextractor.py	PMID:1605132_Vextractor	vextractor.csv	figshare	doi:10.6084/m9.figshare.1286999	http://dx.doi.org/10.6084/m9.figshare.1286999						text-mining
PMID:1607552	VExtractor method	vextractor.py	PMID:1607552_Vextractor	vextractor.csv	figshare	doi:10.6084/m9.figshare.1286999	http://dx.doi.org/10.6084/m9.figshare.1286999						text-mining
PMID:1609938	VExtractor method	vextractor.py	PMID:1609938_Vextractor	vextractor.csv	figshare	doi:10.6084/m9.figshare.1286999	http://dx.doi.org/10.6084/m9.figshare.1286999						text-mining
PMID:1631797	VExtractor method	vextractor.py	PMID:1631797_Vextractor	vextractor.csv	figshare	doi:10.6084/m9.figshare.1286999	http://dx.doi.org/10.6084/m9.figshare.1286999						text-mining
PMID:1646518	VExtractor method	vextractor.py	PMID:1646518_Vextractor	vextractor.csv	figshare	doi:10.6084/m9.figshare.1286999	http://dx.doi.org/10.6084/m9.figshare.1286999						text-mining
PMID:1655375	VExtractor method	vextractor.py	PMID:1655375_Vextractor	vextractor.csv	figshare	doi:10.6084/m9.figshare.1286999	http://dx.doi.org/10.6084/m9.figshare.1286999						text-mining
PMID:1682039	VExtractor method	vextractor.py	PMID:1682039_Vextractor	vextractor.csv	figshare	doi:10.6084/m9.figshare.1286999	http://dx.doi.org/10.6084/m9.figshare.1286999						text-mining
PMID:1682040	VExtractor method	vextractor.py	PMID:1682040_Vextractor	vextractor.csv	figshare	doi:10.6084/m9.figshare.1286999	http://dx.doi.org/10.6084/m9.figshare.1286999						text-mining
PMID:1704437	VExtractor method	vextractor.py	PMID:1704437_Vextractor	vextractor.csv	figshare	doi:10.6084/m9.figshare.1286999	http://dx.doi.org/10.6084/m9.figshare.1286999						text-mining
PMID:1715085	VExtractor method	vextractor.py	PMID:1715085_Vextractor	vextractor.csv	figshare	doi:10.6084/m9.figshare.1286999	http://dx.doi.org/10.6084/m9.figshare.1286999						text-mining
PMID:1740583	VExtractor method	vextractor.py	PMID:1740583_Vextractor	vextractor.csv	figshare	doi:10.6084/m9.figshare.1286999	http://dx.doi.org/10.6084/m9.figshare.1286999						text-mining
PMID:1740816	VExtractor method	vextractor.py	PMID:1740816_Vextractor	vextractor.csv	figshare	doi:10.6084/m9.figshare.1286999	http://dx.doi.org/10.6084/m9.figshare.1286999						text-mining
PMID:1746631	VExtractor method	vextractor.py	PMID:1746631_Vextractor	vextractor.csv	figshare	doi:10.6084/m9.figshare.1286999	http://dx.doi.org/10.6084/m9.figshare.1286999						text-mining
PMID:1765297	VExtractor method	vextractor.py	PMID:1765297_Vextractor	vextractor.csv	figshare	doi:10.6084/m9.figshare.1286999	http://dx.doi.org/10.6084/m9.figshare.1286999						text-mining
PMID:1767899	VExtractor method	vextractor.py	PMID:1767899_Vextractor	vextractor.csv	figshare	doi:10.6084/m9.figshare.1286999	http://dx.doi.org/10.6084/m9.figshare.1286999						text-mining
PMID:1768613	VExtractor method	vextractor.py	PMID:1768613_Vextractor	vextractor.csv	figshare	doi:10.6084/m9.figshare.1286999	http://dx.doi.org/10.6084/m9.figshare.1286999						text-mining
PMID:1788139	VExtractor method	vextractor.py	PMID:1788139_Vextractor	vextractor.csv	figshare	doi:10.6084/m9.figshare.1286999	http://dx.doi.org/10.6084/m9.figshare.1286999						text-mining
PMID:1796474	VExtractor method	vextractor.py	PMID:1796474_Vextractor	vextractor.csv	figshare	doi:10.6084/m9.figshare.1286999	http://dx.doi.org/10.6084/m9.figshare.1286999						text-mining
PMID:1839548	VExtractor method	vextractor.py	PMID:1839548_Vextractor	vextractor.csv	figshare	doi:10.6084/m9.figshare.1286999	http://dx.doi.org/10.6084/m9.figshare.1286999						text-mining
PMID:1844945	VExtractor method	vextractor.py	PMID:1844945_Vextractor	vextractor.csv	figshare	doi:10.6084/m9.figshare.1286999	http://dx.doi.org/10.6084/m9.figshare.1286999						text-mining
PMID:1858314	VExtractor method	vextractor.py	PMID:1858314_Vextractor	vextractor.csv	figshare	doi:10.6084/m9.figshare.1286999	http://dx.doi.org/10.6084/m9.figshare.1286999						text-mining
PMID:1860798	VExtractor method	vextractor.py	PMID:1860798_Vextractor	vextractor.csv	figshare	doi:10.6084/m9.figshare.1286999	http://dx.doi.org/10.6084/m9.figshare.1286999						text-mining
PMID:1890261	VExtractor method	vextractor.py	PMID:1890261_Vextractor	vextractor.csv	figshare	doi:10.6084/m9.figshare.1286999	http://dx.doi.org/10.6084/m9.figshare.1286999						text-mining
PMID:1897488	VExtractor method	vextractor.py	PMID:1897488_Vextractor	vextractor.csv	figshare	doi:10.6084/m9.figshare.1286999	http://dx.doi.org/10.6084/m9.figshare.1286999	Technical Validation	prec_and_recall.xlsx	figshare	doi:10.6084/m9.figshare.1289881	http://dx.doi.org/10.6084/m9.figshare.1289881	text-mining
PMID:1897686	VExtractor method	vextractor.py	PMID:1897686_Vextractor	vextractor.csv	figshare	doi:10.6084/m9.figshare.1286999	http://dx.doi.org/10.6084/m9.figshare.1286999						text-mining
PMID:1900221	VExtractor method	vextractor.py	PMID:1900221_Vextractor	vextractor.csv	figshare	doi:10.6084/m9.figshare.1286999	http://dx.doi.org/10.6084/m9.figshare.1286999						text-mining
PMID:1904199	VExtractor method	vextractor.py	PMID:1904199_Vextractor	vextractor.csv	figshare	doi:10.6084/m9.figshare.1286999	http://dx.doi.org/10.6084/m9.figshare.1286999						text-mining
PMID:1919428	VExtractor method	vextractor.py	PMID:1919428_Vextractor	vextractor.csv	figshare	doi:10.6084/m9.figshare.1286999	http://dx.doi.org/10.6084/m9.figshare.1286999	Technical Validation	prec_and_recall.xlsx	figshare	doi:10.6084/m9.figshare.1289881	http://dx.doi.org/10.6084/m9.figshare.1289881	text-mining
PMID:1923941	VExtractor method	vextractor.py	PMID:1923941_Vextractor	vextractor.csv	figshare	doi:10.6084/m9.figshare.1286999	http://dx.doi.org/10.6084/m9.figshare.1286999						text-mining
PMID:1932741	VExtractor method	vextractor.py	PMID:1932741_Vextractor	vextractor.csv	figshare	doi:10.6084/m9.figshare.1286999	http://dx.doi.org/10.6084/m9.figshare.1286999						text-mining
PMID:1937209	VExtractor method	vextractor.py	PMID:1937209_Vextractor	vextractor.csv	figshare	doi:10.6084/m9.figshare.1286999	http://dx.doi.org/10.6084/m9.figshare.1286999						text-mining
PMID:1946598	VExtractor method	vextractor.py	PMID:1946598_Vextractor	vextractor.csv	figshare	doi:10.6084/m9.figshare.1286999	http://dx.doi.org/10.6084/m9.figshare.1286999						text-mining
PMID:1949067	VExtractor method	vextractor.py	PMID:1949067_Vextractor	vextractor.csv	figshare	doi:10.6084/m9.figshare.1286999	http://dx.doi.org/10.6084/m9.figshare.1286999						text-mining
PMID:1949069	VExtractor method	vextractor.py	PMID:1949069_Vextractor	vextractor.csv	figshare	doi:10.6084/m9.figshare.1286999	http://dx.doi.org/10.6084/m9.figshare.1286999						text-mining
PMID:1974028	VExtractor method	vextractor.py	PMID:1974028_Vextractor	vextractor.csv	figshare	doi:10.6084/m9.figshare.1286999	http://dx.doi.org/10.6084/m9.figshare.1286999						text-mining
PMID:1988658	VExtractor method	vextractor.py	PMID:1988658_Vextractor	vextractor.csv	figshare	doi:10.6084/m9.figshare.1286999	http://dx.doi.org/10.6084/m9.figshare.1286999						text-mining
PMID:2028471	VExtractor method	vextractor.py	PMID:2028471_Vextractor	vextractor.csv	figshare	doi:10.6084/m9.figshare.1286999	http://dx.doi.org/10.6084/m9.figshare.1286999						text-mining
PMID:2032531	VExtractor method	vextractor.py	PMID:2032531_Vextractor	vextractor.csv	figshare	doi:10.6084/m9.figshare.1286999	http://dx.doi.org/10.6084/m9.figshare.1286999						text-mining
PMID:2033507	VExtractor method	vextractor.py	PMID:2033507_Vextractor	vextractor.csv	figshare	doi:10.6084/m9.figshare.1286999	http://dx.doi.org/10.6084/m9.figshare.1286999	Technical Validation	prec_and_recall.xlsx	figshare	doi:10.6084/m9.figshare.1289881	http://dx.doi.org/10.6084/m9.figshare.1289881	text-mining
PMID:2045641	VExtractor method	vextractor.py	PMID:2045641_Vextractor	vextractor.csv	figshare	doi:10.6084/m9.figshare.1286999	http://dx.doi.org/10.6084/m9.figshare.1286999						text-mining
PMID:2048153	VExtractor method	vextractor.py	PMID:2048153_Vextractor	vextractor.csv	figshare	doi:10.6084/m9.figshare.1286999	http://dx.doi.org/10.6084/m9.figshare.1286999						text-mining
PMID:2077181	VExtractor method	vextractor.py	PMID:2077181_Vextractor	vextractor.csv	figshare	doi:10.6084/m9.figshare.1286999	http://dx.doi.org/10.6084/m9.figshare.1286999						text-mining
PMID:2078376	VExtractor method	vextractor.py	PMID:2078376_Vextractor	vextractor.csv	figshare	doi:10.6084/m9.figshare.1286999	http://dx.doi.org/10.6084/m9.figshare.1286999						text-mining
PMID:2084943	VExtractor method	vextractor.py	PMID:2084943_Vextractor	vextractor.csv	figshare	doi:10.6084/m9.figshare.1286999	http://dx.doi.org/10.6084/m9.figshare.1286999						text-mining
PMID:2086245	VExtractor method	vextractor.py	PMID:2086245_Vextractor	vextractor.csv	figshare	doi:10.6084/m9.figshare.1286999	http://dx.doi.org/10.6084/m9.figshare.1286999						text-mining
PMID:2087485	VExtractor method	vextractor.py	PMID:2087485_Vextractor	vextractor.csv	figshare	doi:10.6084/m9.figshare.1286999	http://dx.doi.org/10.6084/m9.figshare.1286999	Technical Validation	prec_and_recall.xlsx	figshare	doi:10.6084/m9.figshare.1289881	http://dx.doi.org/10.6084/m9.figshare.1289881	text-mining
PMID:2087694	VExtractor method	vextractor.py	PMID:2087694_Vextractor	vextractor.csv	figshare	doi:10.6084/m9.figshare.1286999	http://dx.doi.org/10.6084/m9.figshare.1286999						text-mining
PMID:2089742	VExtractor method	vextractor.py	PMID:2089742_Vextractor	vextractor.csv	figshare	doi:10.6084/m9.figshare.1286999	http://dx.doi.org/10.6084/m9.figshare.1286999						text-mining
PMID:2116797	VExtractor method	vextractor.py	PMID:2116797_Vextractor	vextractor.csv	figshare	doi:10.6084/m9.figshare.1286999	http://dx.doi.org/10.6084/m9.figshare.1286999						text-mining
PMID:2133215	VExtractor method	vextractor.py	PMID:2133215_Vextractor	vextractor.csv	figshare	doi:10.6084/m9.figshare.1286999	http://dx.doi.org/10.6084/m9.figshare.1286999						text-mining
PMID:2135490	VExtractor method	vextractor.py	PMID:2135490_Vextractor	vextractor.csv	figshare	doi:10.6084/m9.figshare.1286999	http://dx.doi.org/10.6084/m9.figshare.1286999						text-mining
PMID:2170825	VExtractor method	vextractor.py	PMID:2170825_Vextractor	vextractor.csv	figshare	doi:10.6084/m9.figshare.1286999	http://dx.doi.org/10.6084/m9.figshare.1286999						text-mining
PMID:2181224	VExtractor method	vextractor.py	PMID:2181224_Vextractor	vextractor.csv	figshare	doi:10.6084/m9.figshare.1286999	http://dx.doi.org/10.6084/m9.figshare.1286999						text-mining
PMID:2185577	VExtractor method	vextractor.py	PMID:2185577_Vextractor	vextractor.csv	figshare	doi:10.6084/m9.figshare.1286999	http://dx.doi.org/10.6084/m9.figshare.1286999						text-mining
PMID:2186630	VExtractor method	vextractor.py	PMID:2186630_Vextractor	vextractor.csv	figshare	doi:10.6084/m9.figshare.1286999	http://dx.doi.org/10.6084/m9.figshare.1286999	Technical Validation	prec_and_recall.xlsx	figshare	doi:10.6084/m9.figshare.1289881	http://dx.doi.org/10.6084/m9.figshare.1289881	text-mining
PMID:2190683	VExtractor method	vextractor.py	PMID:2190683_Vextractor	vextractor.csv	figshare	doi:10.6084/m9.figshare.1286999	http://dx.doi.org/10.6084/m9.figshare.1286999						text-mining
PMID:2207700	VExtractor method	vextractor.py	PMID:2207700_Vextractor	vextractor.csv	figshare	doi:10.6084/m9.figshare.1286999	http://dx.doi.org/10.6084/m9.figshare.1286999						text-mining
PMID:2207705	VExtractor method	vextractor.py	PMID:2207705_Vextractor	vextractor.csv	figshare	doi:10.6084/m9.figshare.1286999	http://dx.doi.org/10.6084/m9.figshare.1286999						text-mining
PMID:2209234	VExtractor method	vextractor.py	PMID:2209234_Vextractor	vextractor.csv	figshare	doi:10.6084/m9.figshare.1286999	http://dx.doi.org/10.6084/m9.figshare.1286999						text-mining
PMID:2217515	VExtractor method	vextractor.py	PMID:2217515_Vextractor	vextractor.csv	figshare	doi:10.6084/m9.figshare.1286999	http://dx.doi.org/10.6084/m9.figshare.1286999						text-mining
PMID:2225555	VExtractor method	vextractor.py	PMID:2225555_Vextractor	vextractor.csv	figshare	doi:10.6084/m9.figshare.1286999	http://dx.doi.org/10.6084/m9.figshare.1286999						text-mining
PMID:2229842	VExtractor method	vextractor.py	PMID:2229842_Vextractor	vextractor.csv	figshare	doi:10.6084/m9.figshare.1286999	http://dx.doi.org/10.6084/m9.figshare.1286999						text-mining
PMID:2231840	VExtractor method	vextractor.py	PMID:2231840_Vextractor	vextractor.csv	figshare	doi:10.6084/m9.figshare.1286999	http://dx.doi.org/10.6084/m9.figshare.1286999						text-mining
PMID:2231841	VExtractor method	vextractor.py	PMID:2231841_Vextractor	vextractor.csv	figshare	doi:10.6084/m9.figshare.1286999	http://dx.doi.org/10.6084/m9.figshare.1286999						text-mining
PMID:2233757	VExtractor method	vextractor.py	PMID:2233757_Vextractor	vextractor.csv	figshare	doi:10.6084/m9.figshare.1286999	http://dx.doi.org/10.6084/m9.figshare.1286999	Technical Validation	prec_and_recall.xlsx	figshare	doi:10.6084/m9.figshare.1289881	http://dx.doi.org/10.6084/m9.figshare.1289881	text-mining
PMID:2260099	VExtractor method	vextractor.py	PMID:2260099_Vextractor	vextractor.csv	figshare	doi:10.6084/m9.figshare.1286999	http://dx.doi.org/10.6084/m9.figshare.1286999						text-mining
PMID:2282093	VExtractor method	vextractor.py	PMID:2282093_Vextractor	vextractor.csv	figshare	doi:10.6084/m9.figshare.1286999	http://dx.doi.org/10.6084/m9.figshare.1286999	Technical Validation	prec_and_recall.xlsx	figshare	doi:10.6084/m9.figshare.1289881	http://dx.doi.org/10.6084/m9.figshare.1289881	text-mining
PMID:2291986	VExtractor method	vextractor.py	PMID:2291986_Vextractor	vextractor.csv	figshare	doi:10.6084/m9.figshare.1286999	http://dx.doi.org/10.6084/m9.figshare.1286999						text-mining
PMID:2299806	VExtractor method	vextractor.py	PMID:2299806_Vextractor	vextractor.csv	figshare	doi:10.6084/m9.figshare.1286999	http://dx.doi.org/10.6084/m9.figshare.1286999						text-mining
PMID:2307211	VExtractor method	vextractor.py	PMID:2307211_Vextractor	vextractor.csv	figshare	doi:10.6084/m9.figshare.1286999	http://dx.doi.org/10.6084/m9.figshare.1286999						text-mining
PMID:2312187	VExtractor method	vextractor.py	PMID:2312187_Vextractor	vextractor.csv	figshare	doi:10.6084/m9.figshare.1286999	http://dx.doi.org/10.6084/m9.figshare.1286999						text-mining
PMID:2314052	VExtractor method	vextractor.py	PMID:2314052_Vextractor	vextractor.csv	figshare	doi:10.6084/m9.figshare.1286999	http://dx.doi.org/10.6084/m9.figshare.1286999						text-mining
PMID:2321813	VExtractor method	vextractor.py	PMID:2321813_Vextractor	vextractor.csv	figshare	doi:10.6084/m9.figshare.1286999	http://dx.doi.org/10.6084/m9.figshare.1286999						text-mining
PMID:2324412	VExtractor method	vextractor.py	PMID:2324412_Vextractor	vextractor.csv	figshare	doi:10.6084/m9.figshare.1286999	http://dx.doi.org/10.6084/m9.figshare.1286999						text-mining
PMID:2325197	VExtractor method	vextractor.py	PMID:2325197_Vextractor	vextractor.csv	figshare	doi:10.6084/m9.figshare.1286999	http://dx.doi.org/10.6084/m9.figshare.1286999						text-mining
PMID:2326504	VExtractor method	vextractor.py	PMID:2326504_Vextractor	vextractor.csv	figshare	doi:10.6084/m9.figshare.1286999	http://dx.doi.org/10.6084/m9.figshare.1286999						text-mining
PMID:2345558	VExtractor method	vextractor.py	PMID:2345558_Vextractor	vextractor.csv	figshare	doi:10.6084/m9.figshare.1286999	http://dx.doi.org/10.6084/m9.figshare.1286999						text-mining
PMID:2345760	VExtractor method	vextractor.py	PMID:2345760_Vextractor	vextractor.csv	figshare	doi:10.6084/m9.figshare.1286999	http://dx.doi.org/10.6084/m9.figshare.1286999						text-mining
PMID:2347204	VExtractor method	vextractor.py	PMID:2347204_Vextractor	vextractor.csv	figshare	doi:10.6084/m9.figshare.1286999	http://dx.doi.org/10.6084/m9.figshare.1286999	Technical Validation	prec_and_recall.xlsx	figshare	doi:10.6084/m9.figshare.1289881	http://dx.doi.org/10.6084/m9.figshare.1289881	text-mining
PMID:2356153	VExtractor method	vextractor.py	PMID:2356153_Vextractor	vextractor.csv	figshare	doi:10.6084/m9.figshare.1286999	http://dx.doi.org/10.6084/m9.figshare.1286999						text-mining
PMID:2359987	VExtractor method	vextractor.py	PMID:2359987_Vextractor	vextractor.csv	figshare	doi:10.6084/m9.figshare.1286999	http://dx.doi.org/10.6084/m9.figshare.1286999	Technical Validation	prec_and_recall.xlsx	figshare	doi:10.6084/m9.figshare.1289881	http://dx.doi.org/10.6084/m9.figshare.1289881	text-mining
PMID:2385744	VExtractor method	vextractor.py	PMID:2385744_Vextractor	vextractor.csv	figshare	doi:10.6084/m9.figshare.1286999	http://dx.doi.org/10.6084/m9.figshare.1286999						text-mining
PMID:2389328	VExtractor method	vextractor.py	PMID:2389328_Vextractor	vextractor.csv	figshare	doi:10.6084/m9.figshare.1286999	http://dx.doi.org/10.6084/m9.figshare.1286999						text-mining
PMID:2409424	VExtractor method	vextractor.py	PMID:2409424_Vextractor	vextractor.csv	figshare	doi:10.6084/m9.figshare.1286999	http://dx.doi.org/10.6084/m9.figshare.1286999						text-mining
PMID:2409425	VExtractor method	vextractor.py	PMID:2409425_Vextractor	vextractor.csv	figshare	doi:10.6084/m9.figshare.1286999	http://dx.doi.org/10.6084/m9.figshare.1286999						text-mining
PMID:2409426	VExtractor method	vextractor.py	PMID:2409426_Vextractor	vextractor.csv	figshare	doi:10.6084/m9.figshare.1286999	http://dx.doi.org/10.6084/m9.figshare.1286999						text-mining
PMID:2419385	VExtractor method	vextractor.py	PMID:2419385_Vextractor	vextractor.csv	figshare	doi:10.6084/m9.figshare.1286999	http://dx.doi.org/10.6084/m9.figshare.1286999						text-mining
PMID:2421268	VExtractor method	vextractor.py	PMID:2421268_Vextractor	vextractor.csv	figshare	doi:10.6084/m9.figshare.1286999	http://dx.doi.org/10.6084/m9.figshare.1286999						text-mining
PMID:2421873	VExtractor method	vextractor.py	PMID:2421873_Vextractor	vextractor.csv	figshare	doi:10.6084/m9.figshare.1286999	http://dx.doi.org/10.6084/m9.figshare.1286999						text-mining
PMID:2436762	VExtractor method	vextractor.py	PMID:2436762_Vextractor	vextractor.csv	figshare	doi:10.6084/m9.figshare.1286999	http://dx.doi.org/10.6084/m9.figshare.1286999						text-mining
PMID:2481750	VExtractor method	vextractor.py	PMID:2481750_Vextractor	vextractor.csv	figshare	doi:10.6084/m9.figshare.1286999	http://dx.doi.org/10.6084/m9.figshare.1286999						text-mining
PMID:2483713	VExtractor method	vextractor.py	PMID:2483713_Vextractor	vextractor.csv	figshare	doi:10.6084/m9.figshare.1286999	http://dx.doi.org/10.6084/m9.figshare.1286999						text-mining
PMID:2485250	VExtractor method	vextractor.py	PMID:2485250_Vextractor	vextractor.csv	figshare	doi:10.6084/m9.figshare.1286999	http://dx.doi.org/10.6084/m9.figshare.1286999						text-mining
PMID:2492816	VExtractor method	vextractor.py	PMID:2492816_Vextractor	vextractor.csv	figshare	doi:10.6084/m9.figshare.1286999	http://dx.doi.org/10.6084/m9.figshare.1286999	Technical Validation	prec_and_recall.xlsx	figshare	doi:10.6084/m9.figshare.1289881	http://dx.doi.org/10.6084/m9.figshare.1289881	text-mining
PMID:2522473	VExtractor method	vextractor.py	PMID:2522473_Vextractor	vextractor.csv	figshare	doi:10.6084/m9.figshare.1286999	http://dx.doi.org/10.6084/m9.figshare.1286999						text-mining
PMID:2522474	VExtractor method	vextractor.py	PMID:2522474_Vextractor	vextractor.csv	figshare	doi:10.6084/m9.figshare.1286999	http://dx.doi.org/10.6084/m9.figshare.1286999						text-mining
PMID:2522969	VExtractor method	vextractor.py	PMID:2522969_Vextractor	vextractor.csv	figshare	doi:10.6084/m9.figshare.1286999	http://dx.doi.org/10.6084/m9.figshare.1286999						text-mining
PMID:2526353	VExtractor method	vextractor.py	PMID:2526353_Vextractor	vextractor.csv	figshare	doi:10.6084/m9.figshare.1286999	http://dx.doi.org/10.6084/m9.figshare.1286999						text-mining
PMID:2530417	VExtractor method	vextractor.py	PMID:2530417_Vextractor	vextractor.csv	figshare	doi:10.6084/m9.figshare.1286999	http://dx.doi.org/10.6084/m9.figshare.1286999						text-mining
PMID:2538576	VExtractor method	vextractor.py	PMID:2538576_Vextractor	vextractor.csv	figshare	doi:10.6084/m9.figshare.1286999	http://dx.doi.org/10.6084/m9.figshare.1286999						text-mining
PMID:2538918	VExtractor method	vextractor.py	PMID:2538918_Vextractor	vextractor.csv	figshare	doi:10.6084/m9.figshare.1286999	http://dx.doi.org/10.6084/m9.figshare.1286999						text-mining
PMID:2564268	VExtractor method	vextractor.py	PMID:2564268_Vextractor	vextractor.csv	figshare	doi:10.6084/m9.figshare.1286999	http://dx.doi.org/10.6084/m9.figshare.1286999						text-mining
PMID:2565189	VExtractor method	vextractor.py	PMID:2565189_Vextractor	vextractor.csv	figshare	doi:10.6084/m9.figshare.1286999	http://dx.doi.org/10.6084/m9.figshare.1286999						text-mining
PMID:2572075	VExtractor method	vextractor.py	PMID:2572075_Vextractor	vextractor.csv	figshare	doi:10.6084/m9.figshare.1286999	http://dx.doi.org/10.6084/m9.figshare.1286999						text-mining
PMID:2578711	VExtractor method	vextractor.py	PMID:2578711_Vextractor	vextractor.csv	figshare	doi:10.6084/m9.figshare.1286999	http://dx.doi.org/10.6084/m9.figshare.1286999						text-mining
PMID:2584906	VExtractor method	vextractor.py	PMID:2584906_Vextractor	vextractor.csv	figshare	doi:10.6084/m9.figshare.1286999	http://dx.doi.org/10.6084/m9.figshare.1286999						text-mining
PMID:2601000	VExtractor method	vextractor.py	PMID:2601000_Vextractor	vextractor.csv	figshare	doi:10.6084/m9.figshare.1286999	http://dx.doi.org/10.6084/m9.figshare.1286999						text-mining
PMID:2613661	VExtractor method	vextractor.py	PMID:2613661_Vextractor	vextractor.csv	figshare	doi:10.6084/m9.figshare.1286999	http://dx.doi.org/10.6084/m9.figshare.1286999						text-mining
PMID:2623192	VExtractor method	vextractor.py	PMID:2623192_Vextractor	vextractor.csv	figshare	doi:10.6084/m9.figshare.1286999	http://dx.doi.org/10.6084/m9.figshare.1286999						text-mining
PMID:2627100	VExtractor method	vextractor.py	PMID:2627100_Vextractor	vextractor.csv	figshare	doi:10.6084/m9.figshare.1286999	http://dx.doi.org/10.6084/m9.figshare.1286999						text-mining
PMID:2643955	VExtractor method	vextractor.py	PMID:2643955_Vextractor	vextractor.csv	figshare	doi:10.6084/m9.figshare.1286999	http://dx.doi.org/10.6084/m9.figshare.1286999						text-mining
PMID:2646751	VExtractor method	vextractor.py	PMID:2646751_Vextractor	vextractor.csv	figshare	doi:10.6084/m9.figshare.1286999	http://dx.doi.org/10.6084/m9.figshare.1286999						text-mining
PMID:2651763	VExtractor method	vextractor.py	PMID:2651763_Vextractor	vextractor.csv	figshare	doi:10.6084/m9.figshare.1286999	http://dx.doi.org/10.6084/m9.figshare.1286999						text-mining
PMID:2661327	VExtractor method	vextractor.py	PMID:2661327_Vextractor	vextractor.csv	figshare	doi:10.6084/m9.figshare.1286999	http://dx.doi.org/10.6084/m9.figshare.1286999						text-mining
PMID:2664543	VExtractor method	vextractor.py	PMID:2664543_Vextractor	vextractor.csv	figshare	doi:10.6084/m9.figshare.1286999	http://dx.doi.org/10.6084/m9.figshare.1286999	Technical Validation	prec_and_recall.xlsx	figshare	doi:10.6084/m9.figshare.1289881	http://dx.doi.org/10.6084/m9.figshare.1289881	text-mining
PMID:2670712	VExtractor method	vextractor.py	PMID:2670712_Vextractor	vextractor.csv	figshare	doi:10.6084/m9.figshare.1286999	http://dx.doi.org/10.6084/m9.figshare.1286999						text-mining
PMID:2703689	VExtractor method	vextractor.py	PMID:2703689_Vextractor	vextractor.csv	figshare	doi:10.6084/m9.figshare.1286999	http://dx.doi.org/10.6084/m9.figshare.1286999						text-mining
PMID:2707888	VExtractor method	vextractor.py	PMID:2707888_Vextractor	vextractor.csv	figshare	doi:10.6084/m9.figshare.1286999	http://dx.doi.org/10.6084/m9.figshare.1286999						text-mining
PMID:2714571	VExtractor method	vextractor.py	PMID:2714571_Vextractor	vextractor.csv	figshare	doi:10.6084/m9.figshare.1286999	http://dx.doi.org/10.6084/m9.figshare.1286999						text-mining
PMID:2715398	VExtractor method	vextractor.py	PMID:2715398_Vextractor	vextractor.csv	figshare	doi:10.6084/m9.figshare.1286999	http://dx.doi.org/10.6084/m9.figshare.1286999						text-mining
PMID:2717605	VExtractor method	vextractor.py	PMID:2717605_Vextractor	vextractor.csv	figshare	doi:10.6084/m9.figshare.1286999	http://dx.doi.org/10.6084/m9.figshare.1286999						text-mining
PMID:2723986	VExtractor method	vextractor.py	PMID:2723986_Vextractor	vextractor.csv	figshare	doi:10.6084/m9.figshare.1286999	http://dx.doi.org/10.6084/m9.figshare.1286999						text-mining
PMID:2733617	VExtractor method	vextractor.py	PMID:2733617_Vextractor	vextractor.csv	figshare	doi:10.6084/m9.figshare.1286999	http://dx.doi.org/10.6084/m9.figshare.1286999						text-mining
PMID:2737470	VExtractor method	vextractor.py	PMID:2737470_Vextractor	vextractor.csv	figshare	doi:10.6084/m9.figshare.1286999	http://dx.doi.org/10.6084/m9.figshare.1286999						text-mining
PMID:2755870	VExtractor method	vextractor.py	PMID:2755870_Vextractor	vextractor.csv	figshare	doi:10.6084/m9.figshare.1286999	http://dx.doi.org/10.6084/m9.figshare.1286999						text-mining
PMID:2757285	VExtractor method	vextractor.py	PMID:2757285_Vextractor	vextractor.csv	figshare	doi:10.6084/m9.figshare.1286999	http://dx.doi.org/10.6084/m9.figshare.1286999						text-mining
PMID:2760944	VExtractor method	vextractor.py	PMID:2760944_Vextractor	vextractor.csv	figshare	doi:10.6084/m9.figshare.1286999	http://dx.doi.org/10.6084/m9.figshare.1286999						text-mining
PMID:2766293	VExtractor method	vextractor.py	PMID:2766293_Vextractor	vextractor.csv	figshare	doi:10.6084/m9.figshare.1286999	http://dx.doi.org/10.6084/m9.figshare.1286999						text-mining
PMID:2790577	VExtractor method	vextractor.py	PMID:2790577_Vextractor	vextractor.csv	figshare	doi:10.6084/m9.figshare.1286999	http://dx.doi.org/10.6084/m9.figshare.1286999						text-mining
PMID:2800879	VExtractor method	vextractor.py	PMID:2800879_Vextractor	vextractor.csv	figshare	doi:10.6084/m9.figshare.1286999	http://dx.doi.org/10.6084/m9.figshare.1286999						text-mining
PMID:2804475	VExtractor method	vextractor.py	PMID:2804475_Vextractor	vextractor.csv	figshare	doi:10.6084/m9.figshare.1286999	http://dx.doi.org/10.6084/m9.figshare.1286999						text-mining
PMID:2805953	VExtractor method	vextractor.py	PMID:2805953_Vextractor	vextractor.csv	figshare	doi:10.6084/m9.figshare.1286999	http://dx.doi.org/10.6084/m9.figshare.1286999	Technical Validation	prec_and_recall.xlsx	figshare	doi:10.6084/m9.figshare.1289881	http://dx.doi.org/10.6084/m9.figshare.1289881	text-mining
PMID:2818066	VExtractor method	vextractor.py	PMID:2818066_Vextractor	vextractor.csv	figshare	doi:10.6084/m9.figshare.1286999	http://dx.doi.org/10.6084/m9.figshare.1286999	Technical Validation	prec_and_recall.xlsx	figshare	doi:10.6084/m9.figshare.1289881	http://dx.doi.org/10.6084/m9.figshare.1289881	text-mining
PMID:2838842	VExtractor method	vextractor.py	PMID:2838842_Vextractor	vextractor.csv	figshare	doi:10.6084/m9.figshare.1286999	http://dx.doi.org/10.6084/m9.figshare.1286999						text-mining
PMID:2862711	VExtractor method	vextractor.py	PMID:2862711_Vextractor	vextractor.csv	figshare	doi:10.6084/m9.figshare.1286999	http://dx.doi.org/10.6084/m9.figshare.1286999	Technical Validation	prec_and_recall.xlsx	figshare	doi:10.6084/m9.figshare.1289881	http://dx.doi.org/10.6084/m9.figshare.1289881	text-mining
PMID:2864099	VExtractor method	vextractor.py	PMID:2864099_Vextractor	vextractor.csv	figshare	doi:10.6084/m9.figshare.1286999	http://dx.doi.org/10.6084/m9.figshare.1286999	Technical Validation	prec_and_recall.xlsx	figshare	doi:10.6084/m9.figshare.1289881	http://dx.doi.org/10.6084/m9.figshare.1289881	text-mining
PMID:2869072	VExtractor method	vextractor.py	PMID:2869072_Vextractor	vextractor.csv	figshare	doi:10.6084/m9.figshare.1286999	http://dx.doi.org/10.6084/m9.figshare.1286999						text-mining
PMID:2869597	VExtractor method	vextractor.py	PMID:2869597_Vextractor	vextractor.csv	figshare	doi:10.6084/m9.figshare.1286999	http://dx.doi.org/10.6084/m9.figshare.1286999						text-mining
PMID:2873626	VExtractor method	vextractor.py	PMID:2873626_Vextractor	vextractor.csv	figshare	doi:10.6084/m9.figshare.1286999	http://dx.doi.org/10.6084/m9.figshare.1286999						text-mining
PMID:2879213	VExtractor method	vextractor.py	PMID:2879213_Vextractor	vextractor.csv	figshare	doi:10.6084/m9.figshare.1286999	http://dx.doi.org/10.6084/m9.figshare.1286999						text-mining
PMID:2888425	VExtractor method	vextractor.py	PMID:2888425_Vextractor	vextractor.csv	figshare	doi:10.6084/m9.figshare.1286999	http://dx.doi.org/10.6084/m9.figshare.1286999						text-mining
PMID:2890512	VExtractor method	vextractor.py	PMID:2890512_Vextractor	vextractor.csv	figshare	doi:10.6084/m9.figshare.1286999	http://dx.doi.org/10.6084/m9.figshare.1286999						text-mining
PMID:2897074	VExtractor method	vextractor.py	PMID:2897074_Vextractor	vextractor.csv	figshare	doi:10.6084/m9.figshare.1286999	http://dx.doi.org/10.6084/m9.figshare.1286999						text-mining
PMID:2904646	VExtractor method	vextractor.py	PMID:2904646_Vextractor	vextractor.csv	figshare	doi:10.6084/m9.figshare.1286999	http://dx.doi.org/10.6084/m9.figshare.1286999						text-mining
PMID:2905061	VExtractor method	vextractor.py	PMID:2905061_Vextractor	vextractor.csv	figshare	doi:10.6084/m9.figshare.1286999	http://dx.doi.org/10.6084/m9.figshare.1286999						text-mining
PMID:2907541	VExtractor method	vextractor.py	PMID:2907541_Vextractor	vextractor.csv	figshare	doi:10.6084/m9.figshare.1286999	http://dx.doi.org/10.6084/m9.figshare.1286999						text-mining
PMID:2916904	VExtractor method	vextractor.py	PMID:2916904_Vextractor	vextractor.csv	figshare	doi:10.6084/m9.figshare.1286999	http://dx.doi.org/10.6084/m9.figshare.1286999						text-mining
PMID:2923249	VExtractor method	vextractor.py	PMID:2923249_Vextractor	vextractor.csv	figshare	doi:10.6084/m9.figshare.1286999	http://dx.doi.org/10.6084/m9.figshare.1286999						text-mining
PMID:2927238	VExtractor method	vextractor.py	PMID:2927238_Vextractor	vextractor.csv	figshare	doi:10.6084/m9.figshare.1286999	http://dx.doi.org/10.6084/m9.figshare.1286999						text-mining
PMID:2930463	VExtractor method	vextractor.py	PMID:2930463_Vextractor	vextractor.csv	figshare	doi:10.6084/m9.figshare.1286999	http://dx.doi.org/10.6084/m9.figshare.1286999	Technical Validation	prec_and_recall.xlsx	figshare	doi:10.6084/m9.figshare.1289881	http://dx.doi.org/10.6084/m9.figshare.1289881	text-mining
PMID:2992719	VExtractor method	vextractor.py	PMID:2992719_Vextractor	vextractor.csv	figshare	doi:10.6084/m9.figshare.1286999	http://dx.doi.org/10.6084/m9.figshare.1286999						text-mining
PMID:2997459	VExtractor method	vextractor.py	PMID:2997459_Vextractor	vextractor.csv	figshare	doi:10.6084/m9.figshare.1286999	http://dx.doi.org/10.6084/m9.figshare.1286999						text-mining
PMID:3001330	VExtractor method	vextractor.py	PMID:3001330_Vextractor	vextractor.csv	figshare	doi:10.6084/m9.figshare.1286999	http://dx.doi.org/10.6084/m9.figshare.1286999						text-mining
PMID:3051054	VExtractor method	vextractor.py	PMID:3051054_Vextractor	vextractor.csv	figshare	doi:10.6084/m9.figshare.1286999	http://dx.doi.org/10.6084/m9.figshare.1286999						text-mining
PMID:3056131	VExtractor method	vextractor.py	PMID:3056131_Vextractor	vextractor.csv	figshare	doi:10.6084/m9.figshare.1286999	http://dx.doi.org/10.6084/m9.figshare.1286999						text-mining
PMID:3063776	VExtractor method	vextractor.py	PMID:3063776_Vextractor	vextractor.csv	figshare	doi:10.6084/m9.figshare.1286999	http://dx.doi.org/10.6084/m9.figshare.1286999						text-mining
PMID:3078212	VExtractor method	vextractor.py	PMID:3078212_Vextractor	vextractor.csv	figshare	doi:10.6084/m9.figshare.1286999	http://dx.doi.org/10.6084/m9.figshare.1286999						text-mining
PMID:3103794	VExtractor method	vextractor.py	PMID:3103794_Vextractor	vextractor.csv	figshare	doi:10.6084/m9.figshare.1286999	http://dx.doi.org/10.6084/m9.figshare.1286999						text-mining
PMID:3114028	VExtractor method	vextractor.py	PMID:3114028_Vextractor	vextractor.csv	figshare	doi:10.6084/m9.figshare.1286999	http://dx.doi.org/10.6084/m9.figshare.1286999	Technical Validation	prec_and_recall.xlsx	figshare	doi:10.6084/m9.figshare.1289881	http://dx.doi.org/10.6084/m9.figshare.1289881	text-mining
PMID:3154984	VExtractor method	vextractor.py	PMID:3154984_Vextractor	vextractor.csv	figshare	doi:10.6084/m9.figshare.1286999	http://dx.doi.org/10.6084/m9.figshare.1286999						text-mining
PMID:3163298	VExtractor method	vextractor.py	PMID:3163298_Vextractor	vextractor.csv	figshare	doi:10.6084/m9.figshare.1286999	http://dx.doi.org/10.6084/m9.figshare.1286999	Technical Validation	prec_and_recall.xlsx	figshare	doi:10.6084/m9.figshare.1289881	http://dx.doi.org/10.6084/m9.figshare.1289881	text-mining
PMID:3177741	VExtractor method	vextractor.py	PMID:3177741_Vextractor	vextractor.csv	figshare	doi:10.6084/m9.figshare.1286999	http://dx.doi.org/10.6084/m9.figshare.1286999						text-mining
PMID:3189964	VExtractor method	vextractor.py	PMID:3189964_Vextractor	vextractor.csv	figshare	doi:10.6084/m9.figshare.1286999	http://dx.doi.org/10.6084/m9.figshare.1286999						text-mining
PMID:3191598	VExtractor method	vextractor.py	PMID:3191598_Vextractor	vextractor.csv	figshare	doi:10.6084/m9.figshare.1286999	http://dx.doi.org/10.6084/m9.figshare.1286999						text-mining
PMID:3197861	VExtractor method	vextractor.py	PMID:3197861_Vextractor	vextractor.csv	figshare	doi:10.6084/m9.figshare.1286999	http://dx.doi.org/10.6084/m9.figshare.1286999	Technical Validation	prec_and_recall.xlsx	figshare	doi:10.6084/m9.figshare.1289881	http://dx.doi.org/10.6084/m9.figshare.1289881	text-mining
PMID:3201482	VExtractor method	vextractor.py	PMID:3201482_Vextractor	vextractor.csv	figshare	doi:10.6084/m9.figshare.1286999	http://dx.doi.org/10.6084/m9.figshare.1286999						text-mining
PMID:3202231	VExtractor method	vextractor.py	PMID:3202231_Vextractor	vextractor.csv	figshare	doi:10.6084/m9.figshare.1286999	http://dx.doi.org/10.6084/m9.figshare.1286999						text-mining
PMID:3215150	VExtractor method	vextractor.py	PMID:3215150_Vextractor	vextractor.csv	figshare	doi:10.6084/m9.figshare.1286999	http://dx.doi.org/10.6084/m9.figshare.1286999						text-mining
PMID:3226951	VExtractor method	vextractor.py	PMID:3226951_Vextractor	vextractor.csv	figshare	doi:10.6084/m9.figshare.1286999	http://dx.doi.org/10.6084/m9.figshare.1286999						text-mining
PMID:3257850	VExtractor method	vextractor.py	PMID:3257850_Vextractor	vextractor.csv	figshare	doi:10.6084/m9.figshare.1286999	http://dx.doi.org/10.6084/m9.figshare.1286999						text-mining
PMID:3275141	VExtractor method	vextractor.py	PMID:3275141_Vextractor	vextractor.csv	figshare	doi:10.6084/m9.figshare.1286999	http://dx.doi.org/10.6084/m9.figshare.1286999						text-mining
PMID:3277335	VExtractor method	vextractor.py	PMID:3277335_Vextractor	vextractor.csv	figshare	doi:10.6084/m9.figshare.1286999	http://dx.doi.org/10.6084/m9.figshare.1286999						text-mining
PMID:3283426	VExtractor method	vextractor.py	PMID:3283426_Vextractor	vextractor.csv	figshare	doi:10.6084/m9.figshare.1286999	http://dx.doi.org/10.6084/m9.figshare.1286999	Technical Validation	prec_and_recall.xlsx	figshare	doi:10.6084/m9.figshare.1289881	http://dx.doi.org/10.6084/m9.figshare.1289881	text-mining
PMID:3286521	VExtractor method	vextractor.py	PMID:3286521_Vextractor	vextractor.csv	figshare	doi:10.6084/m9.figshare.1286999	http://dx.doi.org/10.6084/m9.figshare.1286999						text-mining
PMID:3295797	VExtractor method	vextractor.py	PMID:3295797_Vextractor	vextractor.csv	figshare	doi:10.6084/m9.figshare.1286999	http://dx.doi.org/10.6084/m9.figshare.1286999						text-mining
PMID:3300562	VExtractor method	vextractor.py	PMID:3300562_Vextractor	vextractor.csv	figshare	doi:10.6084/m9.figshare.1286999	http://dx.doi.org/10.6084/m9.figshare.1286999	Technical Validation	prec_and_recall.xlsx	figshare	doi:10.6084/m9.figshare.1289881	http://dx.doi.org/10.6084/m9.figshare.1289881	text-mining
PMID:3310714	VExtractor method	vextractor.py	PMID:3310714_Vextractor	vextractor.csv	figshare	doi:10.6084/m9.figshare.1286999	http://dx.doi.org/10.6084/m9.figshare.1286999						text-mining
PMID:3317538	VExtractor method	vextractor.py	PMID:3317538_Vextractor	vextractor.csv	figshare	doi:10.6084/m9.figshare.1286999	http://dx.doi.org/10.6084/m9.figshare.1286999						text-mining
PMID:3349595	VExtractor method	vextractor.py	PMID:3349595_Vextractor	vextractor.csv	figshare	doi:10.6084/m9.figshare.1286999	http://dx.doi.org/10.6084/m9.figshare.1286999						text-mining
PMID:3367819	VExtractor method	vextractor.py	PMID:3367819_Vextractor	vextractor.csv	figshare	doi:10.6084/m9.figshare.1286999	http://dx.doi.org/10.6084/m9.figshare.1286999						text-mining
PMID:3376729	VExtractor method	vextractor.py	PMID:3376729_Vextractor	vextractor.csv	figshare	doi:10.6084/m9.figshare.1286999	http://dx.doi.org/10.6084/m9.figshare.1286999						text-mining
PMID:3384004	VExtractor method	vextractor.py	PMID:3384004_Vextractor	vextractor.csv	figshare	doi:10.6084/m9.figshare.1286999	http://dx.doi.org/10.6084/m9.figshare.1286999	Technical Validation	prec_and_recall.xlsx	figshare	doi:10.6084/m9.figshare.1289881	http://dx.doi.org/10.6084/m9.figshare.1289881	text-mining
PMID:3385879	VExtractor method	vextractor.py	PMID:3385879_Vextractor	vextractor.csv	figshare	doi:10.6084/m9.figshare.1286999	http://dx.doi.org/10.6084/m9.figshare.1286999						text-mining
PMID:3389573	VExtractor method	vextractor.py	PMID:3389573_Vextractor	vextractor.csv	figshare	doi:10.6084/m9.figshare.1286999	http://dx.doi.org/10.6084/m9.figshare.1286999						text-mining
PMID:3393692	VExtractor method	vextractor.py	PMID:3393692_Vextractor	vextractor.csv	figshare	doi:10.6084/m9.figshare.1286999	http://dx.doi.org/10.6084/m9.figshare.1286999						text-mining
PMID:3394161	VExtractor method	vextractor.py	PMID:3394161_Vextractor	vextractor.csv	figshare	doi:10.6084/m9.figshare.1286999	http://dx.doi.org/10.6084/m9.figshare.1286999						text-mining
PMID:3408530	VExtractor method	vextractor.py	PMID:3408530_Vextractor	vextractor.csv	figshare	doi:10.6084/m9.figshare.1286999	http://dx.doi.org/10.6084/m9.figshare.1286999						text-mining
PMID:3430867	VExtractor method	vextractor.py	PMID:3430867_Vextractor	vextractor.csv	figshare	doi:10.6084/m9.figshare.1286999	http://dx.doi.org/10.6084/m9.figshare.1286999	Technical Validation	prec_and_recall.xlsx	figshare	doi:10.6084/m9.figshare.1289881	http://dx.doi.org/10.6084/m9.figshare.1289881	text-mining
PMID:3432135	VExtractor method	vextractor.py	PMID:3432135_Vextractor	vextractor.csv	figshare	doi:10.6084/m9.figshare.1286999	http://dx.doi.org/10.6084/m9.figshare.1286999						text-mining
PMID:3437584	VExtractor method	vextractor.py	PMID:3437584_Vextractor	vextractor.csv	figshare	doi:10.6084/m9.figshare.1286999	http://dx.doi.org/10.6084/m9.figshare.1286999						text-mining
PMID:3438303	VExtractor method	vextractor.py	PMID:3438303_Vextractor	vextractor.csv	figshare	doi:10.6084/m9.figshare.1286999	http://dx.doi.org/10.6084/m9.figshare.1286999						text-mining
PMID:3453132	VExtractor method	vextractor.py	PMID:3453132_Vextractor	vextractor.csv	figshare	doi:10.6084/m9.figshare.1286999	http://dx.doi.org/10.6084/m9.figshare.1286999						text-mining
PMID:3499037	VExtractor method	vextractor.py	PMID:3499037_Vextractor	vextractor.csv	figshare	doi:10.6084/m9.figshare.1286999	http://dx.doi.org/10.6084/m9.figshare.1286999						text-mining
PMID:3513909	VExtractor method	vextractor.py	PMID:3513909_Vextractor	vextractor.csv	figshare	doi:10.6084/m9.figshare.1286999	http://dx.doi.org/10.6084/m9.figshare.1286999						text-mining
PMID:3518529	VExtractor method	vextractor.py	PMID:3518529_Vextractor	vextractor.csv	figshare	doi:10.6084/m9.figshare.1286999	http://dx.doi.org/10.6084/m9.figshare.1286999						text-mining
PMID:3535061	VExtractor method	vextractor.py	PMID:3535061_Vextractor	vextractor.csv	figshare	doi:10.6084/m9.figshare.1286999	http://dx.doi.org/10.6084/m9.figshare.1286999						text-mining
PMID:3537783	VExtractor method	vextractor.py	PMID:3537783_Vextractor	vextractor.csv	figshare	doi:10.6084/m9.figshare.1286999	http://dx.doi.org/10.6084/m9.figshare.1286999						text-mining
PMID:3565240	VExtractor method	vextractor.py	PMID:3565240_Vextractor	vextractor.csv	figshare	doi:10.6084/m9.figshare.1286999	http://dx.doi.org/10.6084/m9.figshare.1286999						text-mining
PMID:3573090	VExtractor method	vextractor.py	PMID:3573090_Vextractor	vextractor.csv	figshare	doi:10.6084/m9.figshare.1286999	http://dx.doi.org/10.6084/m9.figshare.1286999						text-mining
PMID:3592146	VExtractor method	vextractor.py	PMID:3592146_Vextractor	vextractor.csv	figshare	doi:10.6084/m9.figshare.1286999	http://dx.doi.org/10.6084/m9.figshare.1286999						text-mining
PMID:3599107	VExtractor method	vextractor.py	PMID:3599107_Vextractor	vextractor.csv	figshare	doi:10.6084/m9.figshare.1286999	http://dx.doi.org/10.6084/m9.figshare.1286999	Technical Validation	prec_and_recall.xlsx	figshare	doi:10.6084/m9.figshare.1289881	http://dx.doi.org/10.6084/m9.figshare.1289881	text-mining
PMID:3604842	VExtractor method	vextractor.py	PMID:3604842_Vextractor	vextractor.csv	figshare	doi:10.6084/m9.figshare.1286999	http://dx.doi.org/10.6084/m9.figshare.1286999						text-mining
PMID:3624680	VExtractor method	vextractor.py	PMID:3624680_Vextractor	vextractor.csv	figshare	doi:10.6084/m9.figshare.1286999	http://dx.doi.org/10.6084/m9.figshare.1286999						text-mining
PMID:3627455	VExtractor method	vextractor.py	PMID:3627455_Vextractor	vextractor.csv	figshare	doi:10.6084/m9.figshare.1286999	http://dx.doi.org/10.6084/m9.figshare.1286999						text-mining
PMID:3627951	VExtractor method	vextractor.py	PMID:3627951_Vextractor	vextractor.csv	figshare	doi:10.6084/m9.figshare.1286999	http://dx.doi.org/10.6084/m9.figshare.1286999						text-mining
PMID:3629616	VExtractor method	vextractor.py	PMID:3629616_Vextractor	vextractor.csv	figshare	doi:10.6084/m9.figshare.1286999	http://dx.doi.org/10.6084/m9.figshare.1286999						text-mining
PMID:3656507	VExtractor method	vextractor.py	PMID:3656507_Vextractor	vextractor.csv	figshare	doi:10.6084/m9.figshare.1286999	http://dx.doi.org/10.6084/m9.figshare.1286999						text-mining
PMID:3662129	VExtractor method	vextractor.py	PMID:3662129_Vextractor	vextractor.csv	figshare	doi:10.6084/m9.figshare.1286999	http://dx.doi.org/10.6084/m9.figshare.1286999						text-mining
PMID:3676774	VExtractor method	vextractor.py	PMID:3676774_Vextractor	vextractor.csv	figshare	doi:10.6084/m9.figshare.1286999	http://dx.doi.org/10.6084/m9.figshare.1286999	Technical Validation	prec_and_recall.xlsx	figshare	doi:10.6084/m9.figshare.1289881	http://dx.doi.org/10.6084/m9.figshare.1289881	text-mining
PMID:3689023	VExtractor method	vextractor.py	PMID:3689023_Vextractor	vextractor.csv	figshare	doi:10.6084/m9.figshare.1286999	http://dx.doi.org/10.6084/m9.figshare.1286999						text-mining
PMID:3701904	VExtractor method	vextractor.py	PMID:3701904_Vextractor	vextractor.csv	figshare	doi:10.6084/m9.figshare.1286999	http://dx.doi.org/10.6084/m9.figshare.1286999						text-mining
PMID:3711549	VExtractor method	vextractor.py	PMID:3711549_Vextractor	vextractor.csv	figshare	doi:10.6084/m9.figshare.1286999	http://dx.doi.org/10.6084/m9.figshare.1286999						text-mining
PMID:3716753	VExtractor method	vextractor.py	PMID:3716753_Vextractor	vextractor.csv	figshare	doi:10.6084/m9.figshare.1286999	http://dx.doi.org/10.6084/m9.figshare.1286999						text-mining
PMID:3741774	VExtractor method	vextractor.py	PMID:3741774_Vextractor	vextractor.csv	figshare	doi:10.6084/m9.figshare.1286999	http://dx.doi.org/10.6084/m9.figshare.1286999						text-mining
PMID:3770979	VExtractor method	vextractor.py	PMID:3770979_Vextractor	vextractor.csv	figshare	doi:10.6084/m9.figshare.1286999	http://dx.doi.org/10.6084/m9.figshare.1286999						text-mining
PMID:3774110	VExtractor method	vextractor.py	PMID:3774110_Vextractor	vextractor.csv	figshare	doi:10.6084/m9.figshare.1286999	http://dx.doi.org/10.6084/m9.figshare.1286999						text-mining
PMID:3786114	VExtractor method	vextractor.py	PMID:3786114_Vextractor	vextractor.csv	figshare	doi:10.6084/m9.figshare.1286999	http://dx.doi.org/10.6084/m9.figshare.1286999						text-mining
PMID:3801925	VExtractor method	vextractor.py	PMID:3801925_Vextractor	vextractor.csv	figshare	doi:10.6084/m9.figshare.1286999	http://dx.doi.org/10.6084/m9.figshare.1286999						text-mining
PMID:3816590	VExtractor method	vextractor.py	PMID:3816590_Vextractor	vextractor.csv	figshare	doi:10.6084/m9.figshare.1286999	http://dx.doi.org/10.6084/m9.figshare.1286999						text-mining
PMID:3830286	VExtractor method	vextractor.py	PMID:3830286_Vextractor	vextractor.csv	figshare	doi:10.6084/m9.figshare.1286999	http://dx.doi.org/10.6084/m9.figshare.1286999						text-mining
PMID:3833008	VExtractor method	vextractor.py	PMID:3833008_Vextractor	vextractor.csv	figshare	doi:10.6084/m9.figshare.1286999	http://dx.doi.org/10.6084/m9.figshare.1286999						text-mining
PMID:3871465	VExtractor method	vextractor.py	PMID:3871465_Vextractor	vextractor.csv	figshare	doi:10.6084/m9.figshare.1286999	http://dx.doi.org/10.6084/m9.figshare.1286999						text-mining
PMID:3929520	VExtractor method	vextractor.py	PMID:3929520_Vextractor	vextractor.csv	figshare	doi:10.6084/m9.figshare.1286999	http://dx.doi.org/10.6084/m9.figshare.1286999						text-mining
PMID:3956337	VExtractor method	vextractor.py	PMID:3956337_Vextractor	vextractor.csv	figshare	doi:10.6084/m9.figshare.1286999	http://dx.doi.org/10.6084/m9.figshare.1286999						text-mining
PMID:3963799	VExtractor method	vextractor.py	PMID:3963799_Vextractor	vextractor.csv	figshare	doi:10.6084/m9.figshare.1286999	http://dx.doi.org/10.6084/m9.figshare.1286999						text-mining
PMID:3968467	VExtractor method	vextractor.py	PMID:3968467_Vextractor	vextractor.csv	figshare	doi:10.6084/m9.figshare.1286999	http://dx.doi.org/10.6084/m9.figshare.1286999	Technical Validation	prec_and_recall.xlsx	figshare	doi:10.6084/m9.figshare.1289881	http://dx.doi.org/10.6084/m9.figshare.1289881	text-mining
PMID:3975973	VExtractor method	vextractor.py	PMID:3975973_Vextractor	vextractor.csv	figshare	doi:10.6084/m9.figshare.1286999	http://dx.doi.org/10.6084/m9.figshare.1286999						text-mining
PMID:4007411	VExtractor method	vextractor.py	PMID:4007411_Vextractor	vextractor.csv	figshare	doi:10.6084/m9.figshare.1286999	http://dx.doi.org/10.6084/m9.figshare.1286999						text-mining
PMID:4008075	VExtractor method	vextractor.py	PMID:4008075_Vextractor	vextractor.csv	figshare	doi:10.6084/m9.figshare.1286999	http://dx.doi.org/10.6084/m9.figshare.1286999						text-mining
PMID:4008803	VExtractor method	vextractor.py	PMID:4008803_Vextractor	vextractor.csv	figshare	doi:10.6084/m9.figshare.1286999	http://dx.doi.org/10.6084/m9.figshare.1286999						text-mining
PMID:4010472	VExtractor method	vextractor.py	PMID:4010472_Vextractor	vextractor.csv	figshare	doi:10.6084/m9.figshare.1286999	http://dx.doi.org/10.6084/m9.figshare.1286999						text-mining
PMID:4032132	VExtractor method	vextractor.py	PMID:4032132_Vextractor	vextractor.csv	figshare	doi:10.6084/m9.figshare.1286999	http://dx.doi.org/10.6084/m9.figshare.1286999						text-mining
PMID:4035501	VExtractor method	vextractor.py	PMID:4035501_Vextractor	vextractor.csv	figshare	doi:10.6084/m9.figshare.1286999	http://dx.doi.org/10.6084/m9.figshare.1286999						text-mining
PMID:4037258	VExtractor method	vextractor.py	PMID:4037258_Vextractor	vextractor.csv	figshare	doi:10.6084/m9.figshare.1286999	http://dx.doi.org/10.6084/m9.figshare.1286999						text-mining
PMID:4043224	VExtractor method	vextractor.py	PMID:4043224_Vextractor	vextractor.csv	figshare	doi:10.6084/m9.figshare.1286999	http://dx.doi.org/10.6084/m9.figshare.1286999						text-mining
PMID:4060176	VExtractor method	vextractor.py	PMID:4060176_Vextractor	vextractor.csv	figshare	doi:10.6084/m9.figshare.1286999	http://dx.doi.org/10.6084/m9.figshare.1286999						text-mining
PMID:4060180	VExtractor method	vextractor.py	PMID:4060180_Vextractor	vextractor.csv	figshare	doi:10.6084/m9.figshare.1286999	http://dx.doi.org/10.6084/m9.figshare.1286999						text-mining
PMID:4071339	VExtractor method	vextractor.py	PMID:4071339_Vextractor	vextractor.csv	figshare	doi:10.6084/m9.figshare.1286999	http://dx.doi.org/10.6084/m9.figshare.1286999						text-mining
PMID:4152780	VExtractor method	vextractor.py	PMID:4152780_Vextractor	vextractor.csv	figshare	doi:10.6084/m9.figshare.1286999	http://dx.doi.org/10.6084/m9.figshare.1286999						text-mining
PMID:4367126	VExtractor method	vextractor.py	PMID:4367126_Vextractor	vextractor.csv	figshare	doi:10.6084/m9.figshare.1286999	http://dx.doi.org/10.6084/m9.figshare.1286999						text-mining
PMID:4588307	VExtractor method	vextractor.py	PMID:4588307_Vextractor	vextractor.csv	figshare	doi:10.6084/m9.figshare.1286999	http://dx.doi.org/10.6084/m9.figshare.1286999						text-mining
PMID:4607845	VExtractor method	vextractor.py	PMID:4607845_Vextractor	vextractor.csv	figshare	doi:10.6084/m9.figshare.1286999	http://dx.doi.org/10.6084/m9.figshare.1286999						text-mining
PMID:4886628	VExtractor method	vextractor.py	PMID:4886628_Vextractor	vextractor.csv	figshare	doi:10.6084/m9.figshare.1286999	http://dx.doi.org/10.6084/m9.figshare.1286999						text-mining
PMID:5416814	VExtractor method	vextractor.py	PMID:5416814_Vextractor	vextractor.csv	figshare	doi:10.6084/m9.figshare.1286999	http://dx.doi.org/10.6084/m9.figshare.1286999						text-mining
PMID:5443968	VExtractor method	vextractor.py	PMID:5443968_Vextractor	vextractor.csv	figshare	doi:10.6084/m9.figshare.1286999	http://dx.doi.org/10.6084/m9.figshare.1286999						text-mining
PMID:5485178	VExtractor method	vextractor.py	PMID:5485178_Vextractor	vextractor.csv	figshare	doi:10.6084/m9.figshare.1286999	http://dx.doi.org/10.6084/m9.figshare.1286999	Technical Validation	prec_and_recall.xlsx	figshare	doi:10.6084/m9.figshare.1289881	http://dx.doi.org/10.6084/m9.figshare.1289881	text-mining
PMID:5559044	VExtractor method	vextractor.py	PMID:5559044_Vextractor	vextractor.csv	figshare	doi:10.6084/m9.figshare.1286999	http://dx.doi.org/10.6084/m9.figshare.1286999						text-mining
PMID:6083965	VExtractor method	vextractor.py	PMID:6083965_Vextractor	vextractor.csv	figshare	doi:10.6084/m9.figshare.1286999	http://dx.doi.org/10.6084/m9.figshare.1286999						text-mining
PMID:6129332	VExtractor method	vextractor.py	PMID:6129332_Vextractor	vextractor.csv	figshare	doi:10.6084/m9.figshare.1286999	http://dx.doi.org/10.6084/m9.figshare.1286999						text-mining
PMID:6134557	VExtractor method	vextractor.py	PMID:6134557_Vextractor	vextractor.csv	figshare	doi:10.6084/m9.figshare.1286999	http://dx.doi.org/10.6084/m9.figshare.1286999						text-mining
PMID:6136175	VExtractor method	vextractor.py	PMID:6136175_Vextractor	vextractor.csv	figshare	doi:10.6084/m9.figshare.1286999	http://dx.doi.org/10.6084/m9.figshare.1286999						text-mining
PMID:6144703	VExtractor method	vextractor.py	PMID:6144703_Vextractor	vextractor.csv	figshare	doi:10.6084/m9.figshare.1286999	http://dx.doi.org/10.6084/m9.figshare.1286999						text-mining
PMID:6146275	VExtractor method	vextractor.py	PMID:6146275_Vextractor	vextractor.csv	figshare	doi:10.6084/m9.figshare.1286999	http://dx.doi.org/10.6084/m9.figshare.1286999						text-mining
PMID:6152151	VExtractor method	vextractor.py	PMID:6152151_Vextractor	vextractor.csv	figshare	doi:10.6084/m9.figshare.1286999	http://dx.doi.org/10.6084/m9.figshare.1286999						text-mining
PMID:6177321	VExtractor method	vextractor.py	PMID:6177321_Vextractor	vextractor.csv	figshare	doi:10.6084/m9.figshare.1286999	http://dx.doi.org/10.6084/m9.figshare.1286999						text-mining
PMID:6193658	VExtractor method	vextractor.py	PMID:6193658_Vextractor	vextractor.csv	figshare	doi:10.6084/m9.figshare.1286999	http://dx.doi.org/10.6084/m9.figshare.1286999	Technical Validation	prec_and_recall.xlsx	figshare	doi:10.6084/m9.figshare.1289881	http://dx.doi.org/10.6084/m9.figshare.1289881	text-mining
PMID:6194197	VExtractor method	vextractor.py	PMID:6194197_Vextractor	vextractor.csv	figshare	doi:10.6084/m9.figshare.1286999	http://dx.doi.org/10.6084/m9.figshare.1286999						text-mining
PMID:6196006	VExtractor method	vextractor.py	PMID:6196006_Vextractor	vextractor.csv	figshare	doi:10.6084/m9.figshare.1286999	http://dx.doi.org/10.6084/m9.figshare.1286999						text-mining
PMID:6202636	VExtractor method	vextractor.py	PMID:6202636_Vextractor	vextractor.csv	figshare	doi:10.6084/m9.figshare.1286999	http://dx.doi.org/10.6084/m9.figshare.1286999						text-mining
PMID:6224840	VExtractor method	vextractor.py	PMID:6224840_Vextractor	vextractor.csv	figshare	doi:10.6084/m9.figshare.1286999	http://dx.doi.org/10.6084/m9.figshare.1286999						text-mining
PMID:6229228	VExtractor method	vextractor.py	PMID:6229228_Vextractor	vextractor.csv	figshare	doi:10.6084/m9.figshare.1286999	http://dx.doi.org/10.6084/m9.figshare.1286999						text-mining
PMID:6283491	VExtractor method	vextractor.py	PMID:6283491_Vextractor	vextractor.csv	figshare	doi:10.6084/m9.figshare.1286999	http://dx.doi.org/10.6084/m9.figshare.1286999						text-mining
PMID:6301872	VExtractor method	vextractor.py	PMID:6301872_Vextractor	vextractor.csv	figshare	doi:10.6084/m9.figshare.1286999	http://dx.doi.org/10.6084/m9.figshare.1286999						text-mining
PMID:6302295	VExtractor method	vextractor.py	PMID:6302295_Vextractor	vextractor.csv	figshare	doi:10.6084/m9.figshare.1286999	http://dx.doi.org/10.6084/m9.figshare.1286999						text-mining
PMID:6302953	VExtractor method	vextractor.py	PMID:6302953_Vextractor	vextractor.csv	figshare	doi:10.6084/m9.figshare.1286999	http://dx.doi.org/10.6084/m9.figshare.1286999						text-mining
PMID:6335538	VExtractor method	vextractor.py	PMID:6335538_Vextractor	vextractor.csv	figshare	doi:10.6084/m9.figshare.1286999	http://dx.doi.org/10.6084/m9.figshare.1286999						text-mining
PMID:6359574	VExtractor method	vextractor.py	PMID:6359574_Vextractor	vextractor.csv	figshare	doi:10.6084/m9.figshare.1286999	http://dx.doi.org/10.6084/m9.figshare.1286999						text-mining
PMID:6363539	VExtractor method	vextractor.py	PMID:6363539_Vextractor	vextractor.csv	figshare	doi:10.6084/m9.figshare.1286999	http://dx.doi.org/10.6084/m9.figshare.1286999						text-mining
PMID:6366028	VExtractor method	vextractor.py	PMID:6366028_Vextractor	vextractor.csv	figshare	doi:10.6084/m9.figshare.1286999	http://dx.doi.org/10.6084/m9.figshare.1286999						text-mining
PMID:6367751	VExtractor method	vextractor.py	PMID:6367751_Vextractor	vextractor.csv	figshare	doi:10.6084/m9.figshare.1286999	http://dx.doi.org/10.6084/m9.figshare.1286999						text-mining
PMID:6381753	VExtractor method	vextractor.py	PMID:6381753_Vextractor	vextractor.csv	figshare	doi:10.6084/m9.figshare.1286999	http://dx.doi.org/10.6084/m9.figshare.1286999						text-mining
PMID:6381754	VExtractor method	vextractor.py	PMID:6381754_Vextractor	vextractor.csv	figshare	doi:10.6084/m9.figshare.1286999	http://dx.doi.org/10.6084/m9.figshare.1286999						text-mining
PMID:6472575	VExtractor method	vextractor.py	PMID:6472575_Vextractor	vextractor.csv	figshare	doi:10.6084/m9.figshare.1286999	http://dx.doi.org/10.6084/m9.figshare.1286999						text-mining
PMID:6473174	VExtractor method	vextractor.py	PMID:6473174_Vextractor	vextractor.csv	figshare	doi:10.6084/m9.figshare.1286999	http://dx.doi.org/10.6084/m9.figshare.1286999						text-mining
PMID:6482641	VExtractor method	vextractor.py	PMID:6482641_Vextractor	vextractor.csv	figshare	doi:10.6084/m9.figshare.1286999	http://dx.doi.org/10.6084/m9.figshare.1286999						text-mining
PMID:6482676	VExtractor method	vextractor.py	PMID:6482676_Vextractor	vextractor.csv	figshare	doi:10.6084/m9.figshare.1286999	http://dx.doi.org/10.6084/m9.figshare.1286999						text-mining
PMID:6503783	VExtractor method	vextractor.py	PMID:6503783_Vextractor	vextractor.csv	figshare	doi:10.6084/m9.figshare.1286999	http://dx.doi.org/10.6084/m9.figshare.1286999						text-mining
PMID:6503980	VExtractor method	vextractor.py	PMID:6503980_Vextractor	vextractor.csv	figshare	doi:10.6084/m9.figshare.1286999	http://dx.doi.org/10.6084/m9.figshare.1286999						text-mining
PMID:6522645	VExtractor method	vextractor.py	PMID:6522645_Vextractor	vextractor.csv	figshare	doi:10.6084/m9.figshare.1286999	http://dx.doi.org/10.6084/m9.figshare.1286999						text-mining
PMID:6534743	VExtractor method	vextractor.py	PMID:6534743_Vextractor	vextractor.csv	figshare	doi:10.6084/m9.figshare.1286999	http://dx.doi.org/10.6084/m9.figshare.1286999						text-mining
PMID:6537796	VExtractor method	vextractor.py	PMID:6537796_Vextractor	vextractor.csv	figshare	doi:10.6084/m9.figshare.1286999	http://dx.doi.org/10.6084/m9.figshare.1286999						text-mining
PMID:6607137	VExtractor method	vextractor.py	PMID:6607137_Vextractor	vextractor.csv	figshare	doi:10.6084/m9.figshare.1286999	http://dx.doi.org/10.6084/m9.figshare.1286999						text-mining
PMID:6619452	VExtractor method	vextractor.py	PMID:6619452_Vextractor	vextractor.csv	figshare	doi:10.6084/m9.figshare.1286999	http://dx.doi.org/10.6084/m9.figshare.1286999						text-mining
PMID:6625268	VExtractor method	vextractor.py	PMID:6625268_Vextractor	vextractor.csv	figshare	doi:10.6084/m9.figshare.1286999	http://dx.doi.org/10.6084/m9.figshare.1286999						text-mining
PMID:6638413	VExtractor method	vextractor.py	PMID:6638413_Vextractor	vextractor.csv	figshare	doi:10.6084/m9.figshare.1286999	http://dx.doi.org/10.6084/m9.figshare.1286999						text-mining
PMID:6664472	VExtractor method	vextractor.py	PMID:6664472_Vextractor	vextractor.csv	figshare	doi:10.6084/m9.figshare.1286999	http://dx.doi.org/10.6084/m9.figshare.1286999						text-mining
PMID:6669131	VExtractor method	vextractor.py	PMID:6669131_Vextractor	vextractor.csv	figshare	doi:10.6084/m9.figshare.1286999	http://dx.doi.org/10.6084/m9.figshare.1286999						text-mining
PMID:6672998	VExtractor method	vextractor.py	PMID:6672998_Vextractor	vextractor.csv	figshare	doi:10.6084/m9.figshare.1286999	http://dx.doi.org/10.6084/m9.figshare.1286999						text-mining
PMID:6696049	VExtractor method	vextractor.py	PMID:6696049_Vextractor	vextractor.csv	figshare	doi:10.6084/m9.figshare.1286999	http://dx.doi.org/10.6084/m9.figshare.1286999						text-mining
PMID:6697850	VExtractor method	vextractor.py	PMID:6697850_Vextractor	vextractor.csv	figshare	doi:10.6084/m9.figshare.1286999	http://dx.doi.org/10.6084/m9.figshare.1286999						text-mining
PMID:6699314	VExtractor method	vextractor.py	PMID:6699314_Vextractor	vextractor.csv	figshare	doi:10.6084/m9.figshare.1286999	http://dx.doi.org/10.6084/m9.figshare.1286999						text-mining
PMID:6731405	VExtractor method	vextractor.py	PMID:6731405_Vextractor	vextractor.csv	figshare	doi:10.6084/m9.figshare.1286999	http://dx.doi.org/10.6084/m9.figshare.1286999						text-mining
PMID:6734843	VExtractor method	vextractor.py	PMID:6734843_Vextractor	vextractor.csv	figshare	doi:10.6084/m9.figshare.1286999	http://dx.doi.org/10.6084/m9.figshare.1286999						text-mining
PMID:6737775	VExtractor method	vextractor.py	PMID:6737775_Vextractor	vextractor.csv	figshare	doi:10.6084/m9.figshare.1286999	http://dx.doi.org/10.6084/m9.figshare.1286999						text-mining
PMID:6740433	VExtractor method	vextractor.py	PMID:6740433_Vextractor	vextractor.csv	figshare	doi:10.6084/m9.figshare.1286999	http://dx.doi.org/10.6084/m9.figshare.1286999						text-mining
PMID:6740496	VExtractor method	vextractor.py	PMID:6740496_Vextractor	vextractor.csv	figshare	doi:10.6084/m9.figshare.1286999	http://dx.doi.org/10.6084/m9.figshare.1286999						text-mining
PMID:6754189	VExtractor method	vextractor.py	PMID:6754189_Vextractor	vextractor.csv	figshare	doi:10.6084/m9.figshare.1286999	http://dx.doi.org/10.6084/m9.figshare.1286999						text-mining
PMID:6758185	VExtractor method	vextractor.py	PMID:6758185_Vextractor	vextractor.csv	figshare	doi:10.6084/m9.figshare.1286999	http://dx.doi.org/10.6084/m9.figshare.1286999						text-mining
PMID:6760667	VExtractor method	vextractor.py	PMID:6760667_Vextractor	vextractor.csv	figshare	doi:10.6084/m9.figshare.1286999	http://dx.doi.org/10.6084/m9.figshare.1286999						text-mining
PMID:6801104	VExtractor method	vextractor.py	PMID:6801104_Vextractor	vextractor.csv	figshare	doi:10.6084/m9.figshare.1286999	http://dx.doi.org/10.6084/m9.figshare.1286999						text-mining
PMID:6816068	VExtractor method	vextractor.py	PMID:6816068_Vextractor	vextractor.csv	figshare	doi:10.6084/m9.figshare.1286999	http://dx.doi.org/10.6084/m9.figshare.1286999						text-mining
PMID:6822252	VExtractor method	vextractor.py	PMID:6822252_Vextractor	vextractor.csv	figshare	doi:10.6084/m9.figshare.1286999	http://dx.doi.org/10.6084/m9.figshare.1286999						text-mining
PMID:6855453	VExtractor method	vextractor.py	PMID:6855453_Vextractor	vextractor.csv	figshare	doi:10.6084/m9.figshare.1286999	http://dx.doi.org/10.6084/m9.figshare.1286999						text-mining
PMID:6862156	VExtractor method	vextractor.py	PMID:6862156_Vextractor	vextractor.csv	figshare	doi:10.6084/m9.figshare.1286999	http://dx.doi.org/10.6084/m9.figshare.1286999						text-mining
PMID:6948396	VExtractor method	vextractor.py	PMID:6948396_Vextractor	vextractor.csv	figshare	doi:10.6084/m9.figshare.1286999	http://dx.doi.org/10.6084/m9.figshare.1286999						text-mining
PMID:6968356	VExtractor method	vextractor.py	PMID:6968356_Vextractor	vextractor.csv	figshare	doi:10.6084/m9.figshare.1286999	http://dx.doi.org/10.6084/m9.figshare.1286999						text-mining
PMID:7021368	VExtractor method	vextractor.py	PMID:7021368_Vextractor	vextractor.csv	figshare	doi:10.6084/m9.figshare.1286999	http://dx.doi.org/10.6084/m9.figshare.1286999						text-mining
PMID:7038977	VExtractor method	vextractor.py	PMID:7038977_Vextractor	vextractor.csv	figshare	doi:10.6084/m9.figshare.1286999	http://dx.doi.org/10.6084/m9.figshare.1286999						text-mining
PMID:7063751	VExtractor method	vextractor.py	PMID:7063751_Vextractor	vextractor.csv	figshare	doi:10.6084/m9.figshare.1286999	http://dx.doi.org/10.6084/m9.figshare.1286999						text-mining
PMID:7067070	VExtractor method	vextractor.py	PMID:7067070_Vextractor	vextractor.csv	figshare	doi:10.6084/m9.figshare.1286999	http://dx.doi.org/10.6084/m9.figshare.1286999						text-mining
PMID:7071687	VExtractor method	vextractor.py	PMID:7071687_Vextractor	vextractor.csv	figshare	doi:10.6084/m9.figshare.1286999	http://dx.doi.org/10.6084/m9.figshare.1286999						text-mining
PMID:7079366	VExtractor method	vextractor.py	PMID:7079366_Vextractor	vextractor.csv	figshare	doi:10.6084/m9.figshare.1286999	http://dx.doi.org/10.6084/m9.figshare.1286999						text-mining
PMID:7080054	VExtractor method	vextractor.py	PMID:7080054_Vextractor	vextractor.csv	figshare	doi:10.6084/m9.figshare.1286999	http://dx.doi.org/10.6084/m9.figshare.1286999						text-mining
PMID:7092351	VExtractor method	vextractor.py	PMID:7092351_Vextractor	vextractor.csv	figshare	doi:10.6084/m9.figshare.1286999	http://dx.doi.org/10.6084/m9.figshare.1286999						text-mining
PMID:7097398	VExtractor method	vextractor.py	PMID:7097398_Vextractor	vextractor.csv	figshare	doi:10.6084/m9.figshare.1286999	http://dx.doi.org/10.6084/m9.figshare.1286999						text-mining
PMID:7111007	VExtractor method	vextractor.py	PMID:7111007_Vextractor	vextractor.csv	figshare	doi:10.6084/m9.figshare.1286999	http://dx.doi.org/10.6084/m9.figshare.1286999						text-mining
PMID:7154848	VExtractor method	vextractor.py	PMID:7154848_Vextractor	vextractor.csv	figshare	doi:10.6084/m9.figshare.1286999	http://dx.doi.org/10.6084/m9.figshare.1286999						text-mining
PMID:7164112	VExtractor method	vextractor.py	PMID:7164112_Vextractor	vextractor.csv	figshare	doi:10.6084/m9.figshare.1286999	http://dx.doi.org/10.6084/m9.figshare.1286999						text-mining
PMID:7173320	VExtractor method	vextractor.py	PMID:7173320_Vextractor	vextractor.csv	figshare	doi:10.6084/m9.figshare.1286999	http://dx.doi.org/10.6084/m9.figshare.1286999						text-mining
PMID:7234970	VExtractor method	vextractor.py	PMID:7234970_Vextractor	vextractor.csv	figshare	doi:10.6084/m9.figshare.1286999	http://dx.doi.org/10.6084/m9.figshare.1286999						text-mining
PMID:7255766	VExtractor method	vextractor.py	PMID:7255766_Vextractor	vextractor.csv	figshare	doi:10.6084/m9.figshare.1286999	http://dx.doi.org/10.6084/m9.figshare.1286999						text-mining
PMID:7258075	VExtractor method	vextractor.py	PMID:7258075_Vextractor	vextractor.csv	figshare	doi:10.6084/m9.figshare.1286999	http://dx.doi.org/10.6084/m9.figshare.1286999						text-mining
PMID:7273669	VExtractor method	vextractor.py	PMID:7273669_Vextractor	vextractor.csv	figshare	doi:10.6084/m9.figshare.1286999	http://dx.doi.org/10.6084/m9.figshare.1286999						text-mining
PMID:7302727	VExtractor method	vextractor.py	PMID:7302727_Vextractor	vextractor.csv	figshare	doi:10.6084/m9.figshare.1286999	http://dx.doi.org/10.6084/m9.figshare.1286999						text-mining
PMID:7313646	VExtractor method	vextractor.py	PMID:7313646_Vextractor	vextractor.csv	figshare	doi:10.6084/m9.figshare.1286999	http://dx.doi.org/10.6084/m9.figshare.1286999						text-mining
PMID:7325415	VExtractor method	vextractor.py	PMID:7325415_Vextractor	vextractor.csv	figshare	doi:10.6084/m9.figshare.1286999	http://dx.doi.org/10.6084/m9.figshare.1286999						text-mining
PMID:7331888	VExtractor method	vextractor.py	PMID:7331888_Vextractor	vextractor.csv	figshare	doi:10.6084/m9.figshare.1286999	http://dx.doi.org/10.6084/m9.figshare.1286999						text-mining
PMID:7347767	VExtractor method	vextractor.py	PMID:7347767_Vextractor	vextractor.csv	figshare	doi:10.6084/m9.figshare.1286999	http://dx.doi.org/10.6084/m9.figshare.1286999						text-mining
PMID:7362484	VExtractor method	vextractor.py	PMID:7362484_Vextractor	vextractor.csv	figshare	doi:10.6084/m9.figshare.1286999	http://dx.doi.org/10.6084/m9.figshare.1286999						text-mining
PMID:7368013	VExtractor method	vextractor.py	PMID:7368013_Vextractor	vextractor.csv	figshare	doi:10.6084/m9.figshare.1286999	http://dx.doi.org/10.6084/m9.figshare.1286999						text-mining
PMID:7375118	VExtractor method	vextractor.py	PMID:7375118_Vextractor	vextractor.csv	figshare	doi:10.6084/m9.figshare.1286999	http://dx.doi.org/10.6084/m9.figshare.1286999						text-mining
PMID:7381752	VExtractor method	vextractor.py	PMID:7381752_Vextractor	vextractor.csv	figshare	doi:10.6084/m9.figshare.1286999	http://dx.doi.org/10.6084/m9.figshare.1286999						text-mining
PMID:7400882	VExtractor method	vextractor.py	PMID:7400882_Vextractor	vextractor.csv	figshare	doi:10.6084/m9.figshare.1286999	http://dx.doi.org/10.6084/m9.figshare.1286999						text-mining
PMID:7402816	VExtractor method	vextractor.py	PMID:7402816_Vextractor	vextractor.csv	figshare	doi:10.6084/m9.figshare.1286999	http://dx.doi.org/10.6084/m9.figshare.1286999						text-mining
PMID:7430506	VExtractor method	vextractor.py	PMID:7430506_Vextractor	vextractor.csv	figshare	doi:10.6084/m9.figshare.1286999	http://dx.doi.org/10.6084/m9.figshare.1286999						text-mining
PMID:7430990	VExtractor method	vextractor.py	PMID:7430990_Vextractor	vextractor.csv	figshare	doi:10.6084/m9.figshare.1286999	http://dx.doi.org/10.6084/m9.figshare.1286999						text-mining
PMID:7434080	VExtractor method	vextractor.py	PMID:7434080_Vextractor	vextractor.csv	figshare	doi:10.6084/m9.figshare.1286999	http://dx.doi.org/10.6084/m9.figshare.1286999						text-mining
PMID:7446831	VExtractor method	vextractor.py	PMID:7446831_Vextractor	vextractor.csv	figshare	doi:10.6084/m9.figshare.1286999	http://dx.doi.org/10.6084/m9.figshare.1286999						text-mining
PMID:7472785	VExtractor method	vextractor.py	PMID:7472785_Vextractor	vextractor.csv	figshare	doi:10.6084/m9.figshare.1286999	http://dx.doi.org/10.6084/m9.figshare.1286999						text-mining
PMID:7479333	VExtractor method	vextractor.py	PMID:7479333_Vextractor	vextractor.csv	figshare	doi:10.6084/m9.figshare.1286999	http://dx.doi.org/10.6084/m9.figshare.1286999						text-mining
PMID:7493340	VExtractor method	vextractor.py	PMID:7493340_Vextractor	vextractor.csv	figshare	doi:10.6084/m9.figshare.1286999	http://dx.doi.org/10.6084/m9.figshare.1286999						text-mining
PMID:7499864	VExtractor method	vextractor.py	PMID:7499864_Vextractor	vextractor.csv	figshare	doi:10.6084/m9.figshare.1286999	http://dx.doi.org/10.6084/m9.figshare.1286999						text-mining
PMID:7525794	VExtractor method	vextractor.py	PMID:7525794_Vextractor	vextractor.csv	figshare	doi:10.6084/m9.figshare.1286999	http://dx.doi.org/10.6084/m9.figshare.1286999						text-mining
PMID:7536862	VExtractor method	vextractor.py	PMID:7536862_Vextractor	vextractor.csv	figshare	doi:10.6084/m9.figshare.1286999	http://dx.doi.org/10.6084/m9.figshare.1286999						text-mining
PMID:7537590	VExtractor method	vextractor.py	PMID:7537590_Vextractor	vextractor.csv	figshare	doi:10.6084/m9.figshare.1286999	http://dx.doi.org/10.6084/m9.figshare.1286999						text-mining
PMID:7549984	VExtractor method	vextractor.py	PMID:7549984_Vextractor	vextractor.csv	figshare	doi:10.6084/m9.figshare.1286999	http://dx.doi.org/10.6084/m9.figshare.1286999						text-mining
PMID:7555240	VExtractor method	vextractor.py	PMID:7555240_Vextractor	vextractor.csv	figshare	doi:10.6084/m9.figshare.1286999	http://dx.doi.org/10.6084/m9.figshare.1286999						text-mining
PMID:7563982	VExtractor method	vextractor.py	PMID:7563982_Vextractor	vextractor.csv	figshare	doi:10.6084/m9.figshare.1286999	http://dx.doi.org/10.6084/m9.figshare.1286999						text-mining
PMID:7569765	VExtractor method	vextractor.py	PMID:7569765_Vextractor	vextractor.csv	figshare	doi:10.6084/m9.figshare.1286999	http://dx.doi.org/10.6084/m9.figshare.1286999						text-mining
PMID:7570884	VExtractor method	vextractor.py	PMID:7570884_Vextractor	vextractor.csv	figshare	doi:10.6084/m9.figshare.1286999	http://dx.doi.org/10.6084/m9.figshare.1286999						text-mining
PMID:7570895	VExtractor method	vextractor.py	PMID:7570895_Vextractor	vextractor.csv	figshare	doi:10.6084/m9.figshare.1286999	http://dx.doi.org/10.6084/m9.figshare.1286999						text-mining
PMID:7573709	VExtractor method	vextractor.py	PMID:7573709_Vextractor	vextractor.csv	figshare	doi:10.6084/m9.figshare.1286999	http://dx.doi.org/10.6084/m9.figshare.1286999						text-mining
PMID:7575040	VExtractor method	vextractor.py	PMID:7575040_Vextractor	vextractor.csv	figshare	doi:10.6084/m9.figshare.1286999	http://dx.doi.org/10.6084/m9.figshare.1286999						text-mining
PMID:7603413	VExtractor method	vextractor.py	PMID:7603413_Vextractor	vextractor.csv	figshare	doi:10.6084/m9.figshare.1286999	http://dx.doi.org/10.6084/m9.figshare.1286999						text-mining
PMID:7603753	VExtractor method	vextractor.py	PMID:7603753_Vextractor	vextractor.csv	figshare	doi:10.6084/m9.figshare.1286999	http://dx.doi.org/10.6084/m9.figshare.1286999						text-mining
PMID:7611559	VExtractor method	vextractor.py	PMID:7611559_Vextractor	vextractor.csv	figshare	doi:10.6084/m9.figshare.1286999	http://dx.doi.org/10.6084/m9.figshare.1286999						text-mining
PMID:7638876	VExtractor method	vextractor.py	PMID:7638876_Vextractor	vextractor.csv	figshare	doi:10.6084/m9.figshare.1286999	http://dx.doi.org/10.6084/m9.figshare.1286999						text-mining
PMID:7638877	VExtractor method	vextractor.py	PMID:7638877_Vextractor	vextractor.csv	figshare	doi:10.6084/m9.figshare.1286999	http://dx.doi.org/10.6084/m9.figshare.1286999						text-mining
PMID:7660450	VExtractor method	vextractor.py	PMID:7660450_Vextractor	vextractor.csv	figshare	doi:10.6084/m9.figshare.1286999	http://dx.doi.org/10.6084/m9.figshare.1286999						text-mining
PMID:7680521	VExtractor method	vextractor.py	PMID:7680521_Vextractor	vextractor.csv	figshare	doi:10.6084/m9.figshare.1286999	http://dx.doi.org/10.6084/m9.figshare.1286999						text-mining
PMID:7681644	VExtractor method	vextractor.py	PMID:7681644_Vextractor	vextractor.csv	figshare	doi:10.6084/m9.figshare.1286999	http://dx.doi.org/10.6084/m9.figshare.1286999						text-mining
PMID:7687114	VExtractor method	vextractor.py	PMID:7687114_Vextractor	vextractor.csv	figshare	doi:10.6084/m9.figshare.1286999	http://dx.doi.org/10.6084/m9.figshare.1286999						text-mining
PMID:7705441	VExtractor method	vextractor.py	PMID:7705441_Vextractor	vextractor.csv	figshare	doi:10.6084/m9.figshare.1286999	http://dx.doi.org/10.6084/m9.figshare.1286999						text-mining
PMID:7707908	VExtractor method	vextractor.py	PMID:7707908_Vextractor	vextractor.csv	figshare	doi:10.6084/m9.figshare.1286999	http://dx.doi.org/10.6084/m9.figshare.1286999						text-mining
PMID:7716060	VExtractor method	vextractor.py	PMID:7716060_Vextractor	vextractor.csv	figshare	doi:10.6084/m9.figshare.1286999	http://dx.doi.org/10.6084/m9.figshare.1286999						text-mining
PMID:7722810	VExtractor method	vextractor.py	PMID:7722810_Vextractor	vextractor.csv	figshare	doi:10.6084/m9.figshare.1286999	http://dx.doi.org/10.6084/m9.figshare.1286999						text-mining
PMID:7725329	VExtractor method	vextractor.py	PMID:7725329_Vextractor	vextractor.csv	figshare	doi:10.6084/m9.figshare.1286999	http://dx.doi.org/10.6084/m9.figshare.1286999						text-mining
PMID:7725330	VExtractor method	vextractor.py	PMID:7725330_Vextractor	vextractor.csv	figshare	doi:10.6084/m9.figshare.1286999	http://dx.doi.org/10.6084/m9.figshare.1286999						text-mining
PMID:7725331	VExtractor method	vextractor.py	PMID:7725331_Vextractor	vextractor.csv	figshare	doi:10.6084/m9.figshare.1286999	http://dx.doi.org/10.6084/m9.figshare.1286999						text-mining
PMID:7762000	VExtractor method	vextractor.py	PMID:7762000_Vextractor	vextractor.csv	figshare	doi:10.6084/m9.figshare.1286999	http://dx.doi.org/10.6084/m9.figshare.1286999						text-mining
PMID:7778034	VExtractor method	vextractor.py	PMID:7778034_Vextractor	vextractor.csv	figshare	doi:10.6084/m9.figshare.1286999	http://dx.doi.org/10.6084/m9.figshare.1286999						text-mining
PMID:7778131	VExtractor method	vextractor.py	PMID:7778131_Vextractor	vextractor.csv	figshare	doi:10.6084/m9.figshare.1286999	http://dx.doi.org/10.6084/m9.figshare.1286999						text-mining
PMID:7788603	VExtractor method	vextractor.py	PMID:7788603_Vextractor	vextractor.csv	figshare	doi:10.6084/m9.figshare.1286999	http://dx.doi.org/10.6084/m9.figshare.1286999						text-mining
PMID:7801334	VExtractor method	vextractor.py	PMID:7801334_Vextractor	vextractor.csv	figshare	doi:10.6084/m9.figshare.1286999	http://dx.doi.org/10.6084/m9.figshare.1286999						text-mining
PMID:7801338	VExtractor method	vextractor.py	PMID:7801338_Vextractor	vextractor.csv	figshare	doi:10.6084/m9.figshare.1286999	http://dx.doi.org/10.6084/m9.figshare.1286999						text-mining
PMID:7809021	VExtractor method	vextractor.py	PMID:7809021_Vextractor	vextractor.csv	figshare	doi:10.6084/m9.figshare.1286999	http://dx.doi.org/10.6084/m9.figshare.1286999						text-mining
PMID:7813568	VExtractor method	vextractor.py	PMID:7813568_Vextractor	vextractor.csv	figshare	doi:10.6084/m9.figshare.1286999	http://dx.doi.org/10.6084/m9.figshare.1286999						text-mining
PMID:7817829	VExtractor method	vextractor.py	PMID:7817829_Vextractor	vextractor.csv	figshare	doi:10.6084/m9.figshare.1286999	http://dx.doi.org/10.6084/m9.figshare.1286999						text-mining
PMID:7829539	VExtractor method	vextractor.py	PMID:7829539_Vextractor	vextractor.csv	figshare	doi:10.6084/m9.figshare.1286999	http://dx.doi.org/10.6084/m9.figshare.1286999						text-mining
PMID:7846293	VExtractor method	vextractor.py	PMID:7846293_Vextractor	vextractor.csv	figshare	doi:10.6084/m9.figshare.1286999	http://dx.doi.org/10.6084/m9.figshare.1286999						text-mining
PMID:7846691	VExtractor method	vextractor.py	PMID:7846691_Vextractor	vextractor.csv	figshare	doi:10.6084/m9.figshare.1286999	http://dx.doi.org/10.6084/m9.figshare.1286999						text-mining
PMID:7846692	VExtractor method	vextractor.py	PMID:7846692_Vextractor	vextractor.csv	figshare	doi:10.6084/m9.figshare.1286999	http://dx.doi.org/10.6084/m9.figshare.1286999						text-mining
PMID:7855655	VExtractor method	vextractor.py	PMID:7855655_Vextractor	vextractor.csv	figshare	doi:10.6084/m9.figshare.1286999	http://dx.doi.org/10.6084/m9.figshare.1286999						text-mining
PMID:7858155	VExtractor method	vextractor.py	PMID:7858155_Vextractor	vextractor.csv	figshare	doi:10.6084/m9.figshare.1286999	http://dx.doi.org/10.6084/m9.figshare.1286999						text-mining
PMID:7868940	VExtractor method	vextractor.py	PMID:7868940_Vextractor	vextractor.csv	figshare	doi:10.6084/m9.figshare.1286999	http://dx.doi.org/10.6084/m9.figshare.1286999						text-mining
PMID:7875785	VExtractor method	vextractor.py	PMID:7875785_Vextractor	vextractor.csv	figshare	doi:10.6084/m9.figshare.1286999	http://dx.doi.org/10.6084/m9.figshare.1286999						text-mining
PMID:7888824	VExtractor method	vextractor.py	PMID:7888824_Vextractor	vextractor.csv	figshare	doi:10.6084/m9.figshare.1286999	http://dx.doi.org/10.6084/m9.figshare.1286999						text-mining
PMID:7906165	VExtractor method	vextractor.py	PMID:7906165_Vextractor	vextractor.csv	figshare	doi:10.6084/m9.figshare.1286999	http://dx.doi.org/10.6084/m9.figshare.1286999						text-mining
PMID:7913643	VExtractor method	vextractor.py	PMID:7913643_Vextractor	vextractor.csv	figshare	doi:10.6084/m9.figshare.1286999	http://dx.doi.org/10.6084/m9.figshare.1286999						text-mining
PMID:7920980	VExtractor method	vextractor.py	PMID:7920980_Vextractor	vextractor.csv	figshare	doi:10.6084/m9.figshare.1286999	http://dx.doi.org/10.6084/m9.figshare.1286999						text-mining
PMID:7929694	VExtractor method	vextractor.py	PMID:7929694_Vextractor	vextractor.csv	figshare	doi:10.6084/m9.figshare.1286999	http://dx.doi.org/10.6084/m9.figshare.1286999						text-mining
PMID:7933697	VExtractor method	vextractor.py	PMID:7933697_Vextractor	vextractor.csv	figshare	doi:10.6084/m9.figshare.1286999	http://dx.doi.org/10.6084/m9.figshare.1286999						text-mining
PMID:7944667	VExtractor method	vextractor.py	PMID:7944667_Vextractor	vextractor.csv	figshare	doi:10.6084/m9.figshare.1286999	http://dx.doi.org/10.6084/m9.figshare.1286999						text-mining
PMID:7954782	VExtractor method	vextractor.py	PMID:7954782_Vextractor	vextractor.csv	figshare	doi:10.6084/m9.figshare.1286999	http://dx.doi.org/10.6084/m9.figshare.1286999						text-mining
PMID:7956563	VExtractor method	vextractor.py	PMID:7956563_Vextractor	vextractor.csv	figshare	doi:10.6084/m9.figshare.1286999	http://dx.doi.org/10.6084/m9.figshare.1286999						text-mining
PMID:7972291	VExtractor method	vextractor.py	PMID:7972291_Vextractor	vextractor.csv	figshare	doi:10.6084/m9.figshare.1286999	http://dx.doi.org/10.6084/m9.figshare.1286999						text-mining
PMID:7974711	VExtractor method	vextractor.py	PMID:7974711_Vextractor	vextractor.csv	figshare	doi:10.6084/m9.figshare.1286999	http://dx.doi.org/10.6084/m9.figshare.1286999						text-mining
PMID:7975131	VExtractor method	vextractor.py	PMID:7975131_Vextractor	vextractor.csv	figshare	doi:10.6084/m9.figshare.1286999	http://dx.doi.org/10.6084/m9.figshare.1286999						text-mining
PMID:7978535	VExtractor method	vextractor.py	PMID:7978535_Vextractor	vextractor.csv	figshare	doi:10.6084/m9.figshare.1286999	http://dx.doi.org/10.6084/m9.figshare.1286999						text-mining
PMID:7979757	VExtractor method	vextractor.py	PMID:7979757_Vextractor	vextractor.csv	figshare	doi:10.6084/m9.figshare.1286999	http://dx.doi.org/10.6084/m9.figshare.1286999						text-mining
PMID:7985197	VExtractor method	vextractor.py	PMID:7985197_Vextractor	vextractor.csv	figshare	doi:10.6084/m9.figshare.1286999	http://dx.doi.org/10.6084/m9.figshare.1286999						text-mining
PMID:7985198	VExtractor method	vextractor.py	PMID:7985198_Vextractor	vextractor.csv	figshare	doi:10.6084/m9.figshare.1286999	http://dx.doi.org/10.6084/m9.figshare.1286999						text-mining
PMID:7985202	VExtractor method	vextractor.py	PMID:7985202_Vextractor	vextractor.csv	figshare	doi:10.6084/m9.figshare.1286999	http://dx.doi.org/10.6084/m9.figshare.1286999						text-mining
PMID:7985204	VExtractor method	vextractor.py	PMID:7985204_Vextractor	vextractor.csv	figshare	doi:10.6084/m9.figshare.1286999	http://dx.doi.org/10.6084/m9.figshare.1286999						text-mining
PMID:7998660	VExtractor method	vextractor.py	PMID:7998660_Vextractor	vextractor.csv	figshare	doi:10.6084/m9.figshare.1286999	http://dx.doi.org/10.6084/m9.figshare.1286999						text-mining
PMID:8006322	VExtractor method	vextractor.py	PMID:8006322_Vextractor	vextractor.csv	figshare	doi:10.6084/m9.figshare.1286999	http://dx.doi.org/10.6084/m9.figshare.1286999						text-mining
PMID:8010823	VExtractor method	vextractor.py	PMID:8010823_Vextractor	vextractor.csv	figshare	doi:10.6084/m9.figshare.1286999	http://dx.doi.org/10.6084/m9.figshare.1286999						text-mining
PMID:8036678	VExtractor method	vextractor.py	PMID:8036678_Vextractor	vextractor.csv	figshare	doi:10.6084/m9.figshare.1286999	http://dx.doi.org/10.6084/m9.figshare.1286999						text-mining
PMID:8054829	VExtractor method	vextractor.py	PMID:8054829_Vextractor	vextractor.csv	figshare	doi:10.6084/m9.figshare.1286999	http://dx.doi.org/10.6084/m9.figshare.1286999						text-mining
PMID:8058985	VExtractor method	vextractor.py	PMID:8058985_Vextractor	vextractor.csv	figshare	doi:10.6084/m9.figshare.1286999	http://dx.doi.org/10.6084/m9.figshare.1286999						text-mining
PMID:8073455	VExtractor method	vextractor.py	PMID:8073455_Vextractor	vextractor.csv	figshare	doi:10.6084/m9.figshare.1286999	http://dx.doi.org/10.6084/m9.figshare.1286999						text-mining
PMID:8075311	VExtractor method	vextractor.py	PMID:8075311_Vextractor	vextractor.csv	figshare	doi:10.6084/m9.figshare.1286999	http://dx.doi.org/10.6084/m9.figshare.1286999						text-mining
PMID:8079368	VExtractor method	vextractor.py	PMID:8079368_Vextractor	vextractor.csv	figshare	doi:10.6084/m9.figshare.1286999	http://dx.doi.org/10.6084/m9.figshare.1286999						text-mining
PMID:8082302	VExtractor method	vextractor.py	PMID:8082302_Vextractor	vextractor.csv	figshare	doi:10.6084/m9.figshare.1286999	http://dx.doi.org/10.6084/m9.figshare.1286999						text-mining
PMID:8083405	VExtractor method	vextractor.py	PMID:8083405_Vextractor	vextractor.csv	figshare	doi:10.6084/m9.figshare.1286999	http://dx.doi.org/10.6084/m9.figshare.1286999						text-mining
PMID:8083480	VExtractor method	vextractor.py	PMID:8083480_Vextractor	vextractor.csv	figshare	doi:10.6084/m9.figshare.1286999	http://dx.doi.org/10.6084/m9.figshare.1286999						text-mining
PMID:8099877	VExtractor method	vextractor.py	PMID:8099877_Vextractor	vextractor.csv	figshare	doi:10.6084/m9.figshare.1286999	http://dx.doi.org/10.6084/m9.figshare.1286999						text-mining
PMID:8115801	VExtractor method	vextractor.py	PMID:8115801_Vextractor	vextractor.csv	figshare	doi:10.6084/m9.figshare.1286999	http://dx.doi.org/10.6084/m9.figshare.1286999						text-mining
PMID:8138962	VExtractor method	vextractor.py	PMID:8138962_Vextractor	vextractor.csv	figshare	doi:10.6084/m9.figshare.1286999	http://dx.doi.org/10.6084/m9.figshare.1286999						text-mining
PMID:8145382	VExtractor method	vextractor.py	PMID:8145382_Vextractor	vextractor.csv	figshare	doi:10.6084/m9.figshare.1286999	http://dx.doi.org/10.6084/m9.figshare.1286999						text-mining
PMID:8150389	VExtractor method	vextractor.py	PMID:8150389_Vextractor	vextractor.csv	figshare	doi:10.6084/m9.figshare.1286999	http://dx.doi.org/10.6084/m9.figshare.1286999						text-mining
PMID:8153960	VExtractor method	vextractor.py	PMID:8153960_Vextractor	vextractor.csv	figshare	doi:10.6084/m9.figshare.1286999	http://dx.doi.org/10.6084/m9.figshare.1286999						text-mining
PMID:8156444	VExtractor method	vextractor.py	PMID:8156444_Vextractor	vextractor.csv	figshare	doi:10.6084/m9.figshare.1286999	http://dx.doi.org/10.6084/m9.figshare.1286999						text-mining
PMID:8156472	VExtractor method	vextractor.py	PMID:8156472_Vextractor	vextractor.csv	figshare	doi:10.6084/m9.figshare.1286999	http://dx.doi.org/10.6084/m9.figshare.1286999						text-mining
PMID:8170991	VExtractor method	vextractor.py	PMID:8170991_Vextractor	vextractor.csv	figshare	doi:10.6084/m9.figshare.1286999	http://dx.doi.org/10.6084/m9.figshare.1286999						text-mining
PMID:8182223	VExtractor method	vextractor.py	PMID:8182223_Vextractor	vextractor.csv	figshare	doi:10.6084/m9.figshare.1286999	http://dx.doi.org/10.6084/m9.figshare.1286999						text-mining
PMID:8191031	VExtractor method	vextractor.py	PMID:8191031_Vextractor	vextractor.csv	figshare	doi:10.6084/m9.figshare.1286999	http://dx.doi.org/10.6084/m9.figshare.1286999						text-mining
PMID:8191932	VExtractor method	vextractor.py	PMID:8191932_Vextractor	vextractor.csv	figshare	doi:10.6084/m9.figshare.1286999	http://dx.doi.org/10.6084/m9.figshare.1286999						text-mining
PMID:8202764	VExtractor method	vextractor.py	PMID:8202764_Vextractor	vextractor.csv	figshare	doi:10.6084/m9.figshare.1286999	http://dx.doi.org/10.6084/m9.figshare.1286999						text-mining
PMID:8205048	VExtractor method	vextractor.py	PMID:8205048_Vextractor	vextractor.csv	figshare	doi:10.6084/m9.figshare.1286999	http://dx.doi.org/10.6084/m9.figshare.1286999						text-mining
PMID:8211456	VExtractor method	vextractor.py	PMID:8211456_Vextractor	vextractor.csv	figshare	doi:10.6084/m9.figshare.1286999	http://dx.doi.org/10.6084/m9.figshare.1286999						text-mining
PMID:8215129	VExtractor method	vextractor.py	PMID:8215129_Vextractor	vextractor.csv	figshare	doi:10.6084/m9.figshare.1286999	http://dx.doi.org/10.6084/m9.figshare.1286999						text-mining
PMID:8221161	VExtractor method	vextractor.py	PMID:8221161_Vextractor	vextractor.csv	figshare	doi:10.6084/m9.figshare.1286999	http://dx.doi.org/10.6084/m9.figshare.1286999						text-mining
PMID:8222694	VExtractor method	vextractor.py	PMID:8222694_Vextractor	vextractor.csv	figshare	doi:10.6084/m9.figshare.1286999	http://dx.doi.org/10.6084/m9.figshare.1286999						text-mining
PMID:8227855	VExtractor method	vextractor.py	PMID:8227855_Vextractor	vextractor.csv	figshare	doi:10.6084/m9.figshare.1286999	http://dx.doi.org/10.6084/m9.figshare.1286999						text-mining
PMID:8236159	VExtractor method	vextractor.py	PMID:8236159_Vextractor	vextractor.csv	figshare	doi:10.6084/m9.figshare.1286999	http://dx.doi.org/10.6084/m9.figshare.1286999						text-mining
PMID:8238797	VExtractor method	vextractor.py	PMID:8238797_Vextractor	vextractor.csv	figshare	doi:10.6084/m9.figshare.1286999	http://dx.doi.org/10.6084/m9.figshare.1286999						text-mining
PMID:8242552	VExtractor method	vextractor.py	PMID:8242552_Vextractor	vextractor.csv	figshare	doi:10.6084/m9.figshare.1286999	http://dx.doi.org/10.6084/m9.figshare.1286999						text-mining
PMID:8246155	VExtractor method	vextractor.py	PMID:8246155_Vextractor	vextractor.csv	figshare	doi:10.6084/m9.figshare.1286999	http://dx.doi.org/10.6084/m9.figshare.1286999						text-mining
PMID:8266156	VExtractor method	vextractor.py	PMID:8266156_Vextractor	vextractor.csv	figshare	doi:10.6084/m9.figshare.1286999	http://dx.doi.org/10.6084/m9.figshare.1286999						text-mining
PMID:8283161	VExtractor method	vextractor.py	PMID:8283161_Vextractor	vextractor.csv	figshare	doi:10.6084/m9.figshare.1286999	http://dx.doi.org/10.6084/m9.figshare.1286999						text-mining
PMID:8296375	VExtractor method	vextractor.py	PMID:8296375_Vextractor	vextractor.csv	figshare	doi:10.6084/m9.figshare.1286999	http://dx.doi.org/10.6084/m9.figshare.1286999						text-mining
PMID:8313327	VExtractor method	vextractor.py	PMID:8313327_Vextractor	vextractor.csv	figshare	doi:10.6084/m9.figshare.1286999	http://dx.doi.org/10.6084/m9.figshare.1286999						text-mining
PMID:8313359	VExtractor method	vextractor.py	PMID:8313359_Vextractor	vextractor.csv	figshare	doi:10.6084/m9.figshare.1286999	http://dx.doi.org/10.6084/m9.figshare.1286999						text-mining
PMID:8322979	VExtractor method	vextractor.py	PMID:8322979_Vextractor	vextractor.csv	figshare	doi:10.6084/m9.figshare.1286999	http://dx.doi.org/10.6084/m9.figshare.1286999						text-mining
PMID:8327649	VExtractor method	vextractor.py	PMID:8327649_Vextractor	vextractor.csv	figshare	doi:10.6084/m9.figshare.1286999	http://dx.doi.org/10.6084/m9.figshare.1286999						text-mining
PMID:8357470	VExtractor method	vextractor.py	PMID:8357470_Vextractor	vextractor.csv	figshare	doi:10.6084/m9.figshare.1286999	http://dx.doi.org/10.6084/m9.figshare.1286999						text-mining
PMID:8387464	VExtractor method	vextractor.py	PMID:8387464_Vextractor	vextractor.csv	figshare	doi:10.6084/m9.figshare.1286999	http://dx.doi.org/10.6084/m9.figshare.1286999						text-mining
PMID:8390605	VExtractor method	vextractor.py	PMID:8390605_Vextractor	vextractor.csv	figshare	doi:10.6084/m9.figshare.1286999	http://dx.doi.org/10.6084/m9.figshare.1286999						text-mining
PMID:8403798	VExtractor method	vextractor.py	PMID:8403798_Vextractor	vextractor.csv	figshare	doi:10.6084/m9.figshare.1286999	http://dx.doi.org/10.6084/m9.figshare.1286999						text-mining
PMID:8433424	VExtractor method	vextractor.py	PMID:8433424_Vextractor	vextractor.csv	figshare	doi:10.6084/m9.figshare.1286999	http://dx.doi.org/10.6084/m9.figshare.1286999						text-mining
PMID:8436956	VExtractor method	vextractor.py	PMID:8436956_Vextractor	vextractor.csv	figshare	doi:10.6084/m9.figshare.1286999	http://dx.doi.org/10.6084/m9.figshare.1286999						text-mining
PMID:8447491	VExtractor method	vextractor.py	PMID:8447491_Vextractor	vextractor.csv	figshare	doi:10.6084/m9.figshare.1286999	http://dx.doi.org/10.6084/m9.figshare.1286999						text-mining
PMID:8457476	VExtractor method	vextractor.py	PMID:8457476_Vextractor	vextractor.csv	figshare	doi:10.6084/m9.figshare.1286999	http://dx.doi.org/10.6084/m9.figshare.1286999						text-mining
PMID:8487693	VExtractor method	vextractor.py	PMID:8487693_Vextractor	vextractor.csv	figshare	doi:10.6084/m9.figshare.1286999	http://dx.doi.org/10.6084/m9.figshare.1286999						text-mining
PMID:8491579	VExtractor method	vextractor.py	PMID:8491579_Vextractor	vextractor.csv	figshare	doi:10.6084/m9.figshare.1286999	http://dx.doi.org/10.6084/m9.figshare.1286999						text-mining
PMID:8520523	VExtractor method	vextractor.py	PMID:8520523_Vextractor	vextractor.csv	figshare	doi:10.6084/m9.figshare.1286999	http://dx.doi.org/10.6084/m9.figshare.1286999						text-mining
PMID:8556923	VExtractor method	vextractor.py	PMID:8556923_Vextractor	vextractor.csv	figshare	doi:10.6084/m9.figshare.1286999	http://dx.doi.org/10.6084/m9.figshare.1286999						text-mining
PMID:8560501	VExtractor method	vextractor.py	PMID:8560501_Vextractor	vextractor.csv	figshare	doi:10.6084/m9.figshare.1286999	http://dx.doi.org/10.6084/m9.figshare.1286999						text-mining
PMID:8571730	VExtractor method	vextractor.py	PMID:8571730_Vextractor	vextractor.csv	figshare	doi:10.6084/m9.figshare.1286999	http://dx.doi.org/10.6084/m9.figshare.1286999						text-mining
PMID:8578476	VExtractor method	vextractor.py	PMID:8578476_Vextractor	vextractor.csv	figshare	doi:10.6084/m9.figshare.1286999	http://dx.doi.org/10.6084/m9.figshare.1286999						text-mining
PMID:8599189	VExtractor method	vextractor.py	PMID:8599189_Vextractor	vextractor.csv	figshare	doi:10.6084/m9.figshare.1286999	http://dx.doi.org/10.6084/m9.figshare.1286999						text-mining
PMID:8607122	VExtractor method	vextractor.py	PMID:8607122_Vextractor	vextractor.csv	figshare	doi:10.6084/m9.figshare.1286999	http://dx.doi.org/10.6084/m9.figshare.1286999						text-mining
PMID:8613234	VExtractor method	vextractor.py	PMID:8613234_Vextractor	vextractor.csv	figshare	doi:10.6084/m9.figshare.1286999	http://dx.doi.org/10.6084/m9.figshare.1286999						text-mining
PMID:8630226	VExtractor method	vextractor.py	PMID:8630226_Vextractor	vextractor.csv	figshare	doi:10.6084/m9.figshare.1286999	http://dx.doi.org/10.6084/m9.figshare.1286999						text-mining
PMID:8675476	VExtractor method	vextractor.py	PMID:8675476_Vextractor	vextractor.csv	figshare	doi:10.6084/m9.figshare.1286999	http://dx.doi.org/10.6084/m9.figshare.1286999						text-mining
PMID:8693522	VExtractor method	vextractor.py	PMID:8693522_Vextractor	vextractor.csv	figshare	doi:10.6084/m9.figshare.1286999	http://dx.doi.org/10.6084/m9.figshare.1286999						text-mining
PMID:8703250	VExtractor method	vextractor.py	PMID:8703250_Vextractor	vextractor.csv	figshare	doi:10.6084/m9.figshare.1286999	http://dx.doi.org/10.6084/m9.figshare.1286999						text-mining
PMID:8713006	VExtractor method	vextractor.py	PMID:8713006_Vextractor	vextractor.csv	figshare	doi:10.6084/m9.figshare.1286999	http://dx.doi.org/10.6084/m9.figshare.1286999						text-mining
PMID:8730340	VExtractor method	vextractor.py	PMID:8730340_Vextractor	vextractor.csv	figshare	doi:10.6084/m9.figshare.1286999	http://dx.doi.org/10.6084/m9.figshare.1286999						text-mining
PMID:8731350	VExtractor method	vextractor.py	PMID:8731350_Vextractor	vextractor.csv	figshare	doi:10.6084/m9.figshare.1286999	http://dx.doi.org/10.6084/m9.figshare.1286999						text-mining
PMID:8736137	VExtractor method	vextractor.py	PMID:8736137_Vextractor	vextractor.csv	figshare	doi:10.6084/m9.figshare.1286999	http://dx.doi.org/10.6084/m9.figshare.1286999						text-mining
PMID:8737971	VExtractor method	vextractor.py	PMID:8737971_Vextractor	vextractor.csv	figshare	doi:10.6084/m9.figshare.1286999	http://dx.doi.org/10.6084/m9.figshare.1286999						text-mining
PMID:8740327	VExtractor method	vextractor.py	PMID:8740327_Vextractor	vextractor.csv	figshare	doi:10.6084/m9.figshare.1286999	http://dx.doi.org/10.6084/m9.figshare.1286999						text-mining
PMID:8744988	VExtractor method	vextractor.py	PMID:8744988_Vextractor	vextractor.csv	figshare	doi:10.6084/m9.figshare.1286999	http://dx.doi.org/10.6084/m9.figshare.1286999						text-mining
PMID:8752202	VExtractor method	vextractor.py	PMID:8752202_Vextractor	vextractor.csv	figshare	doi:10.6084/m9.figshare.1286999	http://dx.doi.org/10.6084/m9.figshare.1286999						text-mining
PMID:8755663	VExtractor method	vextractor.py	PMID:8755663_Vextractor	vextractor.csv	figshare	doi:10.6084/m9.figshare.1286999	http://dx.doi.org/10.6084/m9.figshare.1286999						text-mining
PMID:8765816	VExtractor method	vextractor.py	PMID:8765816_Vextractor	vextractor.csv	figshare	doi:10.6084/m9.figshare.1286999	http://dx.doi.org/10.6084/m9.figshare.1286999						text-mining
PMID:8769943	VExtractor method	vextractor.py	PMID:8769943_Vextractor	vextractor.csv	figshare	doi:10.6084/m9.figshare.1286999	http://dx.doi.org/10.6084/m9.figshare.1286999						text-mining
PMID:8779679	VExtractor method	vextractor.py	PMID:8779679_Vextractor	vextractor.csv	figshare	doi:10.6084/m9.figshare.1286999	http://dx.doi.org/10.6084/m9.figshare.1286999						text-mining
PMID:8783449	VExtractor method	vextractor.py	PMID:8783449_Vextractor	vextractor.csv	figshare	doi:10.6084/m9.figshare.1286999	http://dx.doi.org/10.6084/m9.figshare.1286999						text-mining
PMID:8784725	VExtractor method	vextractor.py	PMID:8784725_Vextractor	vextractor.csv	figshare	doi:10.6084/m9.figshare.1286999	http://dx.doi.org/10.6084/m9.figshare.1286999						text-mining
PMID:8787280	VExtractor method	vextractor.py	PMID:8787280_Vextractor	vextractor.csv	figshare	doi:10.6084/m9.figshare.1286999	http://dx.doi.org/10.6084/m9.figshare.1286999						text-mining
PMID:8788436	VExtractor method	vextractor.py	PMID:8788436_Vextractor	vextractor.csv	figshare	doi:10.6084/m9.figshare.1286999	http://dx.doi.org/10.6084/m9.figshare.1286999						text-mining
PMID:8795081	VExtractor method	vextractor.py	PMID:8795081_Vextractor	vextractor.csv	figshare	doi:10.6084/m9.figshare.1286999	http://dx.doi.org/10.6084/m9.figshare.1286999						text-mining
PMID:8817810	VExtractor method	vextractor.py	PMID:8817810_Vextractor	vextractor.csv	figshare	doi:10.6084/m9.figshare.1286999	http://dx.doi.org/10.6084/m9.figshare.1286999						text-mining
PMID:8822133	VExtractor method	vextractor.py	PMID:8822133_Vextractor	vextractor.csv	figshare	doi:10.6084/m9.figshare.1286999	http://dx.doi.org/10.6084/m9.figshare.1286999						text-mining
PMID:8833918	VExtractor method	vextractor.py	PMID:8833918_Vextractor	vextractor.csv	figshare	doi:10.6084/m9.figshare.1286999	http://dx.doi.org/10.6084/m9.figshare.1286999						text-mining
PMID:8835130	VExtractor method	vextractor.py	PMID:8835130_Vextractor	vextractor.csv	figshare	doi:10.6084/m9.figshare.1286999	http://dx.doi.org/10.6084/m9.figshare.1286999						text-mining
PMID:8835336	VExtractor method	vextractor.py	PMID:8835336_Vextractor	vextractor.csv	figshare	doi:10.6084/m9.figshare.1286999	http://dx.doi.org/10.6084/m9.figshare.1286999						text-mining
PMID:8872989	VExtractor method	vextractor.py	PMID:8872989_Vextractor	vextractor.csv	figshare	doi:10.6084/m9.figshare.1286999	http://dx.doi.org/10.6084/m9.figshare.1286999						text-mining
PMID:8874543	VExtractor method	vextractor.py	PMID:8874543_Vextractor	vextractor.csv	figshare	doi:10.6084/m9.figshare.1286999	http://dx.doi.org/10.6084/m9.figshare.1286999						text-mining
PMID:8896191	VExtractor method	vextractor.py	PMID:8896191_Vextractor	vextractor.csv	figshare	doi:10.6084/m9.figshare.1286999	http://dx.doi.org/10.6084/m9.figshare.1286999						text-mining
PMID:8896193	VExtractor method	vextractor.py	PMID:8896193_Vextractor	vextractor.csv	figshare	doi:10.6084/m9.figshare.1286999	http://dx.doi.org/10.6084/m9.figshare.1286999						text-mining
PMID:8896200	VExtractor method	vextractor.py	PMID:8896200_Vextractor	vextractor.csv	figshare	doi:10.6084/m9.figshare.1286999	http://dx.doi.org/10.6084/m9.figshare.1286999						text-mining
PMID:8897062	VExtractor method	vextractor.py	PMID:8897062_Vextractor	vextractor.csv	figshare	doi:10.6084/m9.figshare.1286999	http://dx.doi.org/10.6084/m9.figshare.1286999						text-mining
PMID:8914298	VExtractor method	vextractor.py	PMID:8914298_Vextractor	vextractor.csv	figshare	doi:10.6084/m9.figshare.1286999	http://dx.doi.org/10.6084/m9.figshare.1286999						text-mining
PMID:8930341	VExtractor method	vextractor.py	PMID:8930341_Vextractor	vextractor.csv	figshare	doi:10.6084/m9.figshare.1286999	http://dx.doi.org/10.6084/m9.figshare.1286999						text-mining
PMID:8933782	VExtractor method	vextractor.py	PMID:8933782_Vextractor	vextractor.csv	figshare	doi:10.6084/m9.figshare.1286999	http://dx.doi.org/10.6084/m9.figshare.1286999						text-mining
PMID:8950124	VExtractor method	vextractor.py	PMID:8950124_Vextractor	vextractor.csv	figshare	doi:10.6084/m9.figshare.1286999	http://dx.doi.org/10.6084/m9.figshare.1286999						text-mining
PMID:8959745	VExtractor method	vextractor.py	PMID:8959745_Vextractor	vextractor.csv	figshare	doi:10.6084/m9.figshare.1286999	http://dx.doi.org/10.6084/m9.figshare.1286999						text-mining
PMID:9011143	VExtractor method	vextractor.py	PMID:9011143_Vextractor	vextractor.csv	figshare	doi:10.6084/m9.figshare.1286999	http://dx.doi.org/10.6084/m9.figshare.1286999						text-mining
PMID:9011167	VExtractor method	vextractor.py	PMID:9011167_Vextractor	vextractor.csv	figshare	doi:10.6084/m9.figshare.1286999	http://dx.doi.org/10.6084/m9.figshare.1286999						text-mining
PMID:9018443	VExtractor method	vextractor.py	PMID:9018443_Vextractor	vextractor.csv	figshare	doi:10.6084/m9.figshare.1286999	http://dx.doi.org/10.6084/m9.figshare.1286999						text-mining
PMID:9028011	VExtractor method	vextractor.py	PMID:9028011_Vextractor	vextractor.csv	figshare	doi:10.6084/m9.figshare.1286999	http://dx.doi.org/10.6084/m9.figshare.1286999						text-mining
PMID:9062635	VExtractor method	vextractor.py	PMID:9062635_Vextractor	vextractor.csv	figshare	doi:10.6084/m9.figshare.1286999	http://dx.doi.org/10.6084/m9.figshare.1286999						text-mining
PMID:9080875	VExtractor method	vextractor.py	PMID:9080875_Vextractor	vextractor.csv	figshare	doi:10.6084/m9.figshare.1286999	http://dx.doi.org/10.6084/m9.figshare.1286999						text-mining
PMID:9092604	VExtractor method	vextractor.py	PMID:9092604_Vextractor	vextractor.csv	figshare	doi:10.6084/m9.figshare.1286999	http://dx.doi.org/10.6084/m9.figshare.1286999						text-mining
PMID:9093629	VExtractor method	vextractor.py	PMID:9093629_Vextractor	vextractor.csv	figshare	doi:10.6084/m9.figshare.1286999	http://dx.doi.org/10.6084/m9.figshare.1286999						text-mining
PMID:9100281	VExtractor method	vextractor.py	PMID:9100281_Vextractor	vextractor.csv	figshare	doi:10.6084/m9.figshare.1286999	http://dx.doi.org/10.6084/m9.figshare.1286999						text-mining
PMID:9109704	VExtractor method	vextractor.py	PMID:9109704_Vextractor	vextractor.csv	figshare	doi:10.6084/m9.figshare.1286999	http://dx.doi.org/10.6084/m9.figshare.1286999						text-mining
PMID:9109709	VExtractor method	vextractor.py	PMID:9109709_Vextractor	vextractor.csv	figshare	doi:10.6084/m9.figshare.1286999	http://dx.doi.org/10.6084/m9.figshare.1286999						text-mining
PMID:9133709	VExtractor method	vextractor.py	PMID:9133709_Vextractor	vextractor.csv	figshare	doi:10.6084/m9.figshare.1286999	http://dx.doi.org/10.6084/m9.figshare.1286999						text-mining
PMID:9175202	VExtractor method	vextractor.py	PMID:9175202_Vextractor	vextractor.csv	figshare	doi:10.6084/m9.figshare.1286999	http://dx.doi.org/10.6084/m9.figshare.1286999						text-mining
PMID:9195533	VExtractor method	vextractor.py	PMID:9195533_Vextractor	vextractor.csv	figshare	doi:10.6084/m9.figshare.1286999	http://dx.doi.org/10.6084/m9.figshare.1286999						text-mining
PMID:9196765	VExtractor method	vextractor.py	PMID:9196765_Vextractor	vextractor.csv	figshare	doi:10.6084/m9.figshare.1286999	http://dx.doi.org/10.6084/m9.figshare.1286999						text-mining
PMID:9209224	VExtractor method	vextractor.py	PMID:9209224_Vextractor	vextractor.csv	figshare	doi:10.6084/m9.figshare.1286999	http://dx.doi.org/10.6084/m9.figshare.1286999						text-mining
PMID:9211477	VExtractor method	vextractor.py	PMID:9211477_Vextractor	vextractor.csv	figshare	doi:10.6084/m9.figshare.1286999	http://dx.doi.org/10.6084/m9.figshare.1286999						text-mining
PMID:9213356	VExtractor method	vextractor.py	PMID:9213356_Vextractor	vextractor.csv	figshare	doi:10.6084/m9.figshare.1286999	http://dx.doi.org/10.6084/m9.figshare.1286999						text-mining
PMID:9218677	VExtractor method	vextractor.py	PMID:9218677_Vextractor	vextractor.csv	figshare	doi:10.6084/m9.figshare.1286999	http://dx.doi.org/10.6084/m9.figshare.1286999						text-mining
PMID:9237335	VExtractor method	vextractor.py	PMID:9237335_Vextractor	vextractor.csv	figshare	doi:10.6084/m9.figshare.1286999	http://dx.doi.org/10.6084/m9.figshare.1286999						text-mining
PMID:9237336	VExtractor method	vextractor.py	PMID:9237336_Vextractor	vextractor.csv	figshare	doi:10.6084/m9.figshare.1286999	http://dx.doi.org/10.6084/m9.figshare.1286999						text-mining
PMID:9237338	VExtractor method	vextractor.py	PMID:9237338_Vextractor	vextractor.csv	figshare	doi:10.6084/m9.figshare.1286999	http://dx.doi.org/10.6084/m9.figshare.1286999						text-mining
PMID:9237341	VExtractor method	vextractor.py	PMID:9237341_Vextractor	vextractor.csv	figshare	doi:10.6084/m9.figshare.1286999	http://dx.doi.org/10.6084/m9.figshare.1286999						text-mining
PMID:9247999	VExtractor method	vextractor.py	PMID:9247999_Vextractor	vextractor.csv	figshare	doi:10.6084/m9.figshare.1286999	http://dx.doi.org/10.6084/m9.figshare.1286999						text-mining
PMID:9257781	VExtractor method	vextractor.py	PMID:9257781_Vextractor	vextractor.csv	figshare	doi:10.6084/m9.figshare.1286999	http://dx.doi.org/10.6084/m9.figshare.1286999						text-mining
PMID:9257793	VExtractor method	vextractor.py	PMID:9257793_Vextractor	vextractor.csv	figshare	doi:10.6084/m9.figshare.1286999	http://dx.doi.org/10.6084/m9.figshare.1286999						text-mining
PMID:9285935	VExtractor method	vextractor.py	PMID:9285935_Vextractor	vextractor.csv	figshare	doi:10.6084/m9.figshare.1286999	http://dx.doi.org/10.6084/m9.figshare.1286999						text-mining
PMID:9286608	VExtractor method	vextractor.py	PMID:9286608_Vextractor	vextractor.csv	figshare	doi:10.6084/m9.figshare.1286999	http://dx.doi.org/10.6084/m9.figshare.1286999						text-mining
PMID:9296273	VExtractor method	vextractor.py	PMID:9296273_Vextractor	vextractor.csv	figshare	doi:10.6084/m9.figshare.1286999	http://dx.doi.org/10.6084/m9.figshare.1286999						text-mining
PMID:9314534	VExtractor method	vextractor.py	PMID:9314534_Vextractor	vextractor.csv	figshare	doi:10.6084/m9.figshare.1286999	http://dx.doi.org/10.6084/m9.figshare.1286999						text-mining
PMID:9344044	VExtractor method	vextractor.py	PMID:9344044_Vextractor	vextractor.csv	figshare	doi:10.6084/m9.figshare.1286999	http://dx.doi.org/10.6084/m9.figshare.1286999						text-mining
PMID:9360353	VExtractor method	vextractor.py	PMID:9360353_Vextractor	vextractor.csv	figshare	doi:10.6084/m9.figshare.1286999	http://dx.doi.org/10.6084/m9.figshare.1286999						text-mining
PMID:9360849	VExtractor method	vextractor.py	PMID:9360849_Vextractor	vextractor.csv	figshare	doi:10.6084/m9.figshare.1286999	http://dx.doi.org/10.6084/m9.figshare.1286999						text-mining
PMID:9360857	VExtractor method	vextractor.py	PMID:9360857_Vextractor	vextractor.csv	figshare	doi:10.6084/m9.figshare.1286999	http://dx.doi.org/10.6084/m9.figshare.1286999						text-mining
PMID:9371665	VExtractor method	vextractor.py	PMID:9371665_Vextractor	vextractor.csv	figshare	doi:10.6084/m9.figshare.1286999	http://dx.doi.org/10.6084/m9.figshare.1286999						text-mining
PMID:9384248	VExtractor method	vextractor.py	PMID:9384248_Vextractor	vextractor.csv	figshare	doi:10.6084/m9.figshare.1286999	http://dx.doi.org/10.6084/m9.figshare.1286999						text-mining
PMID:9402309	VExtractor method	vextractor.py	PMID:9402309_Vextractor	vextractor.csv	figshare	doi:10.6084/m9.figshare.1286999	http://dx.doi.org/10.6084/m9.figshare.1286999						text-mining
PMID:9402609	VExtractor method	vextractor.py	PMID:9402609_Vextractor	vextractor.csv	figshare	doi:10.6084/m9.figshare.1286999	http://dx.doi.org/10.6084/m9.figshare.1286999						text-mining
PMID:9413745	VExtractor method	vextractor.py	PMID:9413745_Vextractor	vextractor.csv	figshare	doi:10.6084/m9.figshare.1286999	http://dx.doi.org/10.6084/m9.figshare.1286999						text-mining
PMID:9423222	VExtractor method	vextractor.py	PMID:9423222_Vextractor	vextractor.csv	figshare	doi:10.6084/m9.figshare.1286999	http://dx.doi.org/10.6084/m9.figshare.1286999						text-mining
PMID:9425723	VExtractor method	vextractor.py	PMID:9425723_Vextractor	vextractor.csv	figshare	doi:10.6084/m9.figshare.1286999	http://dx.doi.org/10.6084/m9.figshare.1286999						text-mining
PMID:9428185	VExtractor method	vextractor.py	PMID:9428185_Vextractor	vextractor.csv	figshare	doi:10.6084/m9.figshare.1286999	http://dx.doi.org/10.6084/m9.figshare.1286999						text-mining
PMID:9430849	VExtractor method	vextractor.py	PMID:9430849_Vextractor	vextractor.csv	figshare	doi:10.6084/m9.figshare.1286999	http://dx.doi.org/10.6084/m9.figshare.1286999						text-mining
PMID:9440240	VExtractor method	vextractor.py	PMID:9440240_Vextractor	vextractor.csv	figshare	doi:10.6084/m9.figshare.1286999	http://dx.doi.org/10.6084/m9.figshare.1286999						text-mining
PMID:9452286	VExtractor method	vextractor.py	PMID:9452286_Vextractor	vextractor.csv	figshare	doi:10.6084/m9.figshare.1286999	http://dx.doi.org/10.6084/m9.figshare.1286999						text-mining
PMID:9457071	VExtractor method	vextractor.py	PMID:9457071_Vextractor	vextractor.csv	figshare	doi:10.6084/m9.figshare.1286999	http://dx.doi.org/10.6084/m9.figshare.1286999						text-mining
PMID:9470293	VExtractor method	vextractor.py	PMID:9470293_Vextractor	vextractor.csv	figshare	doi:10.6084/m9.figshare.1286999	http://dx.doi.org/10.6084/m9.figshare.1286999						text-mining
PMID:9486581	VExtractor method	vextractor.py	PMID:9486581_Vextractor	vextractor.csv	figshare	doi:10.6084/m9.figshare.1286999	http://dx.doi.org/10.6084/m9.figshare.1286999						text-mining
PMID:9509180	VExtractor method	vextractor.py	PMID:9509180_Vextractor	vextractor.csv	figshare	doi:10.6084/m9.figshare.1286999	http://dx.doi.org/10.6084/m9.figshare.1286999						text-mining
PMID:9515600	VExtractor method	vextractor.py	PMID:9515600_Vextractor	vextractor.csv	figshare	doi:10.6084/m9.figshare.1286999	http://dx.doi.org/10.6084/m9.figshare.1286999						text-mining
PMID:9522271	VExtractor method	vextractor.py	PMID:9522271_Vextractor	vextractor.csv	figshare	doi:10.6084/m9.figshare.1286999	http://dx.doi.org/10.6084/m9.figshare.1286999						text-mining
PMID:9536646	VExtractor method	vextractor.py	PMID:9536646_Vextractor	vextractor.csv	figshare	doi:10.6084/m9.figshare.1286999	http://dx.doi.org/10.6084/m9.figshare.1286999						text-mining
PMID:9537776	VExtractor method	vextractor.py	PMID:9537776_Vextractor	vextractor.csv	figshare	doi:10.6084/m9.figshare.1286999	http://dx.doi.org/10.6084/m9.figshare.1286999						text-mining
PMID:9539666	VExtractor method	vextractor.py	PMID:9539666_Vextractor	vextractor.csv	figshare	doi:10.6084/m9.figshare.1286999	http://dx.doi.org/10.6084/m9.figshare.1286999						text-mining
PMID:9542817	VExtractor method	vextractor.py	PMID:9542817_Vextractor	vextractor.csv	figshare	doi:10.6084/m9.figshare.1286999	http://dx.doi.org/10.6084/m9.figshare.1286999						text-mining
PMID:9543697	VExtractor method	vextractor.py	PMID:9543697_Vextractor	vextractor.csv	figshare	doi:10.6084/m9.figshare.1286999	http://dx.doi.org/10.6084/m9.figshare.1286999						text-mining
PMID:9558547	VExtractor method	vextractor.py	PMID:9558547_Vextractor	vextractor.csv	figshare	doi:10.6084/m9.figshare.1286999	http://dx.doi.org/10.6084/m9.figshare.1286999						text-mining
PMID:9561625	VExtractor method	vextractor.py	PMID:9561625_Vextractor	vextractor.csv	figshare	doi:10.6084/m9.figshare.1286999	http://dx.doi.org/10.6084/m9.figshare.1286999						text-mining
PMID:9617874	VExtractor method	vextractor.py	PMID:9617874_Vextractor	vextractor.csv	figshare	doi:10.6084/m9.figshare.1286999	http://dx.doi.org/10.6084/m9.figshare.1286999						text-mining
PMID:9619377	VExtractor method	vextractor.py	PMID:9619377_Vextractor	vextractor.csv	figshare	doi:10.6084/m9.figshare.1286999	http://dx.doi.org/10.6084/m9.figshare.1286999						text-mining
PMID:9623183	VExtractor method	vextractor.py	PMID:9623183_Vextractor	vextractor.csv	figshare	doi:10.6084/m9.figshare.1286999	http://dx.doi.org/10.6084/m9.figshare.1286999						text-mining
PMID:9637372	VExtractor method	vextractor.py	PMID:9637372_Vextractor	vextractor.csv	figshare	doi:10.6084/m9.figshare.1286999	http://dx.doi.org/10.6084/m9.figshare.1286999						text-mining
PMID:9650851	VExtractor method	vextractor.py	PMID:9650851_Vextractor	vextractor.csv	figshare	doi:10.6084/m9.figshare.1286999	http://dx.doi.org/10.6084/m9.figshare.1286999						text-mining
PMID:9655630	VExtractor method	vextractor.py	PMID:9655630_Vextractor	vextractor.csv	figshare	doi:10.6084/m9.figshare.1286999	http://dx.doi.org/10.6084/m9.figshare.1286999						text-mining
PMID:9655633	VExtractor method	vextractor.py	PMID:9655633_Vextractor	vextractor.csv	figshare	doi:10.6084/m9.figshare.1286999	http://dx.doi.org/10.6084/m9.figshare.1286999						text-mining
PMID:9655642	VExtractor method	vextractor.py	PMID:9655642_Vextractor	vextractor.csv	figshare	doi:10.6084/m9.figshare.1286999	http://dx.doi.org/10.6084/m9.figshare.1286999						text-mining
PMID:9657358	VExtractor method	vextractor.py	PMID:9657358_Vextractor	vextractor.csv	figshare	doi:10.6084/m9.figshare.1286999	http://dx.doi.org/10.6084/m9.figshare.1286999						text-mining
PMID:9662108	VExtractor method	vextractor.py	PMID:9662108_Vextractor	vextractor.csv	figshare	doi:10.6084/m9.figshare.1286999	http://dx.doi.org/10.6084/m9.figshare.1286999						text-mining
PMID:9663693	VExtractor method	vextractor.py	PMID:9663693_Vextractor	vextractor.csv	figshare	doi:10.6084/m9.figshare.1286999	http://dx.doi.org/10.6084/m9.figshare.1286999						text-mining
PMID:9688359	VExtractor method	vextractor.py	PMID:9688359_Vextractor	vextractor.csv	figshare	doi:10.6084/m9.figshare.1286999	http://dx.doi.org/10.6084/m9.figshare.1286999						text-mining
PMID:9709794	VExtractor method	vextractor.py	PMID:9709794_Vextractor	vextractor.csv	figshare	doi:10.6084/m9.figshare.1286999	http://dx.doi.org/10.6084/m9.figshare.1286999						text-mining
PMID:9711200	VExtractor method	vextractor.py	PMID:9711200_Vextractor	vextractor.csv	figshare	doi:10.6084/m9.figshare.1286999	http://dx.doi.org/10.6084/m9.figshare.1286999						text-mining
PMID:9713279	VExtractor method	vextractor.py	PMID:9713279_Vextractor	vextractor.csv	figshare	doi:10.6084/m9.figshare.1286999	http://dx.doi.org/10.6084/m9.figshare.1286999						text-mining
PMID:9725413	VExtractor method	vextractor.py	PMID:9725413_Vextractor	vextractor.csv	figshare	doi:10.6084/m9.figshare.1286999	http://dx.doi.org/10.6084/m9.figshare.1286999						text-mining
PMID:9739136	VExtractor method	vextractor.py	PMID:9739136_Vextractor	vextractor.csv	figshare	doi:10.6084/m9.figshare.1286999	http://dx.doi.org/10.6084/m9.figshare.1286999						text-mining
PMID:9747312	VExtractor method	vextractor.py	PMID:9747312_Vextractor	vextractor.csv	figshare	doi:10.6084/m9.figshare.1286999	http://dx.doi.org/10.6084/m9.figshare.1286999						text-mining
PMID:9792167	VExtractor method	vextractor.py	PMID:9792167_Vextractor	vextractor.csv	figshare	doi:10.6084/m9.figshare.1286999	http://dx.doi.org/10.6084/m9.figshare.1286999						text-mining
PMID:9809993	VExtractor method	vextractor.py	PMID:9809993_Vextractor	vextractor.csv	figshare	doi:10.6084/m9.figshare.1286999	http://dx.doi.org/10.6084/m9.figshare.1286999						text-mining
PMID:9815798	VExtractor method	vextractor.py	PMID:9815798_Vextractor	vextractor.csv	figshare	doi:10.6084/m9.figshare.1286999	http://dx.doi.org/10.6084/m9.figshare.1286999						text-mining
PMID:9821016	VExtractor method	vextractor.py	PMID:9821016_Vextractor	vextractor.csv	figshare	doi:10.6084/m9.figshare.1286999	http://dx.doi.org/10.6084/m9.figshare.1286999						text-mining
PMID:9835628	VExtractor method	vextractor.py	PMID:9835628_Vextractor	vextractor.csv	figshare	doi:10.6084/m9.figshare.1286999	http://dx.doi.org/10.6084/m9.figshare.1286999						text-mining
PMID:9852651	VExtractor method	vextractor.py	PMID:9852651_Vextractor	vextractor.csv	figshare	doi:10.6084/m9.figshare.1286999	http://dx.doi.org/10.6084/m9.figshare.1286999						text-mining
PMID:9855180	VExtractor method	vextractor.py	PMID:9855180_Vextractor	vextractor.csv	figshare	doi:10.6084/m9.figshare.1286999	http://dx.doi.org/10.6084/m9.figshare.1286999						text-mining
PMID:9861375	VExtractor method	vextractor.py	PMID:9861375_Vextractor	vextractor.csv	figshare	doi:10.6084/m9.figshare.1286999	http://dx.doi.org/10.6084/m9.figshare.1286999						text-mining
PMID:9861376	VExtractor method	vextractor.py	PMID:9861376_Vextractor	vextractor.csv	figshare	doi:10.6084/m9.figshare.1286999	http://dx.doi.org/10.6084/m9.figshare.1286999						text-mining
PMID:9861409	VExtractor method	vextractor.py	PMID:9861409_Vextractor	vextractor.csv	figshare	doi:10.6084/m9.figshare.1286999	http://dx.doi.org/10.6084/m9.figshare.1286999						text-mining
PMID:9868953	VExtractor method	vextractor.py	PMID:9868953_Vextractor	vextractor.csv	figshare	doi:10.6084/m9.figshare.1286999	http://dx.doi.org/10.6084/m9.figshare.1286999						text-mining
PMID:9887916	VExtractor method	vextractor.py	PMID:9887916_Vextractor	vextractor.csv	figshare	doi:10.6084/m9.figshare.1286999	http://dx.doi.org/10.6084/m9.figshare.1286999						text-mining
PMID:9932617	VExtractor method	vextractor.py	PMID:9932617_Vextractor	vextractor.csv	figshare	doi:10.6084/m9.figshare.1286999	http://dx.doi.org/10.6084/m9.figshare.1286999						text-mining
PMID:9949326	VExtractor method	vextractor.py	PMID:9949326_Vextractor	vextractor.csv	figshare	doi:10.6084/m9.figshare.1286999	http://dx.doi.org/10.6084/m9.figshare.1286999						text-mining
PMID:10027577	VExtractor method	vextractor.py	PMID:10027577_Vextractor	vextractor.csv	figshare	doi:10.6084/m9.figshare.1286999	http://dx.doi.org/10.6084/m9.figshare.1286999						text-mining
PMID:10029251	VExtractor method	vextractor.py	PMID:10029251_Vextractor	vextractor.csv	figshare	doi:10.6084/m9.figshare.1286999	http://dx.doi.org/10.6084/m9.figshare.1286999						text-mining
PMID:10029868	VExtractor method	vextractor.py	PMID:10029868_Vextractor	vextractor.csv	figshare	doi:10.6084/m9.figshare.1286999	http://dx.doi.org/10.6084/m9.figshare.1286999						text-mining
PMID:10065242	VExtractor method	vextractor.py	PMID:10065242_Vextractor	vextractor.csv	figshare	doi:10.6084/m9.figshare.1286999	http://dx.doi.org/10.6084/m9.figshare.1286999						text-mining
PMID:10075062	VExtractor method	vextractor.py	PMID:10075062_Vextractor	vextractor.csv	figshare	doi:10.6084/m9.figshare.1286999	http://dx.doi.org/10.6084/m9.figshare.1286999						text-mining
PMID:10188967	VExtractor method	vextractor.py	PMID:10188967_Vextractor	vextractor.csv	figshare	doi:10.6084/m9.figshare.1286999	http://dx.doi.org/10.6084/m9.figshare.1286999						text-mining
PMID:10210033	VExtractor method	vextractor.py	PMID:10210033_Vextractor	vextractor.csv	figshare	doi:10.6084/m9.figshare.1286999	http://dx.doi.org/10.6084/m9.figshare.1286999						text-mining
PMID:10218750	VExtractor method	vextractor.py	PMID:10218750_Vextractor	vextractor.csv	figshare	doi:10.6084/m9.figshare.1286999	http://dx.doi.org/10.6084/m9.figshare.1286999						text-mining
PMID:10219425	VExtractor method	vextractor.py	PMID:10219425_Vextractor	vextractor.csv	figshare	doi:10.6084/m9.figshare.1286999	http://dx.doi.org/10.6084/m9.figshare.1286999						text-mining
PMID:10219986	VExtractor method	vextractor.py	PMID:10219986_Vextractor	vextractor.csv	figshare	doi:10.6084/m9.figshare.1286999	http://dx.doi.org/10.6084/m9.figshare.1286999						text-mining
PMID:10228597	VExtractor method	vextractor.py	PMID:10228597_Vextractor	vextractor.csv	figshare	doi:10.6084/m9.figshare.1286999	http://dx.doi.org/10.6084/m9.figshare.1286999						text-mining
PMID:10326114	VExtractor method	vextractor.py	PMID:10326114_Vextractor	vextractor.csv	figshare	doi:10.6084/m9.figshare.1286999	http://dx.doi.org/10.6084/m9.figshare.1286999						text-mining
PMID:10335030	VExtractor method	vextractor.py	PMID:10335030_Vextractor	vextractor.csv	figshare	doi:10.6084/m9.figshare.1286999	http://dx.doi.org/10.6084/m9.figshare.1286999						text-mining
PMID:10340833	VExtractor method	vextractor.py	PMID:10340833_Vextractor	vextractor.csv	figshare	doi:10.6084/m9.figshare.1286999	http://dx.doi.org/10.6084/m9.figshare.1286999						text-mining
PMID:10362739	VExtractor method	vextractor.py	PMID:10362739_Vextractor	vextractor.csv	figshare	doi:10.6084/m9.figshare.1286999	http://dx.doi.org/10.6084/m9.figshare.1286999						text-mining
PMID:10375387	VExtractor method	vextractor.py	PMID:10375387_Vextractor	vextractor.csv	figshare	doi:10.6084/m9.figshare.1286999	http://dx.doi.org/10.6084/m9.figshare.1286999						text-mining
PMID:10378282	VExtractor method	vextractor.py	PMID:10378282_Vextractor	vextractor.csv	figshare	doi:10.6084/m9.figshare.1286999	http://dx.doi.org/10.6084/m9.figshare.1286999						text-mining
PMID:10403031	VExtractor method	vextractor.py	PMID:10403031_Vextractor	vextractor.csv	figshare	doi:10.6084/m9.figshare.1286999	http://dx.doi.org/10.6084/m9.figshare.1286999						text-mining
PMID:10442531	VExtractor method	vextractor.py	PMID:10442531_Vextractor	vextractor.csv	figshare	doi:10.6084/m9.figshare.1286999	http://dx.doi.org/10.6084/m9.figshare.1286999						text-mining
PMID:10444963	VExtractor method	vextractor.py	PMID:10444963_Vextractor	vextractor.csv	figshare	doi:10.6084/m9.figshare.1286999	http://dx.doi.org/10.6084/m9.figshare.1286999						text-mining
PMID:10446992	VExtractor method	vextractor.py	PMID:10446992_Vextractor	vextractor.csv	figshare	doi:10.6084/m9.figshare.1286999	http://dx.doi.org/10.6084/m9.figshare.1286999						text-mining
PMID:10455316	VExtractor method	vextractor.py	PMID:10455316_Vextractor	vextractor.csv	figshare	doi:10.6084/m9.figshare.1286999	http://dx.doi.org/10.6084/m9.figshare.1286999						text-mining
PMID:10472589	VExtractor method	vextractor.py	PMID:10472589_Vextractor	vextractor.csv	figshare	doi:10.6084/m9.figshare.1286999	http://dx.doi.org/10.6084/m9.figshare.1286999						text-mining
PMID:10478615	VExtractor method	vextractor.py	PMID:10478615_Vextractor	vextractor.csv	figshare	doi:10.6084/m9.figshare.1286999	http://dx.doi.org/10.6084/m9.figshare.1286999						text-mining
PMID:10480336	VExtractor method	vextractor.py	PMID:10480336_Vextractor	vextractor.csv	figshare	doi:10.6084/m9.figshare.1286999	http://dx.doi.org/10.6084/m9.figshare.1286999						text-mining
PMID:10492617	VExtractor method	vextractor.py	PMID:10492617_Vextractor	vextractor.csv	figshare	doi:10.6084/m9.figshare.1286999	http://dx.doi.org/10.6084/m9.figshare.1286999						text-mining
PMID:10506673	VExtractor method	vextractor.py	PMID:10506673_Vextractor	vextractor.csv	figshare	doi:10.6084/m9.figshare.1286999	http://dx.doi.org/10.6084/m9.figshare.1286999						text-mining
PMID:10519656	VExtractor method	vextractor.py	PMID:10519656_Vextractor	vextractor.csv	figshare	doi:10.6084/m9.figshare.1286999	http://dx.doi.org/10.6084/m9.figshare.1286999						text-mining
PMID:10560310	VExtractor method	vextractor.py	PMID:10560310_Vextractor	vextractor.csv	figshare	doi:10.6084/m9.figshare.1286999	http://dx.doi.org/10.6084/m9.figshare.1286999						text-mining
PMID:10573766	VExtractor method	vextractor.py	PMID:10573766_Vextractor	vextractor.csv	figshare	doi:10.6084/m9.figshare.1286999	http://dx.doi.org/10.6084/m9.figshare.1286999						text-mining
PMID:10578128	VExtractor method	vextractor.py	PMID:10578128_Vextractor	vextractor.csv	figshare	doi:10.6084/m9.figshare.1286999	http://dx.doi.org/10.6084/m9.figshare.1286999						text-mining
PMID:10584286	VExtractor method	vextractor.py	PMID:10584286_Vextractor	vextractor.csv	figshare	doi:10.6084/m9.figshare.1286999	http://dx.doi.org/10.6084/m9.figshare.1286999						text-mining
PMID:10594315	VExtractor method	vextractor.py	PMID:10594315_Vextractor	vextractor.csv	figshare	doi:10.6084/m9.figshare.1286999	http://dx.doi.org/10.6084/m9.figshare.1286999						text-mining
PMID:10600909	VExtractor method	vextractor.py	PMID:10600909_Vextractor	vextractor.csv	figshare	doi:10.6084/m9.figshare.1286999	http://dx.doi.org/10.6084/m9.figshare.1286999						text-mining
PMID:10606985	VExtractor method	vextractor.py	PMID:10606985_Vextractor	vextractor.csv	figshare	doi:10.6084/m9.figshare.1286999	http://dx.doi.org/10.6084/m9.figshare.1286999						text-mining
PMID:10619183	VExtractor method	vextractor.py	PMID:10619183_Vextractor	vextractor.csv	figshare	doi:10.6084/m9.figshare.1286999	http://dx.doi.org/10.6084/m9.figshare.1286999						text-mining
PMID:10619185	VExtractor method	vextractor.py	PMID:10619185_Vextractor	vextractor.csv	figshare	doi:10.6084/m9.figshare.1286999	http://dx.doi.org/10.6084/m9.figshare.1286999						text-mining
PMID:10623859	VExtractor method	vextractor.py	PMID:10623859_Vextractor	vextractor.csv	figshare	doi:10.6084/m9.figshare.1286999	http://dx.doi.org/10.6084/m9.figshare.1286999						text-mining
PMID:10628285	VExtractor method	vextractor.py	PMID:10628285_Vextractor	vextractor.csv	figshare	doi:10.6084/m9.figshare.1286999	http://dx.doi.org/10.6084/m9.figshare.1286999						text-mining
PMID:10643796	VExtractor method	vextractor.py	PMID:10643796_Vextractor	vextractor.csv	figshare	doi:10.6084/m9.figshare.1286999	http://dx.doi.org/10.6084/m9.figshare.1286999						text-mining
PMID:10665992	VExtractor method	vextractor.py	PMID:10665992_Vextractor	vextractor.csv	figshare	doi:10.6084/m9.figshare.1286999	http://dx.doi.org/10.6084/m9.figshare.1286999						text-mining
PMID:10666519	VExtractor method	vextractor.py	PMID:10666519_Vextractor	vextractor.csv	figshare	doi:10.6084/m9.figshare.1286999	http://dx.doi.org/10.6084/m9.figshare.1286999						text-mining
PMID:10685395	VExtractor method	vextractor.py	PMID:10685395_Vextractor	vextractor.csv	figshare	doi:10.6084/m9.figshare.1286999	http://dx.doi.org/10.6084/m9.figshare.1286999						text-mining
PMID:10692631	VExtractor method	vextractor.py	PMID:10692631_Vextractor	vextractor.csv	figshare	doi:10.6084/m9.figshare.1286999	http://dx.doi.org/10.6084/m9.figshare.1286999						text-mining
PMID:10695969	VExtractor method	vextractor.py	PMID:10695969_Vextractor	vextractor.csv	figshare	doi:10.6084/m9.figshare.1286999	http://dx.doi.org/10.6084/m9.figshare.1286999						text-mining
PMID:10696863	VExtractor method	vextractor.py	PMID:10696863_Vextractor	vextractor.csv	figshare	doi:10.6084/m9.figshare.1286999	http://dx.doi.org/10.6084/m9.figshare.1286999						text-mining
PMID:10717621	VExtractor method	vextractor.py	PMID:10717621_Vextractor	vextractor.csv	figshare	doi:10.6084/m9.figshare.1286999	http://dx.doi.org/10.6084/m9.figshare.1286999						text-mining
PMID:10731440	VExtractor method	vextractor.py	PMID:10731440_Vextractor	vextractor.csv	figshare	doi:10.6084/m9.figshare.1286999	http://dx.doi.org/10.6084/m9.figshare.1286999						text-mining
PMID:10757347	VExtractor method	vextractor.py	PMID:10757347_Vextractor	vextractor.csv	figshare	doi:10.6084/m9.figshare.1286999	http://dx.doi.org/10.6084/m9.figshare.1286999						text-mining
PMID:10773722	VExtractor method	vextractor.py	PMID:10773722_Vextractor	vextractor.csv	figshare	doi:10.6084/m9.figshare.1286999	http://dx.doi.org/10.6084/m9.figshare.1286999						text-mining
PMID:10779307	VExtractor method	vextractor.py	PMID:10779307_Vextractor	vextractor.csv	figshare	doi:10.6084/m9.figshare.1286999	http://dx.doi.org/10.6084/m9.figshare.1286999						text-mining
PMID:10793237	VExtractor method	vextractor.py	PMID:10793237_Vextractor	vextractor.csv	figshare	doi:10.6084/m9.figshare.1286999	http://dx.doi.org/10.6084/m9.figshare.1286999						text-mining
PMID:10796295	VExtractor method	vextractor.py	PMID:10796295_Vextractor	vextractor.csv	figshare	doi:10.6084/m9.figshare.1286999	http://dx.doi.org/10.6084/m9.figshare.1286999						text-mining
PMID:10815082	VExtractor method	vextractor.py	PMID:10815082_Vextractor	vextractor.csv	figshare	doi:10.6084/m9.figshare.1286999	http://dx.doi.org/10.6084/m9.figshare.1286999						text-mining
PMID:10822362	VExtractor method	vextractor.py	PMID:10822362_Vextractor	vextractor.csv	figshare	doi:10.6084/m9.figshare.1286999	http://dx.doi.org/10.6084/m9.figshare.1286999						text-mining
PMID:10834782	VExtractor method	vextractor.py	PMID:10834782_Vextractor	vextractor.csv	figshare	doi:10.6084/m9.figshare.1286999	http://dx.doi.org/10.6084/m9.figshare.1286999						text-mining
PMID:10840125	VExtractor method	vextractor.py	PMID:10840125_Vextractor	vextractor.csv	figshare	doi:10.6084/m9.figshare.1286999	http://dx.doi.org/10.6084/m9.figshare.1286999						text-mining
PMID:10843426	VExtractor method	vextractor.py	PMID:10843426_Vextractor	vextractor.csv	figshare	doi:10.6084/m9.figshare.1286999	http://dx.doi.org/10.6084/m9.figshare.1286999						text-mining
PMID:10843430	VExtractor method	vextractor.py	PMID:10843430_Vextractor	vextractor.csv	figshare	doi:10.6084/m9.figshare.1286999	http://dx.doi.org/10.6084/m9.figshare.1286999						text-mining
PMID:10856159	VExtractor method	vextractor.py	PMID:10856159_Vextractor	vextractor.csv	figshare	doi:10.6084/m9.figshare.1286999	http://dx.doi.org/10.6084/m9.figshare.1286999						text-mining
PMID:10868343	VExtractor method	vextractor.py	PMID:10868343_Vextractor	vextractor.csv	figshare	doi:10.6084/m9.figshare.1286999	http://dx.doi.org/10.6084/m9.figshare.1286999						text-mining
PMID:10871336	VExtractor method	vextractor.py	PMID:10871336_Vextractor	vextractor.csv	figshare	doi:10.6084/m9.figshare.1286999	http://dx.doi.org/10.6084/m9.figshare.1286999						text-mining
PMID:10886114	VExtractor method	vextractor.py	PMID:10886114_Vextractor	vextractor.csv	figshare	doi:10.6084/m9.figshare.1286999	http://dx.doi.org/10.6084/m9.figshare.1286999						text-mining
PMID:10896874	VExtractor method	vextractor.py	PMID:10896874_Vextractor	vextractor.csv	figshare	doi:10.6084/m9.figshare.1286999	http://dx.doi.org/10.6084/m9.figshare.1286999						text-mining
PMID:10898500	VExtractor method	vextractor.py	PMID:10898500_Vextractor	vextractor.csv	figshare	doi:10.6084/m9.figshare.1286999	http://dx.doi.org/10.6084/m9.figshare.1286999						text-mining
PMID:10909168	VExtractor method	vextractor.py	PMID:10909168_Vextractor	vextractor.csv	figshare	doi:10.6084/m9.figshare.1286999	http://dx.doi.org/10.6084/m9.figshare.1286999						text-mining
PMID:10931125	VExtractor method	vextractor.py	PMID:10931125_Vextractor	vextractor.csv	figshare	doi:10.6084/m9.figshare.1286999	http://dx.doi.org/10.6084/m9.figshare.1286999						text-mining
PMID:10944460	VExtractor method	vextractor.py	PMID:10944460_Vextractor	vextractor.csv	figshare	doi:10.6084/m9.figshare.1286999	http://dx.doi.org/10.6084/m9.figshare.1286999						text-mining
PMID:10978736	VExtractor method	vextractor.py	PMID:10978736_Vextractor	vextractor.csv	figshare	doi:10.6084/m9.figshare.1286999	http://dx.doi.org/10.6084/m9.figshare.1286999						text-mining
PMID:10982627	VExtractor method	vextractor.py	PMID:10982627_Vextractor	vextractor.csv	figshare	doi:10.6084/m9.figshare.1286999	http://dx.doi.org/10.6084/m9.figshare.1286999						text-mining
PMID:11000661	VExtractor method	vextractor.py	PMID:11000661_Vextractor	vextractor.csv	figshare	doi:10.6084/m9.figshare.1286999	http://dx.doi.org/10.6084/m9.figshare.1286999						text-mining
PMID:11005650	VExtractor method	vextractor.py	PMID:11005650_Vextractor	vextractor.csv	figshare	doi:10.6084/m9.figshare.1286999	http://dx.doi.org/10.6084/m9.figshare.1286999						text-mining
PMID:11022073	VExtractor method	vextractor.py	PMID:11022073_Vextractor	vextractor.csv	figshare	doi:10.6084/m9.figshare.1286999	http://dx.doi.org/10.6084/m9.figshare.1286999						text-mining
PMID:11023513	VExtractor method	vextractor.py	PMID:11023513_Vextractor	vextractor.csv	figshare	doi:10.6084/m9.figshare.1286999	http://dx.doi.org/10.6084/m9.figshare.1286999						text-mining
PMID:11030442	VExtractor method	vextractor.py	PMID:11030442_Vextractor	vextractor.csv	figshare	doi:10.6084/m9.figshare.1286999	http://dx.doi.org/10.6084/m9.figshare.1286999						text-mining
PMID:11039839	VExtractor method	vextractor.py	PMID:11039839_Vextractor	vextractor.csv	figshare	doi:10.6084/m9.figshare.1286999	http://dx.doi.org/10.6084/m9.figshare.1286999						text-mining
PMID:11043628	VExtractor method	vextractor.py	PMID:11043628_Vextractor	vextractor.csv	figshare	doi:10.6084/m9.figshare.1286999	http://dx.doi.org/10.6084/m9.figshare.1286999						text-mining
PMID:11058885	VExtractor method	vextractor.py	PMID:11058885_Vextractor	vextractor.csv	figshare	doi:10.6084/m9.figshare.1286999	http://dx.doi.org/10.6084/m9.figshare.1286999						text-mining
PMID:11060815	VExtractor method	vextractor.py	PMID:11060815_Vextractor	vextractor.csv	figshare	doi:10.6084/m9.figshare.1286999	http://dx.doi.org/10.6084/m9.figshare.1286999						text-mining
PMID:11069525	VExtractor method	vextractor.py	PMID:11069525_Vextractor	vextractor.csv	figshare	doi:10.6084/m9.figshare.1286999	http://dx.doi.org/10.6084/m9.figshare.1286999						text-mining
PMID:11097308	VExtractor method	vextractor.py	PMID:11097308_Vextractor	vextractor.csv	figshare	doi:10.6084/m9.figshare.1286999	http://dx.doi.org/10.6084/m9.figshare.1286999						text-mining
PMID:11107900	VExtractor method	vextractor.py	PMID:11107900_Vextractor	vextractor.csv	figshare	doi:10.6084/m9.figshare.1286999	http://dx.doi.org/10.6084/m9.figshare.1286999						text-mining
PMID:11111013	VExtractor method	vextractor.py	PMID:11111013_Vextractor	vextractor.csv	figshare	doi:10.6084/m9.figshare.1286999	http://dx.doi.org/10.6084/m9.figshare.1286999						text-mining
PMID:11130146	VExtractor method	vextractor.py	PMID:11130146_Vextractor	vextractor.csv	figshare	doi:10.6084/m9.figshare.1286999	http://dx.doi.org/10.6084/m9.figshare.1286999						text-mining
PMID:11136521	VExtractor method	vextractor.py	PMID:11136521_Vextractor	vextractor.csv	figshare	doi:10.6084/m9.figshare.1286999	http://dx.doi.org/10.6084/m9.figshare.1286999						text-mining
PMID:11136932	VExtractor method	vextractor.py	PMID:11136932_Vextractor	vextractor.csv	figshare	doi:10.6084/m9.figshare.1286999	http://dx.doi.org/10.6084/m9.figshare.1286999						text-mining
PMID:11144814	VExtractor method	vextractor.py	PMID:11144814_Vextractor	vextractor.csv	figshare	doi:10.6084/m9.figshare.1286999	http://dx.doi.org/10.6084/m9.figshare.1286999						text-mining
PMID:11145670	VExtractor method	vextractor.py	PMID:11145670_Vextractor	vextractor.csv	figshare	doi:10.6084/m9.figshare.1286999	http://dx.doi.org/10.6084/m9.figshare.1286999						text-mining
PMID:11152386	VExtractor method	vextractor.py	PMID:11152386_Vextractor	vextractor.csv	figshare	doi:10.6084/m9.figshare.1286999	http://dx.doi.org/10.6084/m9.figshare.1286999						text-mining
PMID:11159876	VExtractor method	vextractor.py	PMID:11159876_Vextractor	vextractor.csv	figshare	doi:10.6084/m9.figshare.1286999	http://dx.doi.org/10.6084/m9.figshare.1286999						text-mining
PMID:11165532	VExtractor method	vextractor.py	PMID:11165532_Vextractor	vextractor.csv	figshare	doi:10.6084/m9.figshare.1286999	http://dx.doi.org/10.6084/m9.figshare.1286999						text-mining
PMID:11193194	VExtractor method	vextractor.py	PMID:11193194_Vextractor	vextractor.csv	figshare	doi:10.6084/m9.figshare.1286999	http://dx.doi.org/10.6084/m9.figshare.1286999						text-mining
PMID:11207323	VExtractor method	vextractor.py	PMID:11207323_Vextractor	vextractor.csv	figshare	doi:10.6084/m9.figshare.1286999	http://dx.doi.org/10.6084/m9.figshare.1286999						text-mining
PMID:11207399	VExtractor method	vextractor.py	PMID:11207399_Vextractor	vextractor.csv	figshare	doi:10.6084/m9.figshare.1286999	http://dx.doi.org/10.6084/m9.figshare.1286999						text-mining
PMID:11208190	VExtractor method	vextractor.py	PMID:11208190_Vextractor	vextractor.csv	figshare	doi:10.6084/m9.figshare.1286999	http://dx.doi.org/10.6084/m9.figshare.1286999						text-mining
PMID:11235817	VExtractor method	vextractor.py	PMID:11235817_Vextractor	vextractor.csv	figshare	doi:10.6084/m9.figshare.1286999	http://dx.doi.org/10.6084/m9.figshare.1286999						text-mining
PMID:11253115	VExtractor method	vextractor.py	PMID:11253115_Vextractor	vextractor.csv	figshare	doi:10.6084/m9.figshare.1286999	http://dx.doi.org/10.6084/m9.figshare.1286999						text-mining
PMID:11260536	VExtractor method	vextractor.py	PMID:11260536_Vextractor	vextractor.csv	figshare	doi:10.6084/m9.figshare.1286999	http://dx.doi.org/10.6084/m9.figshare.1286999						text-mining
PMID:11273516	VExtractor method	vextractor.py	PMID:11273516_Vextractor	vextractor.csv	figshare	doi:10.6084/m9.figshare.1286999	http://dx.doi.org/10.6084/m9.figshare.1286999						text-mining
PMID:11277856	VExtractor method	vextractor.py	PMID:11277856_Vextractor	vextractor.csv	figshare	doi:10.6084/m9.figshare.1286999	http://dx.doi.org/10.6084/m9.figshare.1286999						text-mining
PMID:11278106	VExtractor method	vextractor.py	PMID:11278106_Vextractor	vextractor.csv	figshare	doi:10.6084/m9.figshare.1286999	http://dx.doi.org/10.6084/m9.figshare.1286999						text-mining
PMID:11280223	VExtractor method	vextractor.py	PMID:11280223_Vextractor	vextractor.csv	figshare	doi:10.6084/m9.figshare.1286999	http://dx.doi.org/10.6084/m9.figshare.1286999						text-mining
PMID:11280693	VExtractor method	vextractor.py	PMID:11280693_Vextractor	vextractor.csv	figshare	doi:10.6084/m9.figshare.1286999	http://dx.doi.org/10.6084/m9.figshare.1286999						text-mining
PMID:11282664	VExtractor method	vextractor.py	PMID:11282664_Vextractor	vextractor.csv	figshare	doi:10.6084/m9.figshare.1286999	http://dx.doi.org/10.6084/m9.figshare.1286999						text-mining
PMID:11288852	VExtractor method	vextractor.py	PMID:11288852_Vextractor	vextractor.csv	figshare	doi:10.6084/m9.figshare.1286999	http://dx.doi.org/10.6084/m9.figshare.1286999						text-mining
PMID:11304508	VExtractor method	vextractor.py	PMID:11304508_Vextractor	vextractor.csv	figshare	doi:10.6084/m9.figshare.1286999	http://dx.doi.org/10.6084/m9.figshare.1286999						text-mining
PMID:11314837	VExtractor method	vextractor.py	PMID:11314837_Vextractor	vextractor.csv	figshare	doi:10.6084/m9.figshare.1286999	http://dx.doi.org/10.6084/m9.figshare.1286999						text-mining
PMID:11315406	VExtractor method	vextractor.py	PMID:11315406_Vextractor	vextractor.csv	figshare	doi:10.6084/m9.figshare.1286999	http://dx.doi.org/10.6084/m9.figshare.1286999						text-mining
PMID:11340327	VExtractor method	vextractor.py	PMID:11340327_Vextractor	vextractor.csv	figshare	doi:10.6084/m9.figshare.1286999	http://dx.doi.org/10.6084/m9.figshare.1286999						text-mining
PMID:11341509	VExtractor method	vextractor.py	PMID:11341509_Vextractor	vextractor.csv	figshare	doi:10.6084/m9.figshare.1286999	http://dx.doi.org/10.6084/m9.figshare.1286999						text-mining
PMID:11344360	VExtractor method	vextractor.py	PMID:11344360_Vextractor	vextractor.csv	figshare	doi:10.6084/m9.figshare.1286999	http://dx.doi.org/10.6084/m9.figshare.1286999						text-mining
PMID:11344557	VExtractor method	vextractor.py	PMID:11344557_Vextractor	vextractor.csv	figshare	doi:10.6084/m9.figshare.1286999	http://dx.doi.org/10.6084/m9.figshare.1286999						text-mining
PMID:11348818	VExtractor method	vextractor.py	PMID:11348818_Vextractor	vextractor.csv	figshare	doi:10.6084/m9.figshare.1286999	http://dx.doi.org/10.6084/m9.figshare.1286999						text-mining
PMID:11379401	VExtractor method	vextractor.py	PMID:11379401_Vextractor	vextractor.csv	figshare	doi:10.6084/m9.figshare.1286999	http://dx.doi.org/10.6084/m9.figshare.1286999						text-mining
PMID:11383658	VExtractor method	vextractor.py	PMID:11383658_Vextractor	vextractor.csv	figshare	doi:10.6084/m9.figshare.1286999	http://dx.doi.org/10.6084/m9.figshare.1286999						text-mining
PMID:11384730	VExtractor method	vextractor.py	PMID:11384730_Vextractor	vextractor.csv	figshare	doi:10.6084/m9.figshare.1286999	http://dx.doi.org/10.6084/m9.figshare.1286999						text-mining
PMID:11394494	VExtractor method	vextractor.py	PMID:11394494_Vextractor	vextractor.csv	figshare	doi:10.6084/m9.figshare.1286999	http://dx.doi.org/10.6084/m9.figshare.1286999						text-mining
PMID:11400609	VExtractor method	vextractor.py	PMID:11400609_Vextractor	vextractor.csv	figshare	doi:10.6084/m9.figshare.1286999	http://dx.doi.org/10.6084/m9.figshare.1286999						text-mining
PMID:11404233	VExtractor method	vextractor.py	PMID:11404233_Vextractor	vextractor.csv	figshare	doi:10.6084/m9.figshare.1286999	http://dx.doi.org/10.6084/m9.figshare.1286999						text-mining
PMID:11405155	VExtractor method	vextractor.py	PMID:11405155_Vextractor	vextractor.csv	figshare	doi:10.6084/m9.figshare.1286999	http://dx.doi.org/10.6084/m9.figshare.1286999						text-mining
PMID:11405280	VExtractor method	vextractor.py	PMID:11405280_Vextractor	vextractor.csv	figshare	doi:10.6084/m9.figshare.1286999	http://dx.doi.org/10.6084/m9.figshare.1286999						text-mining
PMID:11405281	VExtractor method	vextractor.py	PMID:11405281_Vextractor	vextractor.csv	figshare	doi:10.6084/m9.figshare.1286999	http://dx.doi.org/10.6084/m9.figshare.1286999						text-mining
PMID:11422133	VExtractor method	vextractor.py	PMID:11422133_Vextractor	vextractor.csv	figshare	doi:10.6084/m9.figshare.1286999	http://dx.doi.org/10.6084/m9.figshare.1286999						text-mining
PMID:11430545	VExtractor method	vextractor.py	PMID:11430545_Vextractor	vextractor.csv	figshare	doi:10.6084/m9.figshare.1286999	http://dx.doi.org/10.6084/m9.figshare.1286999						text-mining
PMID:11430886	VExtractor method	vextractor.py	PMID:11430886_Vextractor	vextractor.csv	figshare	doi:10.6084/m9.figshare.1286999	http://dx.doi.org/10.6084/m9.figshare.1286999						text-mining
PMID:11436967	VExtractor method	vextractor.py	PMID:11436967_Vextractor	vextractor.csv	figshare	doi:10.6084/m9.figshare.1286999	http://dx.doi.org/10.6084/m9.figshare.1286999						text-mining
PMID:11441099	VExtractor method	vextractor.py	PMID:11441099_Vextractor	vextractor.csv	figshare	doi:10.6084/m9.figshare.1286999	http://dx.doi.org/10.6084/m9.figshare.1286999						text-mining
PMID:11446502	VExtractor method	vextractor.py	PMID:11446502_Vextractor	vextractor.csv	figshare	doi:10.6084/m9.figshare.1286999	http://dx.doi.org/10.6084/m9.figshare.1286999						text-mining
PMID:11449301	VExtractor method	vextractor.py	PMID:11449301_Vextractor	vextractor.csv	figshare	doi:10.6084/m9.figshare.1286999	http://dx.doi.org/10.6084/m9.figshare.1286999						text-mining
PMID:11450339	VExtractor method	vextractor.py	PMID:11450339_Vextractor	vextractor.csv	figshare	doi:10.6084/m9.figshare.1286999	http://dx.doi.org/10.6084/m9.figshare.1286999						text-mining
PMID:11469043	VExtractor method	vextractor.py	PMID:11469043_Vextractor	vextractor.csv	figshare	doi:10.6084/m9.figshare.1286999	http://dx.doi.org/10.6084/m9.figshare.1286999						text-mining
PMID:11474731	VExtractor method	vextractor.py	PMID:11474731_Vextractor	vextractor.csv	figshare	doi:10.6084/m9.figshare.1286999	http://dx.doi.org/10.6084/m9.figshare.1286999						text-mining
PMID:11476408	VExtractor method	vextractor.py	PMID:11476408_Vextractor	vextractor.csv	figshare	doi:10.6084/m9.figshare.1286999	http://dx.doi.org/10.6084/m9.figshare.1286999						text-mining
PMID:11485826	VExtractor method	vextractor.py	PMID:11485826_Vextractor	vextractor.csv	figshare	doi:10.6084/m9.figshare.1286999	http://dx.doi.org/10.6084/m9.figshare.1286999						text-mining
PMID:11495677	VExtractor method	vextractor.py	PMID:11495677_Vextractor	vextractor.csv	figshare	doi:10.6084/m9.figshare.1286999	http://dx.doi.org/10.6084/m9.figshare.1286999						text-mining
PMID:11504572	VExtractor method	vextractor.py	PMID:11504572_Vextractor	vextractor.csv	figshare	doi:10.6084/m9.figshare.1286999	http://dx.doi.org/10.6084/m9.figshare.1286999						text-mining
PMID:11525706	VExtractor method	vextractor.py	PMID:11525706_Vextractor	vextractor.csv	figshare	doi:10.6084/m9.figshare.1286999	http://dx.doi.org/10.6084/m9.figshare.1286999						text-mining
PMID:11525781	VExtractor method	vextractor.py	PMID:11525781_Vextractor	vextractor.csv	figshare	doi:10.6084/m9.figshare.1286999	http://dx.doi.org/10.6084/m9.figshare.1286999						text-mining
PMID:11527062	VExtractor method	vextractor.py	PMID:11527062_Vextractor	vextractor.csv	figshare	doi:10.6084/m9.figshare.1286999	http://dx.doi.org/10.6084/m9.figshare.1286999						text-mining
PMID:11527245	VExtractor method	vextractor.py	PMID:11527245_Vextractor	vextractor.csv	figshare	doi:10.6084/m9.figshare.1286999	http://dx.doi.org/10.6084/m9.figshare.1286999						text-mining
PMID:11545249	VExtractor method	vextractor.py	PMID:11545249_Vextractor	vextractor.csv	figshare	doi:10.6084/m9.figshare.1286999	http://dx.doi.org/10.6084/m9.figshare.1286999						text-mining
PMID:11565896	VExtractor method	vextractor.py	PMID:11565896_Vextractor	vextractor.csv	figshare	doi:10.6084/m9.figshare.1286999	http://dx.doi.org/10.6084/m9.figshare.1286999						text-mining
PMID:11574290	VExtractor method	vextractor.py	PMID:11574290_Vextractor	vextractor.csv	figshare	doi:10.6084/m9.figshare.1286999	http://dx.doi.org/10.6084/m9.figshare.1286999						text-mining
PMID:11602282	VExtractor method	vextractor.py	PMID:11602282_Vextractor	vextractor.csv	figshare	doi:10.6084/m9.figshare.1286999	http://dx.doi.org/10.6084/m9.figshare.1286999						text-mining
PMID:11711130	VExtractor method	vextractor.py	PMID:11711130_Vextractor	vextractor.csv	figshare	doi:10.6084/m9.figshare.1286999	http://dx.doi.org/10.6084/m9.figshare.1286999						text-mining
PMID:11712704	VExtractor method	vextractor.py	PMID:11712704_Vextractor	vextractor.csv	figshare	doi:10.6084/m9.figshare.1286999	http://dx.doi.org/10.6084/m9.figshare.1286999						text-mining
PMID:11717451	VExtractor method	vextractor.py	PMID:11717451_Vextractor	vextractor.csv	figshare	doi:10.6084/m9.figshare.1286999	http://dx.doi.org/10.6084/m9.figshare.1286999						text-mining
PMID:11719879	VExtractor method	vextractor.py	PMID:11719879_Vextractor	vextractor.csv	figshare	doi:10.6084/m9.figshare.1286999	http://dx.doi.org/10.6084/m9.figshare.1286999						text-mining
PMID:11720652	VExtractor method	vextractor.py	PMID:11720652_Vextractor	vextractor.csv	figshare	doi:10.6084/m9.figshare.1286999	http://dx.doi.org/10.6084/m9.figshare.1286999						text-mining
PMID:11731905	VExtractor method	vextractor.py	PMID:11731905_Vextractor	vextractor.csv	figshare	doi:10.6084/m9.figshare.1286999	http://dx.doi.org/10.6084/m9.figshare.1286999						text-mining
PMID:11755954	VExtractor method	vextractor.py	PMID:11755954_Vextractor	vextractor.csv	figshare	doi:10.6084/m9.figshare.1286999	http://dx.doi.org/10.6084/m9.figshare.1286999						text-mining
PMID:11764002	VExtractor method	vextractor.py	PMID:11764002_Vextractor	vextractor.csv	figshare	doi:10.6084/m9.figshare.1286999	http://dx.doi.org/10.6084/m9.figshare.1286999						text-mining
PMID:11781603	VExtractor method	vextractor.py	PMID:11781603_Vextractor	vextractor.csv	figshare	doi:10.6084/m9.figshare.1286999	http://dx.doi.org/10.6084/m9.figshare.1286999						text-mining
PMID:11799266	VExtractor method	vextractor.py	PMID:11799266_Vextractor	vextractor.csv	figshare	doi:10.6084/m9.figshare.1286999	http://dx.doi.org/10.6084/m9.figshare.1286999						text-mining
PMID:11815741	VExtractor method	vextractor.py	PMID:11815741_Vextractor	vextractor.csv	figshare	doi:10.6084/m9.figshare.1286999	http://dx.doi.org/10.6084/m9.figshare.1286999						text-mining
PMID:11826163	VExtractor method	vextractor.py	PMID:11826163_Vextractor	vextractor.csv	figshare	doi:10.6084/m9.figshare.1286999	http://dx.doi.org/10.6084/m9.figshare.1286999						text-mining
PMID:11837877	VExtractor method	vextractor.py	PMID:11837877_Vextractor	vextractor.csv	figshare	doi:10.6084/m9.figshare.1286999	http://dx.doi.org/10.6084/m9.figshare.1286999						text-mining
PMID:11856115	VExtractor method	vextractor.py	PMID:11856115_Vextractor	vextractor.csv	figshare	doi:10.6084/m9.figshare.1286999	http://dx.doi.org/10.6084/m9.figshare.1286999						text-mining
PMID:11876881	VExtractor method	vextractor.py	PMID:11876881_Vextractor	vextractor.csv	figshare	doi:10.6084/m9.figshare.1286999	http://dx.doi.org/10.6084/m9.figshare.1286999						text-mining
PMID:11878133	VExtractor method	vextractor.py	PMID:11878133_Vextractor	vextractor.csv	figshare	doi:10.6084/m9.figshare.1286999	http://dx.doi.org/10.6084/m9.figshare.1286999						text-mining
PMID:11882102	VExtractor method	vextractor.py	PMID:11882102_Vextractor	vextractor.csv	figshare	doi:10.6084/m9.figshare.1286999	http://dx.doi.org/10.6084/m9.figshare.1286999						text-mining
PMID:11902659	VExtractor method	vextractor.py	PMID:11902659_Vextractor	vextractor.csv	figshare	doi:10.6084/m9.figshare.1286999	http://dx.doi.org/10.6084/m9.figshare.1286999						text-mining
PMID:11906482	VExtractor method	vextractor.py	PMID:11906482_Vextractor	vextractor.csv	figshare	doi:10.6084/m9.figshare.1286999	http://dx.doi.org/10.6084/m9.figshare.1286999						text-mining
PMID:11925119	VExtractor method	vextractor.py	PMID:11925119_Vextractor	vextractor.csv	figshare	doi:10.6084/m9.figshare.1286999	http://dx.doi.org/10.6084/m9.figshare.1286999						text-mining
PMID:11926002	VExtractor method	vextractor.py	PMID:11926002_Vextractor	vextractor.csv	figshare	doi:10.6084/m9.figshare.1286999	http://dx.doi.org/10.6084/m9.figshare.1286999						text-mining
PMID:11943932	VExtractor method	vextractor.py	PMID:11943932_Vextractor	vextractor.csv	figshare	doi:10.6084/m9.figshare.1286999	http://dx.doi.org/10.6084/m9.figshare.1286999						text-mining
PMID:11945105	VExtractor method	vextractor.py	PMID:11945105_Vextractor	vextractor.csv	figshare	doi:10.6084/m9.figshare.1286999	http://dx.doi.org/10.6084/m9.figshare.1286999						text-mining
PMID:11948110	VExtractor method	vextractor.py	PMID:11948110_Vextractor	vextractor.csv	figshare	doi:10.6084/m9.figshare.1286999	http://dx.doi.org/10.6084/m9.figshare.1286999						text-mining
PMID:11953892	VExtractor method	vextractor.py	PMID:11953892_Vextractor	vextractor.csv	figshare	doi:10.6084/m9.figshare.1286999	http://dx.doi.org/10.6084/m9.figshare.1286999						text-mining
PMID:11964714	VExtractor method	vextractor.py	PMID:11964714_Vextractor	vextractor.csv	figshare	doi:10.6084/m9.figshare.1286999	http://dx.doi.org/10.6084/m9.figshare.1286999						text-mining
PMID:11965857	VExtractor method	vextractor.py	PMID:11965857_Vextractor	vextractor.csv	figshare	doi:10.6084/m9.figshare.1286999	http://dx.doi.org/10.6084/m9.figshare.1286999						text-mining
PMID:11990168	VExtractor method	vextractor.py	PMID:11990168_Vextractor	vextractor.csv	figshare	doi:10.6084/m9.figshare.1286999	http://dx.doi.org/10.6084/m9.figshare.1286999						text-mining
PMID:11993312	VExtractor method	vextractor.py	PMID:11993312_Vextractor	vextractor.csv	figshare	doi:10.6084/m9.figshare.1286999	http://dx.doi.org/10.6084/m9.figshare.1286999						text-mining
PMID:12009098	VExtractor method	vextractor.py	PMID:12009098_Vextractor	vextractor.csv	figshare	doi:10.6084/m9.figshare.1286999	http://dx.doi.org/10.6084/m9.figshare.1286999						text-mining
PMID:12009099	VExtractor method	vextractor.py	PMID:12009099_Vextractor	vextractor.csv	figshare	doi:10.6084/m9.figshare.1286999	http://dx.doi.org/10.6084/m9.figshare.1286999						text-mining
PMID:12011799	VExtractor method	vextractor.py	PMID:12011799_Vextractor	vextractor.csv	figshare	doi:10.6084/m9.figshare.1286999	http://dx.doi.org/10.6084/m9.figshare.1286999						text-mining
PMID:12013508	VExtractor method	vextractor.py	PMID:12013508_Vextractor	vextractor.csv	figshare	doi:10.6084/m9.figshare.1286999	http://dx.doi.org/10.6084/m9.figshare.1286999						text-mining
PMID:12031688	VExtractor method	vextractor.py	PMID:12031688_Vextractor	vextractor.csv	figshare	doi:10.6084/m9.figshare.1286999	http://dx.doi.org/10.6084/m9.figshare.1286999						text-mining
PMID:12031877	VExtractor method	vextractor.py	PMID:12031877_Vextractor	vextractor.csv	figshare	doi:10.6084/m9.figshare.1286999	http://dx.doi.org/10.6084/m9.figshare.1286999						text-mining
PMID:12045836	VExtractor method	vextractor.py	PMID:12045836_Vextractor	vextractor.csv	figshare	doi:10.6084/m9.figshare.1286999	http://dx.doi.org/10.6084/m9.figshare.1286999						text-mining
PMID:12047914	VExtractor method	vextractor.py	PMID:12047914_Vextractor	vextractor.csv	figshare	doi:10.6084/m9.figshare.1286999	http://dx.doi.org/10.6084/m9.figshare.1286999						text-mining
PMID:12051509	VExtractor method	vextractor.py	PMID:12051509_Vextractor	vextractor.csv	figshare	doi:10.6084/m9.figshare.1286999	http://dx.doi.org/10.6084/m9.figshare.1286999						text-mining
PMID:12064982	VExtractor method	vextractor.py	PMID:12064982_Vextractor	vextractor.csv	figshare	doi:10.6084/m9.figshare.1286999	http://dx.doi.org/10.6084/m9.figshare.1286999						text-mining
PMID:12067099	VExtractor method	vextractor.py	PMID:12067099_Vextractor	vextractor.csv	figshare	doi:10.6084/m9.figshare.1286999	http://dx.doi.org/10.6084/m9.figshare.1286999						text-mining
PMID:12069385	VExtractor method	vextractor.py	PMID:12069385_Vextractor	vextractor.csv	figshare	doi:10.6084/m9.figshare.1286999	http://dx.doi.org/10.6084/m9.figshare.1286999						text-mining
PMID:12074433	VExtractor method	vextractor.py	PMID:12074433_Vextractor	vextractor.csv	figshare	doi:10.6084/m9.figshare.1286999	http://dx.doi.org/10.6084/m9.figshare.1286999						text-mining
PMID:12076080	VExtractor method	vextractor.py	PMID:12076080_Vextractor	vextractor.csv	figshare	doi:10.6084/m9.figshare.1286999	http://dx.doi.org/10.6084/m9.figshare.1286999						text-mining
PMID:12078845	VExtractor method	vextractor.py	PMID:12078845_Vextractor	vextractor.csv	figshare	doi:10.6084/m9.figshare.1286999	http://dx.doi.org/10.6084/m9.figshare.1286999						text-mining
PMID:12102539	VExtractor method	vextractor.py	PMID:12102539_Vextractor	vextractor.csv	figshare	doi:10.6084/m9.figshare.1286999	http://dx.doi.org/10.6084/m9.figshare.1286999						text-mining
PMID:12109787	VExtractor method	vextractor.py	PMID:12109787_Vextractor	vextractor.csv	figshare	doi:10.6084/m9.figshare.1286999	http://dx.doi.org/10.6084/m9.figshare.1286999						text-mining
PMID:12130950	VExtractor method	vextractor.py	PMID:12130950_Vextractor	vextractor.csv	figshare	doi:10.6084/m9.figshare.1286999	http://dx.doi.org/10.6084/m9.figshare.1286999						text-mining
PMID:12130983	VExtractor method	vextractor.py	PMID:12130983_Vextractor	vextractor.csv	figshare	doi:10.6084/m9.figshare.1286999	http://dx.doi.org/10.6084/m9.figshare.1286999						text-mining
PMID:12163905	VExtractor method	vextractor.py	PMID:12163905_Vextractor	vextractor.csv	figshare	doi:10.6084/m9.figshare.1286999	http://dx.doi.org/10.6084/m9.figshare.1286999						text-mining
PMID:12165044	VExtractor method	vextractor.py	PMID:12165044_Vextractor	vextractor.csv	figshare	doi:10.6084/m9.figshare.1286999	http://dx.doi.org/10.6084/m9.figshare.1286999						text-mining
PMID:12165047	VExtractor method	vextractor.py	PMID:12165047_Vextractor	vextractor.csv	figshare	doi:10.6084/m9.figshare.1286999	http://dx.doi.org/10.6084/m9.figshare.1286999						text-mining
PMID:12166704	VExtractor method	vextractor.py	PMID:12166704_Vextractor	vextractor.csv	figshare	doi:10.6084/m9.figshare.1286999	http://dx.doi.org/10.6084/m9.figshare.1286999						text-mining
PMID:12172710	VExtractor method	vextractor.py	PMID:12172710_Vextractor	vextractor.csv	figshare	doi:10.6084/m9.figshare.1286999	http://dx.doi.org/10.6084/m9.figshare.1286999						text-mining
PMID:12174777	VExtractor method	vextractor.py	PMID:12174777_Vextractor	vextractor.csv	figshare	doi:10.6084/m9.figshare.1286999	http://dx.doi.org/10.6084/m9.figshare.1286999						text-mining
PMID:12174784	VExtractor method	vextractor.py	PMID:12174784_Vextractor	vextractor.csv	figshare	doi:10.6084/m9.figshare.1286999	http://dx.doi.org/10.6084/m9.figshare.1286999						text-mining
PMID:12175614	VExtractor method	vextractor.py	PMID:12175614_Vextractor	vextractor.csv	figshare	doi:10.6084/m9.figshare.1286999	http://dx.doi.org/10.6084/m9.figshare.1286999						text-mining
PMID:12180804	VExtractor method	vextractor.py	PMID:12180804_Vextractor	vextractor.csv	figshare	doi:10.6084/m9.figshare.1286999	http://dx.doi.org/10.6084/m9.figshare.1286999						text-mining
PMID:12182541	VExtractor method	vextractor.py	PMID:12182541_Vextractor	vextractor.csv	figshare	doi:10.6084/m9.figshare.1286999	http://dx.doi.org/10.6084/m9.figshare.1286999						text-mining
PMID:12182542	VExtractor method	vextractor.py	PMID:12182542_Vextractor	vextractor.csv	figshare	doi:10.6084/m9.figshare.1286999	http://dx.doi.org/10.6084/m9.figshare.1286999						text-mining
PMID:12201901	VExtractor method	vextractor.py	PMID:12201901_Vextractor	vextractor.csv	figshare	doi:10.6084/m9.figshare.1286999	http://dx.doi.org/10.6084/m9.figshare.1286999						text-mining
PMID:12220714	VExtractor method	vextractor.py	PMID:12220714_Vextractor	vextractor.csv	figshare	doi:10.6084/m9.figshare.1286999	http://dx.doi.org/10.6084/m9.figshare.1286999						text-mining
PMID:12221071	VExtractor method	vextractor.py	PMID:12221071_Vextractor	vextractor.csv	figshare	doi:10.6084/m9.figshare.1286999	http://dx.doi.org/10.6084/m9.figshare.1286999						text-mining
PMID:12227479	VExtractor method	vextractor.py	PMID:12227479_Vextractor	vextractor.csv	figshare	doi:10.6084/m9.figshare.1286999	http://dx.doi.org/10.6084/m9.figshare.1286999						text-mining
PMID:12236549	VExtractor method	vextractor.py	PMID:12236549_Vextractor	vextractor.csv	figshare	doi:10.6084/m9.figshare.1286999	http://dx.doi.org/10.6084/m9.figshare.1286999						text-mining
PMID:12322871	VExtractor method	vextractor.py	PMID:12322871_Vextractor	vextractor.csv	figshare	doi:10.6084/m9.figshare.1286999	http://dx.doi.org/10.6084/m9.figshare.1286999						text-mining
PMID:12358578	VExtractor method	vextractor.py	PMID:12358578_Vextractor	vextractor.csv	figshare	doi:10.6084/m9.figshare.1286999	http://dx.doi.org/10.6084/m9.figshare.1286999						text-mining
PMID:12365829	VExtractor method	vextractor.py	PMID:12365829_Vextractor	vextractor.csv	figshare	doi:10.6084/m9.figshare.1286999	http://dx.doi.org/10.6084/m9.figshare.1286999						text-mining
PMID:12368110	VExtractor method	vextractor.py	PMID:12368110_Vextractor	vextractor.csv	figshare	doi:10.6084/m9.figshare.1286999	http://dx.doi.org/10.6084/m9.figshare.1286999						text-mining
PMID:12368120	VExtractor method	vextractor.py	PMID:12368120_Vextractor	vextractor.csv	figshare	doi:10.6084/m9.figshare.1286999	http://dx.doi.org/10.6084/m9.figshare.1286999						text-mining
PMID:12396470	VExtractor method	vextractor.py	PMID:12396470_Vextractor	vextractor.csv	figshare	doi:10.6084/m9.figshare.1286999	http://dx.doi.org/10.6084/m9.figshare.1286999						text-mining
PMID:12398066	VExtractor method	vextractor.py	PMID:12398066_Vextractor	vextractor.csv	figshare	doi:10.6084/m9.figshare.1286999	http://dx.doi.org/10.6084/m9.figshare.1286999						text-mining
PMID:12403218	VExtractor method	vextractor.py	PMID:12403218_Vextractor	vextractor.csv	figshare	doi:10.6084/m9.figshare.1286999	http://dx.doi.org/10.6084/m9.figshare.1286999						text-mining
PMID:12404853	VExtractor method	vextractor.py	PMID:12404853_Vextractor	vextractor.csv	figshare	doi:10.6084/m9.figshare.1286999	http://dx.doi.org/10.6084/m9.figshare.1286999						text-mining
PMID:12412621	VExtractor method	vextractor.py	PMID:12412621_Vextractor	vextractor.csv	figshare	doi:10.6084/m9.figshare.1286999	http://dx.doi.org/10.6084/m9.figshare.1286999						text-mining
PMID:12419508	VExtractor method	vextractor.py	PMID:12419508_Vextractor	vextractor.csv	figshare	doi:10.6084/m9.figshare.1286999	http://dx.doi.org/10.6084/m9.figshare.1286999						text-mining
PMID:12427109	VExtractor method	vextractor.py	PMID:12427109_Vextractor	vextractor.csv	figshare	doi:10.6084/m9.figshare.1286999	http://dx.doi.org/10.6084/m9.figshare.1286999						text-mining
PMID:12457877	VExtractor method	vextractor.py	PMID:12457877_Vextractor	vextractor.csv	figshare	doi:10.6084/m9.figshare.1286999	http://dx.doi.org/10.6084/m9.figshare.1286999						text-mining
PMID:12457878	VExtractor method	vextractor.py	PMID:12457878_Vextractor	vextractor.csv	figshare	doi:10.6084/m9.figshare.1286999	http://dx.doi.org/10.6084/m9.figshare.1286999						text-mining
PMID:12464961	VExtractor method	vextractor.py	PMID:12464961_Vextractor	vextractor.csv	figshare	doi:10.6084/m9.figshare.1286999	http://dx.doi.org/10.6084/m9.figshare.1286999						text-mining
PMID:12467658	VExtractor method	vextractor.py	PMID:12467658_Vextractor	vextractor.csv	figshare	doi:10.6084/m9.figshare.1286999	http://dx.doi.org/10.6084/m9.figshare.1286999						text-mining
PMID:12469190	VExtractor method	vextractor.py	PMID:12469190_Vextractor	vextractor.csv	figshare	doi:10.6084/m9.figshare.1286999	http://dx.doi.org/10.6084/m9.figshare.1286999						text-mining
PMID:12477723	VExtractor method	vextractor.py	PMID:12477723_Vextractor	vextractor.csv	figshare	doi:10.6084/m9.figshare.1286999	http://dx.doi.org/10.6084/m9.figshare.1286999						text-mining
PMID:12499053	VExtractor method	vextractor.py	PMID:12499053_Vextractor	vextractor.csv	figshare	doi:10.6084/m9.figshare.1286999	http://dx.doi.org/10.6084/m9.figshare.1286999						text-mining
PMID:12503871	VExtractor method	vextractor.py	PMID:12503871_Vextractor	vextractor.csv	figshare	doi:10.6084/m9.figshare.1286999	http://dx.doi.org/10.6084/m9.figshare.1286999						text-mining
PMID:12532190	VExtractor method	vextractor.py	PMID:12532190_Vextractor	vextractor.csv	figshare	doi:10.6084/m9.figshare.1286999	http://dx.doi.org/10.6084/m9.figshare.1286999						text-mining
PMID:12536045	VExtractor method	vextractor.py	PMID:12536045_Vextractor	vextractor.csv	figshare	doi:10.6084/m9.figshare.1286999	http://dx.doi.org/10.6084/m9.figshare.1286999						text-mining
PMID:12542459	VExtractor method	vextractor.py	PMID:12542459_Vextractor	vextractor.csv	figshare	doi:10.6084/m9.figshare.1286999	http://dx.doi.org/10.6084/m9.figshare.1286999						text-mining
PMID:12569024	VExtractor method	vextractor.py	PMID:12569024_Vextractor	vextractor.csv	figshare	doi:10.6084/m9.figshare.1286999	http://dx.doi.org/10.6084/m9.figshare.1286999						text-mining
PMID:12569717	VExtractor method	vextractor.py	PMID:12569717_Vextractor	vextractor.csv	figshare	doi:10.6084/m9.figshare.1286999	http://dx.doi.org/10.6084/m9.figshare.1286999						text-mining
PMID:12574817	VExtractor method	vextractor.py	PMID:12574817_Vextractor	vextractor.csv	figshare	doi:10.6084/m9.figshare.1286999	http://dx.doi.org/10.6084/m9.figshare.1286999						text-mining
PMID:12575843	VExtractor method	vextractor.py	PMID:12575843_Vextractor	vextractor.csv	figshare	doi:10.6084/m9.figshare.1286999	http://dx.doi.org/10.6084/m9.figshare.1286999						text-mining
PMID:12585096	VExtractor method	vextractor.py	PMID:12585096_Vextractor	vextractor.csv	figshare	doi:10.6084/m9.figshare.1286999	http://dx.doi.org/10.6084/m9.figshare.1286999						text-mining
PMID:12592316	VExtractor method	vextractor.py	PMID:12592316_Vextractor	vextractor.csv	figshare	doi:10.6084/m9.figshare.1286999	http://dx.doi.org/10.6084/m9.figshare.1286999						text-mining
PMID:12592625	VExtractor method	vextractor.py	PMID:12592625_Vextractor	vextractor.csv	figshare	doi:10.6084/m9.figshare.1286999	http://dx.doi.org/10.6084/m9.figshare.1286999						text-mining
PMID:12605206	VExtractor method	vextractor.py	PMID:12605206_Vextractor	vextractor.csv	figshare	doi:10.6084/m9.figshare.1286999	http://dx.doi.org/10.6084/m9.figshare.1286999						text-mining
PMID:12618751	VExtractor method	vextractor.py	PMID:12618751_Vextractor	vextractor.csv	figshare	doi:10.6084/m9.figshare.1286999	http://dx.doi.org/10.6084/m9.figshare.1286999						text-mining
PMID:12622893	VExtractor method	vextractor.py	PMID:12622893_Vextractor	vextractor.csv	figshare	doi:10.6084/m9.figshare.1286999	http://dx.doi.org/10.6084/m9.figshare.1286999						text-mining
PMID:12625572	VExtractor method	vextractor.py	PMID:12625572_Vextractor	vextractor.csv	figshare	doi:10.6084/m9.figshare.1286999	http://dx.doi.org/10.6084/m9.figshare.1286999						text-mining
PMID:12639891	VExtractor method	vextractor.py	PMID:12639891_Vextractor	vextractor.csv	figshare	doi:10.6084/m9.figshare.1286999	http://dx.doi.org/10.6084/m9.figshare.1286999						text-mining
PMID:12660058	VExtractor method	vextractor.py	PMID:12660058_Vextractor	vextractor.csv	figshare	doi:10.6084/m9.figshare.1286999	http://dx.doi.org/10.6084/m9.figshare.1286999						text-mining
PMID:12666187	VExtractor method	vextractor.py	PMID:12666187_Vextractor	vextractor.csv	figshare	doi:10.6084/m9.figshare.1286999	http://dx.doi.org/10.6084/m9.figshare.1286999						text-mining
PMID:12676300	VExtractor method	vextractor.py	PMID:12676300_Vextractor	vextractor.csv	figshare	doi:10.6084/m9.figshare.1286999	http://dx.doi.org/10.6084/m9.figshare.1286999						text-mining
PMID:12676368	VExtractor method	vextractor.py	PMID:12676368_Vextractor	vextractor.csv	figshare	doi:10.6084/m9.figshare.1286999	http://dx.doi.org/10.6084/m9.figshare.1286999						text-mining
PMID:12676437	VExtractor method	vextractor.py	PMID:12676437_Vextractor	vextractor.csv	figshare	doi:10.6084/m9.figshare.1286999	http://dx.doi.org/10.6084/m9.figshare.1286999						text-mining
PMID:12676441	VExtractor method	vextractor.py	PMID:12676441_Vextractor	vextractor.csv	figshare	doi:10.6084/m9.figshare.1286999	http://dx.doi.org/10.6084/m9.figshare.1286999						text-mining
PMID:12678868	VExtractor method	vextractor.py	PMID:12678868_Vextractor	vextractor.csv	figshare	doi:10.6084/m9.figshare.1286999	http://dx.doi.org/10.6084/m9.figshare.1286999						text-mining
PMID:12692184	VExtractor method	vextractor.py	PMID:12692184_Vextractor	vextractor.csv	figshare	doi:10.6084/m9.figshare.1286999	http://dx.doi.org/10.6084/m9.figshare.1286999						text-mining
PMID:12698031	VExtractor method	vextractor.py	PMID:12698031_Vextractor	vextractor.csv	figshare	doi:10.6084/m9.figshare.1286999	http://dx.doi.org/10.6084/m9.figshare.1286999						text-mining
PMID:12706360	VExtractor method	vextractor.py	PMID:12706360_Vextractor	vextractor.csv	figshare	doi:10.6084/m9.figshare.1286999	http://dx.doi.org/10.6084/m9.figshare.1286999						text-mining
PMID:12711834	VExtractor method	vextractor.py	PMID:12711834_Vextractor	vextractor.csv	figshare	doi:10.6084/m9.figshare.1286999	http://dx.doi.org/10.6084/m9.figshare.1286999						text-mining
PMID:12715081	VExtractor method	vextractor.py	PMID:12715081_Vextractor	vextractor.csv	figshare	doi:10.6084/m9.figshare.1286999	http://dx.doi.org/10.6084/m9.figshare.1286999						text-mining
PMID:12717146	VExtractor method	vextractor.py	PMID:12717146_Vextractor	vextractor.csv	figshare	doi:10.6084/m9.figshare.1286999	http://dx.doi.org/10.6084/m9.figshare.1286999						text-mining
PMID:12723765	VExtractor method	vextractor.py	PMID:12723765_Vextractor	vextractor.csv	figshare	doi:10.6084/m9.figshare.1286999	http://dx.doi.org/10.6084/m9.figshare.1286999						text-mining
PMID:12733849	VExtractor method	vextractor.py	PMID:12733849_Vextractor	vextractor.csv	figshare	doi:10.6084/m9.figshare.1286999	http://dx.doi.org/10.6084/m9.figshare.1286999						text-mining
PMID:12733854	VExtractor method	vextractor.py	PMID:12733854_Vextractor	vextractor.csv	figshare	doi:10.6084/m9.figshare.1286999	http://dx.doi.org/10.6084/m9.figshare.1286999						text-mining
PMID:12736719	VExtractor method	vextractor.py	PMID:12736719_Vextractor	vextractor.csv	figshare	doi:10.6084/m9.figshare.1286999	http://dx.doi.org/10.6084/m9.figshare.1286999						text-mining
PMID:12755378	VExtractor method	vextractor.py	PMID:12755378_Vextractor	vextractor.csv	figshare	doi:10.6084/m9.figshare.1286999	http://dx.doi.org/10.6084/m9.figshare.1286999						text-mining
PMID:12771244	VExtractor method	vextractor.py	PMID:12771244_Vextractor	vextractor.csv	figshare	doi:10.6084/m9.figshare.1286999	http://dx.doi.org/10.6084/m9.figshare.1286999						text-mining
PMID:12779076	VExtractor method	vextractor.py	PMID:12779076_Vextractor	vextractor.csv	figshare	doi:10.6084/m9.figshare.1286999	http://dx.doi.org/10.6084/m9.figshare.1286999						text-mining
PMID:12782078	VExtractor method	vextractor.py	PMID:12782078_Vextractor	vextractor.csv	figshare	doi:10.6084/m9.figshare.1286999	http://dx.doi.org/10.6084/m9.figshare.1286999						text-mining
PMID:12782082	VExtractor method	vextractor.py	PMID:12782082_Vextractor	vextractor.csv	figshare	doi:10.6084/m9.figshare.1286999	http://dx.doi.org/10.6084/m9.figshare.1286999						text-mining
PMID:12782083	VExtractor method	vextractor.py	PMID:12782083_Vextractor	vextractor.csv	figshare	doi:10.6084/m9.figshare.1286999	http://dx.doi.org/10.6084/m9.figshare.1286999						text-mining
PMID:12782086	VExtractor method	vextractor.py	PMID:12782086_Vextractor	vextractor.csv	figshare	doi:10.6084/m9.figshare.1286999	http://dx.doi.org/10.6084/m9.figshare.1286999						text-mining
PMID:12782091	VExtractor method	vextractor.py	PMID:12782091_Vextractor	vextractor.csv	figshare	doi:10.6084/m9.figshare.1286999	http://dx.doi.org/10.6084/m9.figshare.1286999						text-mining
PMID:12784188	VExtractor method	vextractor.py	PMID:12784188_Vextractor	vextractor.csv	figshare	doi:10.6084/m9.figshare.1286999	http://dx.doi.org/10.6084/m9.figshare.1286999						text-mining
PMID:12807697	VExtractor method	vextractor.py	PMID:12807697_Vextractor	vextractor.csv	figshare	doi:10.6084/m9.figshare.1286999	http://dx.doi.org/10.6084/m9.figshare.1286999						text-mining
PMID:12809950	VExtractor method	vextractor.py	PMID:12809950_Vextractor	vextractor.csv	figshare	doi:10.6084/m9.figshare.1286999	http://dx.doi.org/10.6084/m9.figshare.1286999						text-mining
PMID:12815846	VExtractor method	vextractor.py	PMID:12815846_Vextractor	vextractor.csv	figshare	doi:10.6084/m9.figshare.1286999	http://dx.doi.org/10.6084/m9.figshare.1286999						text-mining
PMID:12819025	VExtractor method	vextractor.py	PMID:12819025_Vextractor	vextractor.csv	figshare	doi:10.6084/m9.figshare.1286999	http://dx.doi.org/10.6084/m9.figshare.1286999						text-mining
PMID:12822263	VExtractor method	vextractor.py	PMID:12822263_Vextractor	vextractor.csv	figshare	doi:10.6084/m9.figshare.1286999	http://dx.doi.org/10.6084/m9.figshare.1286999						text-mining
PMID:12825843	VExtractor method	vextractor.py	PMID:12825843_Vextractor	vextractor.csv	figshare	doi:10.6084/m9.figshare.1286999	http://dx.doi.org/10.6084/m9.figshare.1286999						text-mining
PMID:12841560	VExtractor method	vextractor.py	PMID:12841560_Vextractor	vextractor.csv	figshare	doi:10.6084/m9.figshare.1286999	http://dx.doi.org/10.6084/m9.figshare.1286999						text-mining
PMID:12843686	VExtractor method	vextractor.py	PMID:12843686_Vextractor	vextractor.csv	figshare	doi:10.6084/m9.figshare.1286999	http://dx.doi.org/10.6084/m9.figshare.1286999						text-mining
PMID:12845230	VExtractor method	vextractor.py	PMID:12845230_Vextractor	vextractor.csv	figshare	doi:10.6084/m9.figshare.1286999	http://dx.doi.org/10.6084/m9.figshare.1286999						text-mining
PMID:12856578	VExtractor method	vextractor.py	PMID:12856578_Vextractor	vextractor.csv	figshare	doi:10.6084/m9.figshare.1286999	http://dx.doi.org/10.6084/m9.figshare.1286999						text-mining
PMID:12856871	VExtractor method	vextractor.py	PMID:12856871_Vextractor	vextractor.csv	figshare	doi:10.6084/m9.figshare.1286999	http://dx.doi.org/10.6084/m9.figshare.1286999						text-mining
PMID:12861850	VExtractor method	vextractor.py	PMID:12861850_Vextractor	vextractor.csv	figshare	doi:10.6084/m9.figshare.1286999	http://dx.doi.org/10.6084/m9.figshare.1286999						text-mining
PMID:12864719	VExtractor method	vextractor.py	PMID:12864719_Vextractor	vextractor.csv	figshare	doi:10.6084/m9.figshare.1286999	http://dx.doi.org/10.6084/m9.figshare.1286999						text-mining
PMID:12872677	VExtractor method	vextractor.py	PMID:12872677_Vextractor	vextractor.csv	figshare	doi:10.6084/m9.figshare.1286999	http://dx.doi.org/10.6084/m9.figshare.1286999						text-mining
PMID:12884267	VExtractor method	vextractor.py	PMID:12884267_Vextractor	vextractor.csv	figshare	doi:10.6084/m9.figshare.1286999	http://dx.doi.org/10.6084/m9.figshare.1286999						text-mining
PMID:12885421	VExtractor method	vextractor.py	PMID:12885421_Vextractor	vextractor.csv	figshare	doi:10.6084/m9.figshare.1286999	http://dx.doi.org/10.6084/m9.figshare.1286999						text-mining
PMID:12893063	VExtractor method	vextractor.py	PMID:12893063_Vextractor	vextractor.csv	figshare	doi:10.6084/m9.figshare.1286999	http://dx.doi.org/10.6084/m9.figshare.1286999						text-mining
PMID:12901235	VExtractor method	vextractor.py	PMID:12901235_Vextractor	vextractor.csv	figshare	doi:10.6084/m9.figshare.1286999	http://dx.doi.org/10.6084/m9.figshare.1286999						text-mining
PMID:12906892	VExtractor method	vextractor.py	PMID:12906892_Vextractor	vextractor.csv	figshare	doi:10.6084/m9.figshare.1286999	http://dx.doi.org/10.6084/m9.figshare.1286999						text-mining
PMID:12914822	VExtractor method	vextractor.py	PMID:12914822_Vextractor	vextractor.csv	figshare	doi:10.6084/m9.figshare.1286999	http://dx.doi.org/10.6084/m9.figshare.1286999						text-mining
PMID:12917882	VExtractor method	vextractor.py	PMID:12917882_Vextractor	vextractor.csv	figshare	doi:10.6084/m9.figshare.1286999	http://dx.doi.org/10.6084/m9.figshare.1286999						text-mining
PMID:12938786	VExtractor method	vextractor.py	PMID:12938786_Vextractor	vextractor.csv	figshare	doi:10.6084/m9.figshare.1286999	http://dx.doi.org/10.6084/m9.figshare.1286999						text-mining
PMID:12964040	VExtractor method	vextractor.py	PMID:12964040_Vextractor	vextractor.csv	figshare	doi:10.6084/m9.figshare.1286999	http://dx.doi.org/10.6084/m9.figshare.1286999						text-mining
PMID:12967822	VExtractor method	vextractor.py	PMID:12967822_Vextractor	vextractor.csv	figshare	doi:10.6084/m9.figshare.1286999	http://dx.doi.org/10.6084/m9.figshare.1286999						text-mining
PMID:12974396	VExtractor method	vextractor.py	PMID:12974396_Vextractor	vextractor.csv	figshare	doi:10.6084/m9.figshare.1286999	http://dx.doi.org/10.6084/m9.figshare.1286999						text-mining
PMID:14499286	VExtractor method	vextractor.py	PMID:14499286_Vextractor	vextractor.csv	figshare	doi:10.6084/m9.figshare.1286999	http://dx.doi.org/10.6084/m9.figshare.1286999						text-mining
PMID:14522004	VExtractor method	vextractor.py	PMID:14522004_Vextractor	vextractor.csv	figshare	doi:10.6084/m9.figshare.1286999	http://dx.doi.org/10.6084/m9.figshare.1286999						text-mining
PMID:14529486	VExtractor method	vextractor.py	PMID:14529486_Vextractor	vextractor.csv	figshare	doi:10.6084/m9.figshare.1286999	http://dx.doi.org/10.6084/m9.figshare.1286999						text-mining
PMID:14529519	VExtractor method	vextractor.py	PMID:14529519_Vextractor	vextractor.csv	figshare	doi:10.6084/m9.figshare.1286999	http://dx.doi.org/10.6084/m9.figshare.1286999						text-mining
PMID:14559073	VExtractor method	vextractor.py	PMID:14559073_Vextractor	vextractor.csv	figshare	doi:10.6084/m9.figshare.1286999	http://dx.doi.org/10.6084/m9.figshare.1286999						text-mining
PMID:14559086	VExtractor method	vextractor.py	PMID:14559086_Vextractor	vextractor.csv	figshare	doi:10.6084/m9.figshare.1286999	http://dx.doi.org/10.6084/m9.figshare.1286999						text-mining
PMID:14577332	VExtractor method	vextractor.py	PMID:14577332_Vextractor	vextractor.csv	figshare	doi:10.6084/m9.figshare.1286999	http://dx.doi.org/10.6084/m9.figshare.1286999						text-mining
PMID:14614282	VExtractor method	vextractor.py	PMID:14614282_Vextractor	vextractor.csv	figshare	doi:10.6084/m9.figshare.1286999	http://dx.doi.org/10.6084/m9.figshare.1286999						text-mining
PMID:14629126	VExtractor method	vextractor.py	PMID:14629126_Vextractor	vextractor.csv	figshare	doi:10.6084/m9.figshare.1286999	http://dx.doi.org/10.6084/m9.figshare.1286999						text-mining
PMID:14634600	VExtractor method	vextractor.py	PMID:14634600_Vextractor	vextractor.csv	figshare	doi:10.6084/m9.figshare.1286999	http://dx.doi.org/10.6084/m9.figshare.1286999						text-mining
PMID:14635383	VExtractor method	vextractor.py	PMID:14635383_Vextractor	vextractor.csv	figshare	doi:10.6084/m9.figshare.1286999	http://dx.doi.org/10.6084/m9.figshare.1286999						text-mining
PMID:14644579	VExtractor method	vextractor.py	PMID:14644579_Vextractor	vextractor.csv	figshare	doi:10.6084/m9.figshare.1286999	http://dx.doi.org/10.6084/m9.figshare.1286999						text-mining
PMID:14660794	VExtractor method	vextractor.py	PMID:14660794_Vextractor	vextractor.csv	figshare	doi:10.6084/m9.figshare.1286999	http://dx.doi.org/10.6084/m9.figshare.1286999						text-mining
PMID:14661686	VExtractor method	vextractor.py	PMID:14661686_Vextractor	vextractor.csv	figshare	doi:10.6084/m9.figshare.1286999	http://dx.doi.org/10.6084/m9.figshare.1286999						text-mining
PMID:14676521	VExtractor method	vextractor.py	PMID:14676521_Vextractor	vextractor.csv	figshare	doi:10.6084/m9.figshare.1286999	http://dx.doi.org/10.6084/m9.figshare.1286999						text-mining
PMID:14677163	VExtractor method	vextractor.py	PMID:14677163_Vextractor	vextractor.csv	figshare	doi:10.6084/m9.figshare.1286999	http://dx.doi.org/10.6084/m9.figshare.1286999						text-mining
PMID:14687481	VExtractor method	vextractor.py	PMID:14687481_Vextractor	vextractor.csv	figshare	doi:10.6084/m9.figshare.1286999	http://dx.doi.org/10.6084/m9.figshare.1286999						text-mining
PMID:14691344	VExtractor method	vextractor.py	PMID:14691344_Vextractor	vextractor.csv	figshare	doi:10.6084/m9.figshare.1286999	http://dx.doi.org/10.6084/m9.figshare.1286999						text-mining
PMID:14693249	VExtractor method	vextractor.py	PMID:14693249_Vextractor	vextractor.csv	figshare	doi:10.6084/m9.figshare.1286999	http://dx.doi.org/10.6084/m9.figshare.1286999						text-mining
PMID:14700743	VExtractor method	vextractor.py	PMID:14700743_Vextractor	vextractor.csv	figshare	doi:10.6084/m9.figshare.1286999	http://dx.doi.org/10.6084/m9.figshare.1286999						text-mining
PMID:14705838	VExtractor method	vextractor.py	PMID:14705838_Vextractor	vextractor.csv	figshare	doi:10.6084/m9.figshare.1286999	http://dx.doi.org/10.6084/m9.figshare.1286999						text-mining
PMID:14705851	VExtractor method	vextractor.py	PMID:14705851_Vextractor	vextractor.csv	figshare	doi:10.6084/m9.figshare.1286999	http://dx.doi.org/10.6084/m9.figshare.1286999						text-mining
PMID:14709577	VExtractor method	vextractor.py	PMID:14709577_Vextractor	vextractor.csv	figshare	doi:10.6084/m9.figshare.1286999	http://dx.doi.org/10.6084/m9.figshare.1286999						text-mining
PMID:14719029	VExtractor method	vextractor.py	PMID:14719029_Vextractor	vextractor.csv	figshare	doi:10.6084/m9.figshare.1286999	http://dx.doi.org/10.6084/m9.figshare.1286999						text-mining
PMID:14719425	VExtractor method	vextractor.py	PMID:14719425_Vextractor	vextractor.csv	figshare	doi:10.6084/m9.figshare.1286999	http://dx.doi.org/10.6084/m9.figshare.1286999						text-mining
PMID:14722668	VExtractor method	vextractor.py	PMID:14722668_Vextractor	vextractor.csv	figshare	doi:10.6084/m9.figshare.1286999	http://dx.doi.org/10.6084/m9.figshare.1286999						text-mining
PMID:14722669	VExtractor method	vextractor.py	PMID:14722669_Vextractor	vextractor.csv	figshare	doi:10.6084/m9.figshare.1286999	http://dx.doi.org/10.6084/m9.figshare.1286999						text-mining
PMID:14722941	VExtractor method	vextractor.py	PMID:14722941_Vextractor	vextractor.csv	figshare	doi:10.6084/m9.figshare.1286999	http://dx.doi.org/10.6084/m9.figshare.1286999						text-mining
PMID:14725490	VExtractor method	vextractor.py	PMID:14725490_Vextractor	vextractor.csv	figshare	doi:10.6084/m9.figshare.1286999	http://dx.doi.org/10.6084/m9.figshare.1286999						text-mining
PMID:14727383	VExtractor method	vextractor.py	PMID:14727383_Vextractor	vextractor.csv	figshare	doi:10.6084/m9.figshare.1286999	http://dx.doi.org/10.6084/m9.figshare.1286999						text-mining
PMID:14972669	VExtractor method	vextractor.py	PMID:14972669_Vextractor	vextractor.csv	figshare	doi:10.6084/m9.figshare.1286999	http://dx.doi.org/10.6084/m9.figshare.1286999						text-mining
PMID:14976206	VExtractor method	vextractor.py	PMID:14976206_Vextractor	vextractor.csv	figshare	doi:10.6084/m9.figshare.1286999	http://dx.doi.org/10.6084/m9.figshare.1286999						text-mining
PMID:14992323	VExtractor method	vextractor.py	PMID:14992323_Vextractor	vextractor.csv	figshare	doi:10.6084/m9.figshare.1286999	http://dx.doi.org/10.6084/m9.figshare.1286999						text-mining
PMID:14999016	VExtractor method	vextractor.py	PMID:14999016_Vextractor	vextractor.csv	figshare	doi:10.6084/m9.figshare.1286999	http://dx.doi.org/10.6084/m9.figshare.1286999						text-mining
PMID:15013281	VExtractor method	vextractor.py	PMID:15013281_Vextractor	vextractor.csv	figshare	doi:10.6084/m9.figshare.1286999	http://dx.doi.org/10.6084/m9.figshare.1286999						text-mining
PMID:15028774	VExtractor method	vextractor.py	PMID:15028774_Vextractor	vextractor.csv	figshare	doi:10.6084/m9.figshare.1286999	http://dx.doi.org/10.6084/m9.figshare.1286999						text-mining
PMID:15049103	VExtractor method	vextractor.py	PMID:15049103_Vextractor	vextractor.csv	figshare	doi:10.6084/m9.figshare.1286999	http://dx.doi.org/10.6084/m9.figshare.1286999						text-mining
PMID:15051408	VExtractor method	vextractor.py	PMID:15051408_Vextractor	vextractor.csv	figshare	doi:10.6084/m9.figshare.1286999	http://dx.doi.org/10.6084/m9.figshare.1286999						text-mining
PMID:15054982	VExtractor method	vextractor.py	PMID:15054982_Vextractor	vextractor.csv	figshare	doi:10.6084/m9.figshare.1286999	http://dx.doi.org/10.6084/m9.figshare.1286999						text-mining
PMID:15057338	VExtractor method	vextractor.py	PMID:15057338_Vextractor	vextractor.csv	figshare	doi:10.6084/m9.figshare.1286999	http://dx.doi.org/10.6084/m9.figshare.1286999						text-mining
PMID:15068608	VExtractor method	vextractor.py	PMID:15068608_Vextractor	vextractor.csv	figshare	doi:10.6084/m9.figshare.1286999	http://dx.doi.org/10.6084/m9.figshare.1286999						text-mining
PMID:15072239	VExtractor method	vextractor.py	PMID:15072239_Vextractor	vextractor.csv	figshare	doi:10.6084/m9.figshare.1286999	http://dx.doi.org/10.6084/m9.figshare.1286999						text-mining
PMID:15083930	VExtractor method	vextractor.py	PMID:15083930_Vextractor	vextractor.csv	figshare	doi:10.6084/m9.figshare.1286999	http://dx.doi.org/10.6084/m9.figshare.1286999						text-mining
PMID:15106079	VExtractor method	vextractor.py	PMID:15106079_Vextractor	vextractor.csv	figshare	doi:10.6084/m9.figshare.1286999	http://dx.doi.org/10.6084/m9.figshare.1286999						text-mining
PMID:15109884	VExtractor method	vextractor.py	PMID:15109884_Vextractor	vextractor.csv	figshare	doi:10.6084/m9.figshare.1286999	http://dx.doi.org/10.6084/m9.figshare.1286999						text-mining
PMID:15109889	VExtractor method	vextractor.py	PMID:15109889_Vextractor	vextractor.csv	figshare	doi:10.6084/m9.figshare.1286999	http://dx.doi.org/10.6084/m9.figshare.1286999						text-mining
PMID:15147443	VExtractor method	vextractor.py	PMID:15147443_Vextractor	vextractor.csv	figshare	doi:10.6084/m9.figshare.1286999	http://dx.doi.org/10.6084/m9.figshare.1286999						text-mining
PMID:15151676	VExtractor method	vextractor.py	PMID:15151676_Vextractor	vextractor.csv	figshare	doi:10.6084/m9.figshare.1286999	http://dx.doi.org/10.6084/m9.figshare.1286999						text-mining
PMID:15155141	VExtractor method	vextractor.py	PMID:15155141_Vextractor	vextractor.csv	figshare	doi:10.6084/m9.figshare.1286999	http://dx.doi.org/10.6084/m9.figshare.1286999						text-mining
PMID:15165713	VExtractor method	vextractor.py	PMID:15165713_Vextractor	vextractor.csv	figshare	doi:10.6084/m9.figshare.1286999	http://dx.doi.org/10.6084/m9.figshare.1286999						text-mining
PMID:15177937	VExtractor method	vextractor.py	PMID:15177937_Vextractor	vextractor.csv	figshare	doi:10.6084/m9.figshare.1286999	http://dx.doi.org/10.6084/m9.figshare.1286999						text-mining
PMID:15180477	VExtractor method	vextractor.py	PMID:15180477_Vextractor	vextractor.csv	figshare	doi:10.6084/m9.figshare.1286999	http://dx.doi.org/10.6084/m9.figshare.1286999						text-mining
PMID:15181847	VExtractor method	vextractor.py	PMID:15181847_Vextractor	vextractor.csv	figshare	doi:10.6084/m9.figshare.1286999	http://dx.doi.org/10.6084/m9.figshare.1286999						text-mining
PMID:15198899	VExtractor method	vextractor.py	PMID:15198899_Vextractor	vextractor.csv	figshare	doi:10.6084/m9.figshare.1286999	http://dx.doi.org/10.6084/m9.figshare.1286999						text-mining
PMID:15203921	VExtractor method	vextractor.py	PMID:15203921_Vextractor	vextractor.csv	figshare	doi:10.6084/m9.figshare.1286999	http://dx.doi.org/10.6084/m9.figshare.1286999						text-mining
PMID:15204957	VExtractor method	vextractor.py	PMID:15204957_Vextractor	vextractor.csv	figshare	doi:10.6084/m9.figshare.1286999	http://dx.doi.org/10.6084/m9.figshare.1286999						text-mining
PMID:15212625	VExtractor method	vextractor.py	PMID:15212625_Vextractor	vextractor.csv	figshare	doi:10.6084/m9.figshare.1286999	http://dx.doi.org/10.6084/m9.figshare.1286999						text-mining
PMID:15220193	VExtractor method	vextractor.py	PMID:15220193_Vextractor	vextractor.csv	figshare	doi:10.6084/m9.figshare.1286999	http://dx.doi.org/10.6084/m9.figshare.1286999						text-mining
PMID:15240633	VExtractor method	vextractor.py	PMID:15240633_Vextractor	vextractor.csv	figshare	doi:10.6084/m9.figshare.1286999	http://dx.doi.org/10.6084/m9.figshare.1286999						text-mining
PMID:15243294	VExtractor method	vextractor.py	PMID:15243294_Vextractor	vextractor.csv	figshare	doi:10.6084/m9.figshare.1286999	http://dx.doi.org/10.6084/m9.figshare.1286999						text-mining
PMID:15271178	VExtractor method	vextractor.py	PMID:15271178_Vextractor	vextractor.csv	figshare	doi:10.6084/m9.figshare.1286999	http://dx.doi.org/10.6084/m9.figshare.1286999						text-mining
PMID:15279578	VExtractor method	vextractor.py	PMID:15279578_Vextractor	vextractor.csv	figshare	doi:10.6084/m9.figshare.1286999	http://dx.doi.org/10.6084/m9.figshare.1286999						text-mining
PMID:15282656	VExtractor method	vextractor.py	PMID:15282656_Vextractor	vextractor.csv	figshare	doi:10.6084/m9.figshare.1286999	http://dx.doi.org/10.6084/m9.figshare.1286999						text-mining
PMID:15301303	VExtractor method	vextractor.py	PMID:15301303_Vextractor	vextractor.csv	figshare	doi:10.6084/m9.figshare.1286999	http://dx.doi.org/10.6084/m9.figshare.1286999						text-mining
PMID:15311679	VExtractor method	vextractor.py	PMID:15311679_Vextractor	vextractor.csv	figshare	doi:10.6084/m9.figshare.1286999	http://dx.doi.org/10.6084/m9.figshare.1286999						text-mining
PMID:15313850	VExtractor method	vextractor.py	PMID:15313850_Vextractor	vextractor.csv	figshare	doi:10.6084/m9.figshare.1286999	http://dx.doi.org/10.6084/m9.figshare.1286999						text-mining
PMID:15331551	VExtractor method	vextractor.py	PMID:15331551_Vextractor	vextractor.csv	figshare	doi:10.6084/m9.figshare.1286999	http://dx.doi.org/10.6084/m9.figshare.1286999						text-mining
PMID:15336634	VExtractor method	vextractor.py	PMID:15336634_Vextractor	vextractor.csv	figshare	doi:10.6084/m9.figshare.1286999	http://dx.doi.org/10.6084/m9.figshare.1286999						text-mining
PMID:15343588	VExtractor method	vextractor.py	PMID:15343588_Vextractor	vextractor.csv	figshare	doi:10.6084/m9.figshare.1286999	http://dx.doi.org/10.6084/m9.figshare.1286999						text-mining
PMID:15346979	VExtractor method	vextractor.py	PMID:15346979_Vextractor	vextractor.csv	figshare	doi:10.6084/m9.figshare.1286999	http://dx.doi.org/10.6084/m9.figshare.1286999						text-mining
PMID:15350601	VExtractor method	vextractor.py	PMID:15350601_Vextractor	vextractor.csv	figshare	doi:10.6084/m9.figshare.1286999	http://dx.doi.org/10.6084/m9.figshare.1286999						text-mining
PMID:15353234	VExtractor method	vextractor.py	PMID:15353234_Vextractor	vextractor.csv	figshare	doi:10.6084/m9.figshare.1286999	http://dx.doi.org/10.6084/m9.figshare.1286999						text-mining
PMID:15358153	VExtractor method	vextractor.py	PMID:15358153_Vextractor	vextractor.csv	figshare	doi:10.6084/m9.figshare.1286999	http://dx.doi.org/10.6084/m9.figshare.1286999						text-mining
PMID:15361962	VExtractor method	vextractor.py	PMID:15361962_Vextractor	vextractor.csv	figshare	doi:10.6084/m9.figshare.1286999	http://dx.doi.org/10.6084/m9.figshare.1286999						text-mining
PMID:15364408	VExtractor method	vextractor.py	PMID:15364408_Vextractor	vextractor.csv	figshare	doi:10.6084/m9.figshare.1286999	http://dx.doi.org/10.6084/m9.figshare.1286999						text-mining
PMID:15372917	VExtractor method	vextractor.py	PMID:15372917_Vextractor	vextractor.csv	figshare	doi:10.6084/m9.figshare.1286999	http://dx.doi.org/10.6084/m9.figshare.1286999						text-mining
PMID:15373161	VExtractor method	vextractor.py	PMID:15373161_Vextractor	vextractor.csv	figshare	doi:10.6084/m9.figshare.1286999	http://dx.doi.org/10.6084/m9.figshare.1286999						text-mining
PMID:15379605	VExtractor method	vextractor.py	PMID:15379605_Vextractor	vextractor.csv	figshare	doi:10.6084/m9.figshare.1286999	http://dx.doi.org/10.6084/m9.figshare.1286999						text-mining
PMID:15379997	VExtractor method	vextractor.py	PMID:15379997_Vextractor	vextractor.csv	figshare	doi:10.6084/m9.figshare.1286999	http://dx.doi.org/10.6084/m9.figshare.1286999						text-mining
PMID:15386269	VExtractor method	vextractor.py	PMID:15386269_Vextractor	vextractor.csv	figshare	doi:10.6084/m9.figshare.1286999	http://dx.doi.org/10.6084/m9.figshare.1286999						text-mining
PMID:15389120	VExtractor method	vextractor.py	PMID:15389120_Vextractor	vextractor.csv	figshare	doi:10.6084/m9.figshare.1286999	http://dx.doi.org/10.6084/m9.figshare.1286999						text-mining
PMID:15449561	VExtractor method	vextractor.py	PMID:15449561_Vextractor	vextractor.csv	figshare	doi:10.6084/m9.figshare.1286999	http://dx.doi.org/10.6084/m9.figshare.1286999						text-mining
PMID:15455808	VExtractor method	vextractor.py	PMID:15455808_Vextractor	vextractor.csv	figshare	doi:10.6084/m9.figshare.1286999	http://dx.doi.org/10.6084/m9.figshare.1286999						text-mining
PMID:15459335	VExtractor method	vextractor.py	PMID:15459335_Vextractor	vextractor.csv	figshare	doi:10.6084/m9.figshare.1286999	http://dx.doi.org/10.6084/m9.figshare.1286999						text-mining
PMID:15486809	VExtractor method	vextractor.py	PMID:15486809_Vextractor	vextractor.csv	figshare	doi:10.6084/m9.figshare.1286999	http://dx.doi.org/10.6084/m9.figshare.1286999						text-mining
PMID:15504997	VExtractor method	vextractor.py	PMID:15504997_Vextractor	vextractor.csv	figshare	doi:10.6084/m9.figshare.1286999	http://dx.doi.org/10.6084/m9.figshare.1286999						text-mining
PMID:15509485	VExtractor method	vextractor.py	PMID:15509485_Vextractor	vextractor.csv	figshare	doi:10.6084/m9.figshare.1286999	http://dx.doi.org/10.6084/m9.figshare.1286999						text-mining
PMID:15517037	VExtractor method	vextractor.py	PMID:15517037_Vextractor	vextractor.csv	figshare	doi:10.6084/m9.figshare.1286999	http://dx.doi.org/10.6084/m9.figshare.1286999						text-mining
PMID:15519751	VExtractor method	vextractor.py	PMID:15519751_Vextractor	vextractor.csv	figshare	doi:10.6084/m9.figshare.1286999	http://dx.doi.org/10.6084/m9.figshare.1286999						text-mining
PMID:15521620	VExtractor method	vextractor.py	PMID:15521620_Vextractor	vextractor.csv	figshare	doi:10.6084/m9.figshare.1286999	http://dx.doi.org/10.6084/m9.figshare.1286999						text-mining
PMID:15521621	VExtractor method	vextractor.py	PMID:15521621_Vextractor	vextractor.csv	figshare	doi:10.6084/m9.figshare.1286999	http://dx.doi.org/10.6084/m9.figshare.1286999						text-mining
PMID:15536056	VExtractor method	vextractor.py	PMID:15536056_Vextractor	vextractor.csv	figshare	doi:10.6084/m9.figshare.1286999	http://dx.doi.org/10.6084/m9.figshare.1286999						text-mining
PMID:15553173	VExtractor method	vextractor.py	PMID:15553173_Vextractor	vextractor.csv	figshare	doi:10.6084/m9.figshare.1286999	http://dx.doi.org/10.6084/m9.figshare.1286999						text-mining
PMID:15562141	VExtractor method	vextractor.py	PMID:15562141_Vextractor	vextractor.csv	figshare	doi:10.6084/m9.figshare.1286999	http://dx.doi.org/10.6084/m9.figshare.1286999						text-mining
PMID:15573035	VExtractor method	vextractor.py	PMID:15573035_Vextractor	vextractor.csv	figshare	doi:10.6084/m9.figshare.1286999	http://dx.doi.org/10.6084/m9.figshare.1286999						text-mining
PMID:15578997	VExtractor method	vextractor.py	PMID:15578997_Vextractor	vextractor.csv	figshare	doi:10.6084/m9.figshare.1286999	http://dx.doi.org/10.6084/m9.figshare.1286999						text-mining
PMID:15578998	VExtractor method	vextractor.py	PMID:15578998_Vextractor	vextractor.csv	figshare	doi:10.6084/m9.figshare.1286999	http://dx.doi.org/10.6084/m9.figshare.1286999						text-mining
PMID:15578999	VExtractor method	vextractor.py	PMID:15578999_Vextractor	vextractor.csv	figshare	doi:10.6084/m9.figshare.1286999	http://dx.doi.org/10.6084/m9.figshare.1286999						text-mining
PMID:15619012	VExtractor method	vextractor.py	PMID:15619012_Vextractor	vextractor.csv	figshare	doi:10.6084/m9.figshare.1286999	http://dx.doi.org/10.6084/m9.figshare.1286999						text-mining
PMID:15619571	VExtractor method	vextractor.py	PMID:15619571_Vextractor	vextractor.csv	figshare	doi:10.6084/m9.figshare.1286999	http://dx.doi.org/10.6084/m9.figshare.1286999						text-mining
PMID:15621486	VExtractor method	vextractor.py	PMID:15621486_Vextractor	vextractor.csv	figshare	doi:10.6084/m9.figshare.1286999	http://dx.doi.org/10.6084/m9.figshare.1286999						text-mining
PMID:15627431	VExtractor method	vextractor.py	PMID:15627431_Vextractor	vextractor.csv	figshare	doi:10.6084/m9.figshare.1286999	http://dx.doi.org/10.6084/m9.figshare.1286999						text-mining
PMID:15634863	VExtractor method	vextractor.py	PMID:15634863_Vextractor	vextractor.csv	figshare	doi:10.6084/m9.figshare.1286999	http://dx.doi.org/10.6084/m9.figshare.1286999						text-mining
PMID:15645013	VExtractor method	vextractor.py	PMID:15645013_Vextractor	vextractor.csv	figshare	doi:10.6084/m9.figshare.1286999	http://dx.doi.org/10.6084/m9.figshare.1286999						text-mining
PMID:15648790	VExtractor method	vextractor.py	PMID:15648790_Vextractor	vextractor.csv	figshare	doi:10.6084/m9.figshare.1286999	http://dx.doi.org/10.6084/m9.figshare.1286999						text-mining
PMID:15650311	VExtractor method	vextractor.py	PMID:15650311_Vextractor	vextractor.csv	figshare	doi:10.6084/m9.figshare.1286999	http://dx.doi.org/10.6084/m9.figshare.1286999						text-mining
PMID:15653654	VExtractor method	vextractor.py	PMID:15653654_Vextractor	vextractor.csv	figshare	doi:10.6084/m9.figshare.1286999	http://dx.doi.org/10.6084/m9.figshare.1286999						text-mining
PMID:15662966	VExtractor method	vextractor.py	PMID:15662966_Vextractor	vextractor.csv	figshare	doi:10.6084/m9.figshare.1286999	http://dx.doi.org/10.6084/m9.figshare.1286999						text-mining
PMID:15680182	VExtractor method	vextractor.py	PMID:15680182_Vextractor	vextractor.csv	figshare	doi:10.6084/m9.figshare.1286999	http://dx.doi.org/10.6084/m9.figshare.1286999						text-mining
PMID:15685099	VExtractor method	vextractor.py	PMID:15685099_Vextractor	vextractor.csv	figshare	doi:10.6084/m9.figshare.1286999	http://dx.doi.org/10.6084/m9.figshare.1286999						text-mining
PMID:15687982	VExtractor method	vextractor.py	PMID:15687982_Vextractor	vextractor.csv	figshare	doi:10.6084/m9.figshare.1286999	http://dx.doi.org/10.6084/m9.figshare.1286999						text-mining
PMID:15690125	VExtractor method	vextractor.py	PMID:15690125_Vextractor	vextractor.csv	figshare	doi:10.6084/m9.figshare.1286999	http://dx.doi.org/10.6084/m9.figshare.1286999						text-mining
PMID:15730818	VExtractor method	vextractor.py	PMID:15730818_Vextractor	vextractor.csv	figshare	doi:10.6084/m9.figshare.1286999	http://dx.doi.org/10.6084/m9.figshare.1286999						text-mining
PMID:15736551	VExtractor method	vextractor.py	PMID:15736551_Vextractor	vextractor.csv	figshare	doi:10.6084/m9.figshare.1286999	http://dx.doi.org/10.6084/m9.figshare.1286999						text-mining
PMID:15746304	VExtractor method	vextractor.py	PMID:15746304_Vextractor	vextractor.csv	figshare	doi:10.6084/m9.figshare.1286999	http://dx.doi.org/10.6084/m9.figshare.1286999						text-mining
PMID:15763387	VExtractor method	vextractor.py	PMID:15763387_Vextractor	vextractor.csv	figshare	doi:10.6084/m9.figshare.1286999	http://dx.doi.org/10.6084/m9.figshare.1286999						text-mining
PMID:15769091	VExtractor method	vextractor.py	PMID:15769091_Vextractor	vextractor.csv	figshare	doi:10.6084/m9.figshare.1286999	http://dx.doi.org/10.6084/m9.figshare.1286999						text-mining
PMID:15771978	VExtractor method	vextractor.py	PMID:15771978_Vextractor	vextractor.csv	figshare	doi:10.6084/m9.figshare.1286999	http://dx.doi.org/10.6084/m9.figshare.1286999						text-mining
PMID:15775723	VExtractor method	vextractor.py	PMID:15775723_Vextractor	vextractor.csv	figshare	doi:10.6084/m9.figshare.1286999	http://dx.doi.org/10.6084/m9.figshare.1286999						text-mining
PMID:15777517	VExtractor method	vextractor.py	PMID:15777517_Vextractor	vextractor.csv	figshare	doi:10.6084/m9.figshare.1286999	http://dx.doi.org/10.6084/m9.figshare.1286999						text-mining
PMID:15788692	VExtractor method	vextractor.py	PMID:15788692_Vextractor	vextractor.csv	figshare	doi:10.6084/m9.figshare.1286999	http://dx.doi.org/10.6084/m9.figshare.1286999						text-mining
PMID:15796730	VExtractor method	vextractor.py	PMID:15796730_Vextractor	vextractor.csv	figshare	doi:10.6084/m9.figshare.1286999	http://dx.doi.org/10.6084/m9.figshare.1286999						text-mining
PMID:15796836	VExtractor method	vextractor.py	PMID:15796836_Vextractor	vextractor.csv	figshare	doi:10.6084/m9.figshare.1286999	http://dx.doi.org/10.6084/m9.figshare.1286999						text-mining
PMID:15800419	VExtractor method	vextractor.py	PMID:15800419_Vextractor	vextractor.csv	figshare	doi:10.6084/m9.figshare.1286999	http://dx.doi.org/10.6084/m9.figshare.1286999						text-mining
PMID:15801251	VExtractor method	vextractor.py	PMID:15801251_Vextractor	vextractor.csv	figshare	doi:10.6084/m9.figshare.1286999	http://dx.doi.org/10.6084/m9.figshare.1286999						text-mining
PMID:15802558	VExtractor method	vextractor.py	PMID:15802558_Vextractor	vextractor.csv	figshare	doi:10.6084/m9.figshare.1286999	http://dx.doi.org/10.6084/m9.figshare.1286999						text-mining
PMID:15811484	VExtractor method	vextractor.py	PMID:15811484_Vextractor	vextractor.csv	figshare	doi:10.6084/m9.figshare.1286999	http://dx.doi.org/10.6084/m9.figshare.1286999						text-mining
PMID:15813633	VExtractor method	vextractor.py	PMID:15813633_Vextractor	vextractor.csv	figshare	doi:10.6084/m9.figshare.1286999	http://dx.doi.org/10.6084/m9.figshare.1286999						text-mining
PMID:15824833	VExtractor method	vextractor.py	PMID:15824833_Vextractor	vextractor.csv	figshare	doi:10.6084/m9.figshare.1286999	http://dx.doi.org/10.6084/m9.figshare.1286999						text-mining
PMID:15830600	VExtractor method	vextractor.py	PMID:15830600_Vextractor	vextractor.csv	figshare	doi:10.6084/m9.figshare.1286999	http://dx.doi.org/10.6084/m9.figshare.1286999						text-mining
PMID:15831781	VExtractor method	vextractor.py	PMID:15831781_Vextractor	vextractor.csv	figshare	doi:10.6084/m9.figshare.1286999	http://dx.doi.org/10.6084/m9.figshare.1286999						text-mining
PMID:15844712	VExtractor method	vextractor.py	PMID:15844712_Vextractor	vextractor.csv	figshare	doi:10.6084/m9.figshare.1286999	http://dx.doi.org/10.6084/m9.figshare.1286999						text-mining
PMID:15853664	VExtractor method	vextractor.py	PMID:15853664_Vextractor	vextractor.csv	figshare	doi:10.6084/m9.figshare.1286999	http://dx.doi.org/10.6084/m9.figshare.1286999						text-mining
PMID:15854749	VExtractor method	vextractor.py	PMID:15854749_Vextractor	vextractor.csv	figshare	doi:10.6084/m9.figshare.1286999	http://dx.doi.org/10.6084/m9.figshare.1286999						text-mining
PMID:15855571	VExtractor method	vextractor.py	PMID:15855571_Vextractor	vextractor.csv	figshare	doi:10.6084/m9.figshare.1286999	http://dx.doi.org/10.6084/m9.figshare.1286999						text-mining
PMID:15855572	VExtractor method	vextractor.py	PMID:15855572_Vextractor	vextractor.csv	figshare	doi:10.6084/m9.figshare.1286999	http://dx.doi.org/10.6084/m9.figshare.1286999						text-mining
PMID:15857299	VExtractor method	vextractor.py	PMID:15857299_Vextractor	vextractor.csv	figshare	doi:10.6084/m9.figshare.1286999	http://dx.doi.org/10.6084/m9.figshare.1286999						text-mining
PMID:15860408	VExtractor method	vextractor.py	PMID:15860408_Vextractor	vextractor.csv	figshare	doi:10.6084/m9.figshare.1286999	http://dx.doi.org/10.6084/m9.figshare.1286999						text-mining
PMID:15867867	VExtractor method	vextractor.py	PMID:15867867_Vextractor	vextractor.csv	figshare	doi:10.6084/m9.figshare.1286999	http://dx.doi.org/10.6084/m9.figshare.1286999						text-mining
PMID:15879053	VExtractor method	vextractor.py	PMID:15879053_Vextractor	vextractor.csv	figshare	doi:10.6084/m9.figshare.1286999	http://dx.doi.org/10.6084/m9.figshare.1286999						text-mining
PMID:15882816	VExtractor method	vextractor.py	PMID:15882816_Vextractor	vextractor.csv	figshare	doi:10.6084/m9.figshare.1286999	http://dx.doi.org/10.6084/m9.figshare.1286999						text-mining
PMID:15894134	VExtractor method	vextractor.py	PMID:15894134_Vextractor	vextractor.csv	figshare	doi:10.6084/m9.figshare.1286999	http://dx.doi.org/10.6084/m9.figshare.1286999						text-mining
PMID:15902919	VExtractor method	vextractor.py	PMID:15902919_Vextractor	vextractor.csv	figshare	doi:10.6084/m9.figshare.1286999	http://dx.doi.org/10.6084/m9.figshare.1286999						text-mining
PMID:15907979	VExtractor method	vextractor.py	PMID:15907979_Vextractor	vextractor.csv	figshare	doi:10.6084/m9.figshare.1286999	http://dx.doi.org/10.6084/m9.figshare.1286999						text-mining
PMID:15911942	VExtractor method	vextractor.py	PMID:15911942_Vextractor	vextractor.csv	figshare	doi:10.6084/m9.figshare.1286999	http://dx.doi.org/10.6084/m9.figshare.1286999						text-mining
PMID:15916735	VExtractor method	vextractor.py	PMID:15916735_Vextractor	vextractor.csv	figshare	doi:10.6084/m9.figshare.1286999	http://dx.doi.org/10.6084/m9.figshare.1286999						text-mining
PMID:15923220	VExtractor method	vextractor.py	PMID:15923220_Vextractor	vextractor.csv	figshare	doi:10.6084/m9.figshare.1286999	http://dx.doi.org/10.6084/m9.figshare.1286999						text-mining
PMID:15929678	VExtractor method	vextractor.py	PMID:15929678_Vextractor	vextractor.csv	figshare	doi:10.6084/m9.figshare.1286999	http://dx.doi.org/10.6084/m9.figshare.1286999						text-mining
PMID:15936218	VExtractor method	vextractor.py	PMID:15936218_Vextractor	vextractor.csv	figshare	doi:10.6084/m9.figshare.1286999	http://dx.doi.org/10.6084/m9.figshare.1286999						text-mining
PMID:15939487	VExtractor method	vextractor.py	PMID:15939487_Vextractor	vextractor.csv	figshare	doi:10.6084/m9.figshare.1286999	http://dx.doi.org/10.6084/m9.figshare.1286999						text-mining
PMID:15945120	VExtractor method	vextractor.py	PMID:15945120_Vextractor	vextractor.csv	figshare	doi:10.6084/m9.figshare.1286999	http://dx.doi.org/10.6084/m9.figshare.1286999						text-mining
PMID:15945564	VExtractor method	vextractor.py	PMID:15945564_Vextractor	vextractor.csv	figshare	doi:10.6084/m9.figshare.1286999	http://dx.doi.org/10.6084/m9.figshare.1286999						text-mining
PMID:15950221	VExtractor method	vextractor.py	PMID:15950221_Vextractor	vextractor.csv	figshare	doi:10.6084/m9.figshare.1286999	http://dx.doi.org/10.6084/m9.figshare.1286999						text-mining
PMID:15953592	VExtractor method	vextractor.py	PMID:15953592_Vextractor	vextractor.csv	figshare	doi:10.6084/m9.figshare.1286999	http://dx.doi.org/10.6084/m9.figshare.1286999						text-mining
PMID:15953769	VExtractor method	vextractor.py	PMID:15953769_Vextractor	vextractor.csv	figshare	doi:10.6084/m9.figshare.1286999	http://dx.doi.org/10.6084/m9.figshare.1286999						text-mining
PMID:15957391	VExtractor method	vextractor.py	PMID:15957391_Vextractor	vextractor.csv	figshare	doi:10.6084/m9.figshare.1286999	http://dx.doi.org/10.6084/m9.figshare.1286999						text-mining
PMID:15967102	VExtractor method	vextractor.py	PMID:15967102_Vextractor	vextractor.csv	figshare	doi:10.6084/m9.figshare.1286999	http://dx.doi.org/10.6084/m9.figshare.1286999						text-mining
PMID:15984315	VExtractor method	vextractor.py	PMID:15984315_Vextractor	vextractor.csv	figshare	doi:10.6084/m9.figshare.1286999	http://dx.doi.org/10.6084/m9.figshare.1286999						text-mining
PMID:15984400	VExtractor method	vextractor.py	PMID:15984400_Vextractor	vextractor.csv	figshare	doi:10.6084/m9.figshare.1286999	http://dx.doi.org/10.6084/m9.figshare.1286999						text-mining
PMID:15985817	VExtractor method	vextractor.py	PMID:15985817_Vextractor	vextractor.csv	figshare	doi:10.6084/m9.figshare.1286999	http://dx.doi.org/10.6084/m9.figshare.1286999						text-mining
PMID:15985821	VExtractor method	vextractor.py	PMID:15985821_Vextractor	vextractor.csv	figshare	doi:10.6084/m9.figshare.1286999	http://dx.doi.org/10.6084/m9.figshare.1286999						text-mining
PMID:15999553	VExtractor method	vextractor.py	PMID:15999553_Vextractor	vextractor.csv	figshare	doi:10.6084/m9.figshare.1286999	http://dx.doi.org/10.6084/m9.figshare.1286999						text-mining
PMID:16009513	VExtractor method	vextractor.py	PMID:16009513_Vextractor	vextractor.csv	figshare	doi:10.6084/m9.figshare.1286999	http://dx.doi.org/10.6084/m9.figshare.1286999						text-mining
PMID:16012438	VExtractor method	vextractor.py	PMID:16012438_Vextractor	vextractor.csv	figshare	doi:10.6084/m9.figshare.1286999	http://dx.doi.org/10.6084/m9.figshare.1286999						text-mining
PMID:16023260	VExtractor method	vextractor.py	PMID:16023260_Vextractor	vextractor.csv	figshare	doi:10.6084/m9.figshare.1286999	http://dx.doi.org/10.6084/m9.figshare.1286999						text-mining
PMID:16038768	VExtractor method	vextractor.py	PMID:16038768_Vextractor	vextractor.csv	figshare	doi:10.6084/m9.figshare.1286999	http://dx.doi.org/10.6084/m9.figshare.1286999						text-mining
PMID:16040630	VExtractor method	vextractor.py	PMID:16040630_Vextractor	vextractor.csv	figshare	doi:10.6084/m9.figshare.1286999	http://dx.doi.org/10.6084/m9.figshare.1286999						text-mining
PMID:16045862	VExtractor method	vextractor.py	PMID:16045862_Vextractor	vextractor.csv	figshare	doi:10.6084/m9.figshare.1286999	http://dx.doi.org/10.6084/m9.figshare.1286999						text-mining
PMID:16051478	VExtractor method	vextractor.py	PMID:16051478_Vextractor	vextractor.csv	figshare	doi:10.6084/m9.figshare.1286999	http://dx.doi.org/10.6084/m9.figshare.1286999						text-mining
PMID:16060703	VExtractor method	vextractor.py	PMID:16060703_Vextractor	vextractor.csv	figshare	doi:10.6084/m9.figshare.1286999	http://dx.doi.org/10.6084/m9.figshare.1286999						text-mining
PMID:16083205	VExtractor method	vextractor.py	PMID:16083205_Vextractor	vextractor.csv	figshare	doi:10.6084/m9.figshare.1286999	http://dx.doi.org/10.6084/m9.figshare.1286999						text-mining
PMID:16083850	VExtractor method	vextractor.py	PMID:16083850_Vextractor	vextractor.csv	figshare	doi:10.6084/m9.figshare.1286999	http://dx.doi.org/10.6084/m9.figshare.1286999						text-mining
PMID:16093731	VExtractor method	vextractor.py	PMID:16093731_Vextractor	vextractor.csv	figshare	doi:10.6084/m9.figshare.1286999	http://dx.doi.org/10.6084/m9.figshare.1286999						text-mining
PMID:16100297	VExtractor method	vextractor.py	PMID:16100297_Vextractor	vextractor.csv	figshare	doi:10.6084/m9.figshare.1286999	http://dx.doi.org/10.6084/m9.figshare.1286999						text-mining
PMID:16112094	VExtractor method	vextractor.py	PMID:16112094_Vextractor	vextractor.csv	figshare	doi:10.6084/m9.figshare.1286999	http://dx.doi.org/10.6084/m9.figshare.1286999						text-mining
PMID:16115696	VExtractor method	vextractor.py	PMID:16115696_Vextractor	vextractor.csv	figshare	doi:10.6084/m9.figshare.1286999	http://dx.doi.org/10.6084/m9.figshare.1286999						text-mining
PMID:16117171	VExtractor method	vextractor.py	PMID:16117171_Vextractor	vextractor.csv	figshare	doi:10.6084/m9.figshare.1286999	http://dx.doi.org/10.6084/m9.figshare.1286999						text-mining
PMID:16124840	VExtractor method	vextractor.py	PMID:16124840_Vextractor	vextractor.csv	figshare	doi:10.6084/m9.figshare.1286999	http://dx.doi.org/10.6084/m9.figshare.1286999						text-mining
PMID:16133489	VExtractor method	vextractor.py	PMID:16133489_Vextractor	vextractor.csv	figshare	doi:10.6084/m9.figshare.1286999	http://dx.doi.org/10.6084/m9.figshare.1286999						text-mining
PMID:16137221	VExtractor method	vextractor.py	PMID:16137221_Vextractor	vextractor.csv	figshare	doi:10.6084/m9.figshare.1286999	http://dx.doi.org/10.6084/m9.figshare.1286999						text-mining
PMID:16144950	VExtractor method	vextractor.py	PMID:16144950_Vextractor	vextractor.csv	figshare	doi:10.6084/m9.figshare.1286999	http://dx.doi.org/10.6084/m9.figshare.1286999						text-mining
PMID:16154233	VExtractor method	vextractor.py	PMID:16154233_Vextractor	vextractor.csv	figshare	doi:10.6084/m9.figshare.1286999	http://dx.doi.org/10.6084/m9.figshare.1286999						text-mining
PMID:16154696	VExtractor method	vextractor.py	PMID:16154696_Vextractor	vextractor.csv	figshare	doi:10.6084/m9.figshare.1286999	http://dx.doi.org/10.6084/m9.figshare.1286999						text-mining
PMID:16165181	VExtractor method	vextractor.py	PMID:16165181_Vextractor	vextractor.csv	figshare	doi:10.6084/m9.figshare.1286999	http://dx.doi.org/10.6084/m9.figshare.1286999						text-mining
PMID:16182258	VExtractor method	vextractor.py	PMID:16182258_Vextractor	vextractor.csv	figshare	doi:10.6084/m9.figshare.1286999	http://dx.doi.org/10.6084/m9.figshare.1286999						text-mining
PMID:16183882	VExtractor method	vextractor.py	PMID:16183882_Vextractor	vextractor.csv	figshare	doi:10.6084/m9.figshare.1286999	http://dx.doi.org/10.6084/m9.figshare.1286999						text-mining
PMID:16188169	VExtractor method	vextractor.py	PMID:16188169_Vextractor	vextractor.csv	figshare	doi:10.6084/m9.figshare.1286999	http://dx.doi.org/10.6084/m9.figshare.1286999						text-mining
PMID:16195243	VExtractor method	vextractor.py	PMID:16195243_Vextractor	vextractor.csv	figshare	doi:10.6084/m9.figshare.1286999	http://dx.doi.org/10.6084/m9.figshare.1286999						text-mining
PMID:16197464	VExtractor method	vextractor.py	PMID:16197464_Vextractor	vextractor.csv	figshare	doi:10.6084/m9.figshare.1286999	http://dx.doi.org/10.6084/m9.figshare.1286999						text-mining
PMID:16197472	VExtractor method	vextractor.py	PMID:16197472_Vextractor	vextractor.csv	figshare	doi:10.6084/m9.figshare.1286999	http://dx.doi.org/10.6084/m9.figshare.1286999						text-mining
PMID:16198389	VExtractor method	vextractor.py	PMID:16198389_Vextractor	vextractor.csv	figshare	doi:10.6084/m9.figshare.1286999	http://dx.doi.org/10.6084/m9.figshare.1286999						text-mining
PMID:16198390	VExtractor method	vextractor.py	PMID:16198390_Vextractor	vextractor.csv	figshare	doi:10.6084/m9.figshare.1286999	http://dx.doi.org/10.6084/m9.figshare.1286999						text-mining
PMID:16202438	VExtractor method	vextractor.py	PMID:16202438_Vextractor	vextractor.csv	figshare	doi:10.6084/m9.figshare.1286999	http://dx.doi.org/10.6084/m9.figshare.1286999						text-mining
PMID:16202636	VExtractor method	vextractor.py	PMID:16202636_Vextractor	vextractor.csv	figshare	doi:10.6084/m9.figshare.1286999	http://dx.doi.org/10.6084/m9.figshare.1286999						text-mining
PMID:16207099	VExtractor method	vextractor.py	PMID:16207099_Vextractor	vextractor.csv	figshare	doi:10.6084/m9.figshare.1286999	http://dx.doi.org/10.6084/m9.figshare.1286999						text-mining
PMID:16221950	VExtractor method	vextractor.py	PMID:16221950_Vextractor	vextractor.csv	figshare	doi:10.6084/m9.figshare.1286999	http://dx.doi.org/10.6084/m9.figshare.1286999						text-mining
PMID:16225115	VExtractor method	vextractor.py	PMID:16225115_Vextractor	vextractor.csv	figshare	doi:10.6084/m9.figshare.1286999	http://dx.doi.org/10.6084/m9.figshare.1286999						text-mining
PMID:16225138	VExtractor method	vextractor.py	PMID:16225138_Vextractor	vextractor.csv	figshare	doi:10.6084/m9.figshare.1286999	http://dx.doi.org/10.6084/m9.figshare.1286999						text-mining
PMID:16225359	VExtractor method	vextractor.py	PMID:16225359_Vextractor	vextractor.csv	figshare	doi:10.6084/m9.figshare.1286999	http://dx.doi.org/10.6084/m9.figshare.1286999						text-mining
PMID:16229835	VExtractor method	vextractor.py	PMID:16229835_Vextractor	vextractor.csv	figshare	doi:10.6084/m9.figshare.1286999	http://dx.doi.org/10.6084/m9.figshare.1286999						text-mining
PMID:16230722	VExtractor method	vextractor.py	PMID:16230722_Vextractor	vextractor.csv	figshare	doi:10.6084/m9.figshare.1286999	http://dx.doi.org/10.6084/m9.figshare.1286999						text-mining
PMID:16243649	VExtractor method	vextractor.py	PMID:16243649_Vextractor	vextractor.csv	figshare	doi:10.6084/m9.figshare.1286999	http://dx.doi.org/10.6084/m9.figshare.1286999						text-mining
PMID:16246304	VExtractor method	vextractor.py	PMID:16246304_Vextractor	vextractor.csv	figshare	doi:10.6084/m9.figshare.1286999	http://dx.doi.org/10.6084/m9.figshare.1286999						text-mining
PMID:16251069	VExtractor method	vextractor.py	PMID:16251069_Vextractor	vextractor.csv	figshare	doi:10.6084/m9.figshare.1286999	http://dx.doi.org/10.6084/m9.figshare.1286999						text-mining
PMID:16261883	VExtractor method	vextractor.py	PMID:16261883_Vextractor	vextractor.csv	figshare	doi:10.6084/m9.figshare.1286999	http://dx.doi.org/10.6084/m9.figshare.1286999						text-mining
PMID:16264389	VExtractor method	vextractor.py	PMID:16264389_Vextractor	vextractor.csv	figshare	doi:10.6084/m9.figshare.1286999	http://dx.doi.org/10.6084/m9.figshare.1286999						text-mining
PMID:16266376	VExtractor method	vextractor.py	PMID:16266376_Vextractor	vextractor.csv	figshare	doi:10.6084/m9.figshare.1286999	http://dx.doi.org/10.6084/m9.figshare.1286999						text-mining
PMID:16278786	VExtractor method	vextractor.py	PMID:16278786_Vextractor	vextractor.csv	figshare	doi:10.6084/m9.figshare.1286999	http://dx.doi.org/10.6084/m9.figshare.1286999						text-mining
PMID:16283132	VExtractor method	vextractor.py	PMID:16283132_Vextractor	vextractor.csv	figshare	doi:10.6084/m9.figshare.1286999	http://dx.doi.org/10.6084/m9.figshare.1286999						text-mining
PMID:16293654	VExtractor method	vextractor.py	PMID:16293654_Vextractor	vextractor.csv	figshare	doi:10.6084/m9.figshare.1286999	http://dx.doi.org/10.6084/m9.figshare.1286999						text-mining
PMID:16294747	VExtractor method	vextractor.py	PMID:16294747_Vextractor	vextractor.csv	figshare	doi:10.6084/m9.figshare.1286999	http://dx.doi.org/10.6084/m9.figshare.1286999						text-mining
PMID:16295595	VExtractor method	vextractor.py	PMID:16295595_Vextractor	vextractor.csv	figshare	doi:10.6084/m9.figshare.1286999	http://dx.doi.org/10.6084/m9.figshare.1286999						text-mining
PMID:16302722	VExtractor method	vextractor.py	PMID:16302722_Vextractor	vextractor.csv	figshare	doi:10.6084/m9.figshare.1286999	http://dx.doi.org/10.6084/m9.figshare.1286999						text-mining
PMID:16310715	VExtractor method	vextractor.py	PMID:16310715_Vextractor	vextractor.csv	figshare	doi:10.6084/m9.figshare.1286999	http://dx.doi.org/10.6084/m9.figshare.1286999						text-mining
PMID:16315243	VExtractor method	vextractor.py	PMID:16315243_Vextractor	vextractor.csv	figshare	doi:10.6084/m9.figshare.1286999	http://dx.doi.org/10.6084/m9.figshare.1286999						text-mining
PMID:16322338	VExtractor method	vextractor.py	PMID:16322338_Vextractor	vextractor.csv	figshare	doi:10.6084/m9.figshare.1286999	http://dx.doi.org/10.6084/m9.figshare.1286999						text-mining
PMID:16328169	VExtractor method	vextractor.py	PMID:16328169_Vextractor	vextractor.csv	figshare	doi:10.6084/m9.figshare.1286999	http://dx.doi.org/10.6084/m9.figshare.1286999						text-mining
PMID:16341288	VExtractor method	vextractor.py	PMID:16341288_Vextractor	vextractor.csv	figshare	doi:10.6084/m9.figshare.1286999	http://dx.doi.org/10.6084/m9.figshare.1286999						text-mining
PMID:16350838	VExtractor method	vextractor.py	PMID:16350838_Vextractor	vextractor.csv	figshare	doi:10.6084/m9.figshare.1286999	http://dx.doi.org/10.6084/m9.figshare.1286999						text-mining
PMID:16370928	VExtractor method	vextractor.py	PMID:16370928_Vextractor	vextractor.csv	figshare	doi:10.6084/m9.figshare.1286999	http://dx.doi.org/10.6084/m9.figshare.1286999						text-mining
PMID:16373073	VExtractor method	vextractor.py	PMID:16373073_Vextractor	vextractor.csv	figshare	doi:10.6084/m9.figshare.1286999	http://dx.doi.org/10.6084/m9.figshare.1286999						text-mining
PMID:16374859	VExtractor method	vextractor.py	PMID:16374859_Vextractor	vextractor.csv	figshare	doi:10.6084/m9.figshare.1286999	http://dx.doi.org/10.6084/m9.figshare.1286999						text-mining
PMID:16396886	VExtractor method	vextractor.py	PMID:16396886_Vextractor	vextractor.csv	figshare	doi:10.6084/m9.figshare.1286999	http://dx.doi.org/10.6084/m9.figshare.1286999						text-mining
PMID:16410922	VExtractor method	vextractor.py	PMID:16410922_Vextractor	vextractor.csv	figshare	doi:10.6084/m9.figshare.1286999	http://dx.doi.org/10.6084/m9.figshare.1286999						text-mining
PMID:16427672	VExtractor method	vextractor.py	PMID:16427672_Vextractor	vextractor.csv	figshare	doi:10.6084/m9.figshare.1286999	http://dx.doi.org/10.6084/m9.figshare.1286999						text-mining
PMID:16433215	VExtractor method	vextractor.py	PMID:16433215_Vextractor	vextractor.csv	figshare	doi:10.6084/m9.figshare.1286999	http://dx.doi.org/10.6084/m9.figshare.1286999						text-mining
PMID:16434468	VExtractor method	vextractor.py	PMID:16434468_Vextractor	vextractor.csv	figshare	doi:10.6084/m9.figshare.1286999	http://dx.doi.org/10.6084/m9.figshare.1286999						text-mining
PMID:16446039	VExtractor method	vextractor.py	PMID:16446039_Vextractor	vextractor.csv	figshare	doi:10.6084/m9.figshare.1286999	http://dx.doi.org/10.6084/m9.figshare.1286999						text-mining
PMID:16446169	VExtractor method	vextractor.py	PMID:16446169_Vextractor	vextractor.csv	figshare	doi:10.6084/m9.figshare.1286999	http://dx.doi.org/10.6084/m9.figshare.1286999						text-mining
PMID:16447056	VExtractor method	vextractor.py	PMID:16447056_Vextractor	vextractor.csv	figshare	doi:10.6084/m9.figshare.1286999	http://dx.doi.org/10.6084/m9.figshare.1286999						text-mining
PMID:16457792	VExtractor method	vextractor.py	PMID:16457792_Vextractor	vextractor.csv	figshare	doi:10.6084/m9.figshare.1286999	http://dx.doi.org/10.6084/m9.figshare.1286999						text-mining
PMID:16457861	VExtractor method	vextractor.py	PMID:16457861_Vextractor	vextractor.csv	figshare	doi:10.6084/m9.figshare.1286999	http://dx.doi.org/10.6084/m9.figshare.1286999						text-mining
PMID:16459191	VExtractor method	vextractor.py	PMID:16459191_Vextractor	vextractor.csv	figshare	doi:10.6084/m9.figshare.1286999	http://dx.doi.org/10.6084/m9.figshare.1286999						text-mining
PMID:16459262	VExtractor method	vextractor.py	PMID:16459262_Vextractor	vextractor.csv	figshare	doi:10.6084/m9.figshare.1286999	http://dx.doi.org/10.6084/m9.figshare.1286999						text-mining
PMID:16484515	VExtractor method	vextractor.py	PMID:16484515_Vextractor	vextractor.csv	figshare	doi:10.6084/m9.figshare.1286999	http://dx.doi.org/10.6084/m9.figshare.1286999						text-mining
PMID:16489373	VExtractor method	vextractor.py	PMID:16489373_Vextractor	vextractor.csv	figshare	doi:10.6084/m9.figshare.1286999	http://dx.doi.org/10.6084/m9.figshare.1286999						text-mining
PMID:16492205	VExtractor method	vextractor.py	PMID:16492205_Vextractor	vextractor.csv	figshare	doi:10.6084/m9.figshare.1286999	http://dx.doi.org/10.6084/m9.figshare.1286999						text-mining
PMID:16496490	VExtractor method	vextractor.py	PMID:16496490_Vextractor	vextractor.csv	figshare	doi:10.6084/m9.figshare.1286999	http://dx.doi.org/10.6084/m9.figshare.1286999						text-mining
PMID:16496507	VExtractor method	vextractor.py	PMID:16496507_Vextractor	vextractor.csv	figshare	doi:10.6084/m9.figshare.1286999	http://dx.doi.org/10.6084/m9.figshare.1286999						text-mining
PMID:16498630	VExtractor method	vextractor.py	PMID:16498630_Vextractor	vextractor.csv	figshare	doi:10.6084/m9.figshare.1286999	http://dx.doi.org/10.6084/m9.figshare.1286999						text-mining
PMID:16498830	VExtractor method	vextractor.py	PMID:16498830_Vextractor	vextractor.csv	figshare	doi:10.6084/m9.figshare.1286999	http://dx.doi.org/10.6084/m9.figshare.1286999						text-mining
PMID:16503720	VExtractor method	vextractor.py	PMID:16503720_Vextractor	vextractor.csv	figshare	doi:10.6084/m9.figshare.1286999	http://dx.doi.org/10.6084/m9.figshare.1286999						text-mining
PMID:16504599	VExtractor method	vextractor.py	PMID:16504599_Vextractor	vextractor.csv	figshare	doi:10.6084/m9.figshare.1286999	http://dx.doi.org/10.6084/m9.figshare.1286999						text-mining
PMID:16505950	VExtractor method	vextractor.py	PMID:16505950_Vextractor	vextractor.csv	figshare	doi:10.6084/m9.figshare.1286999	http://dx.doi.org/10.6084/m9.figshare.1286999						text-mining
PMID:16507218	VExtractor method	vextractor.py	PMID:16507218_Vextractor	vextractor.csv	figshare	doi:10.6084/m9.figshare.1286999	http://dx.doi.org/10.6084/m9.figshare.1286999						text-mining
PMID:16529340	VExtractor method	vextractor.py	PMID:16529340_Vextractor	vextractor.csv	figshare	doi:10.6084/m9.figshare.1286999	http://dx.doi.org/10.6084/m9.figshare.1286999						text-mining
PMID:16534527	VExtractor method	vextractor.py	PMID:16534527_Vextractor	vextractor.csv	figshare	doi:10.6084/m9.figshare.1286999	http://dx.doi.org/10.6084/m9.figshare.1286999						text-mining
PMID:16538909	VExtractor method	vextractor.py	PMID:16538909_Vextractor	vextractor.csv	figshare	doi:10.6084/m9.figshare.1286999	http://dx.doi.org/10.6084/m9.figshare.1286999						text-mining
PMID:16538941	VExtractor method	vextractor.py	PMID:16538941_Vextractor	vextractor.csv	figshare	doi:10.6084/m9.figshare.1286999	http://dx.doi.org/10.6084/m9.figshare.1286999						text-mining
PMID:16539838	VExtractor method	vextractor.py	PMID:16539838_Vextractor	vextractor.csv	figshare	doi:10.6084/m9.figshare.1286999	http://dx.doi.org/10.6084/m9.figshare.1286999						text-mining
PMID:16541972	VExtractor method	vextractor.py	PMID:16541972_Vextractor	vextractor.csv	figshare	doi:10.6084/m9.figshare.1286999	http://dx.doi.org/10.6084/m9.figshare.1286999						text-mining
PMID:16542451	VExtractor method	vextractor.py	PMID:16542451_Vextractor	vextractor.csv	figshare	doi:10.6084/m9.figshare.1286999	http://dx.doi.org/10.6084/m9.figshare.1286999						text-mining
PMID:16548492	VExtractor method	vextractor.py	PMID:16548492_Vextractor	vextractor.csv	figshare	doi:10.6084/m9.figshare.1286999	http://dx.doi.org/10.6084/m9.figshare.1286999						text-mining
PMID:16549562	VExtractor method	vextractor.py	PMID:16549562_Vextractor	vextractor.csv	figshare	doi:10.6084/m9.figshare.1286999	http://dx.doi.org/10.6084/m9.figshare.1286999						text-mining
PMID:16553103	VExtractor method	vextractor.py	PMID:16553103_Vextractor	vextractor.csv	figshare	doi:10.6084/m9.figshare.1286999	http://dx.doi.org/10.6084/m9.figshare.1286999						text-mining
PMID:16569814	VExtractor method	vextractor.py	PMID:16569814_Vextractor	vextractor.csv	figshare	doi:10.6084/m9.figshare.1286999	http://dx.doi.org/10.6084/m9.figshare.1286999						text-mining
PMID:16580601	VExtractor method	vextractor.py	PMID:16580601_Vextractor	vextractor.csv	figshare	doi:10.6084/m9.figshare.1286999	http://dx.doi.org/10.6084/m9.figshare.1286999						text-mining
PMID:16584366	VExtractor method	vextractor.py	PMID:16584366_Vextractor	vextractor.csv	figshare	doi:10.6084/m9.figshare.1286999	http://dx.doi.org/10.6084/m9.figshare.1286999						text-mining
PMID:16585893	VExtractor method	vextractor.py	PMID:16585893_Vextractor	vextractor.csv	figshare	doi:10.6084/m9.figshare.1286999	http://dx.doi.org/10.6084/m9.figshare.1286999						text-mining
PMID:16599259	VExtractor method	vextractor.py	PMID:16599259_Vextractor	vextractor.csv	figshare	doi:10.6084/m9.figshare.1286999	http://dx.doi.org/10.6084/m9.figshare.1286999						text-mining
PMID:16599651	VExtractor method	vextractor.py	PMID:16599651_Vextractor	vextractor.csv	figshare	doi:10.6084/m9.figshare.1286999	http://dx.doi.org/10.6084/m9.figshare.1286999						text-mining
PMID:16603607	VExtractor method	vextractor.py	PMID:16603607_Vextractor	vextractor.csv	figshare	doi:10.6084/m9.figshare.1286999	http://dx.doi.org/10.6084/m9.figshare.1286999						text-mining
PMID:16621078	VExtractor method	vextractor.py	PMID:16621078_Vextractor	vextractor.csv	figshare	doi:10.6084/m9.figshare.1286999	http://dx.doi.org/10.6084/m9.figshare.1286999						text-mining
PMID:16634116	VExtractor method	vextractor.py	PMID:16634116_Vextractor	vextractor.csv	figshare	doi:10.6084/m9.figshare.1286999	http://dx.doi.org/10.6084/m9.figshare.1286999						text-mining
PMID:16635411	VExtractor method	vextractor.py	PMID:16635411_Vextractor	vextractor.csv	figshare	doi:10.6084/m9.figshare.1286999	http://dx.doi.org/10.6084/m9.figshare.1286999						text-mining
PMID:16635436	VExtractor method	vextractor.py	PMID:16635436_Vextractor	vextractor.csv	figshare	doi:10.6084/m9.figshare.1286999	http://dx.doi.org/10.6084/m9.figshare.1286999						text-mining
PMID:16643856	VExtractor method	vextractor.py	PMID:16643856_Vextractor	vextractor.csv	figshare	doi:10.6084/m9.figshare.1286999	http://dx.doi.org/10.6084/m9.figshare.1286999						text-mining
PMID:16689180	VExtractor method	vextractor.py	PMID:16689180_Vextractor	vextractor.csv	figshare	doi:10.6084/m9.figshare.1286999	http://dx.doi.org/10.6084/m9.figshare.1286999						text-mining
PMID:16689186	VExtractor method	vextractor.py	PMID:16689186_Vextractor	vextractor.csv	figshare	doi:10.6084/m9.figshare.1286999	http://dx.doi.org/10.6084/m9.figshare.1286999						text-mining
PMID:16702615	VExtractor method	vextractor.py	PMID:16702615_Vextractor	vextractor.csv	figshare	doi:10.6084/m9.figshare.1286999	http://dx.doi.org/10.6084/m9.figshare.1286999						text-mining
PMID:16703976	VExtractor method	vextractor.py	PMID:16703976_Vextractor	vextractor.csv	figshare	doi:10.6084/m9.figshare.1286999	http://dx.doi.org/10.6084/m9.figshare.1286999						text-mining
PMID:16706636	VExtractor method	vextractor.py	PMID:16706636_Vextractor	vextractor.csv	figshare	doi:10.6084/m9.figshare.1286999	http://dx.doi.org/10.6084/m9.figshare.1286999						text-mining
PMID:16707920	VExtractor method	vextractor.py	PMID:16707920_Vextractor	vextractor.csv	figshare	doi:10.6084/m9.figshare.1286999	http://dx.doi.org/10.6084/m9.figshare.1286999						text-mining
PMID:16707924	VExtractor method	vextractor.py	PMID:16707924_Vextractor	vextractor.csv	figshare	doi:10.6084/m9.figshare.1286999	http://dx.doi.org/10.6084/m9.figshare.1286999						text-mining
PMID:16716870	VExtractor method	vextractor.py	PMID:16716870_Vextractor	vextractor.csv	figshare	doi:10.6084/m9.figshare.1286999	http://dx.doi.org/10.6084/m9.figshare.1286999						text-mining
PMID:16720640	VExtractor method	vextractor.py	PMID:16720640_Vextractor	vextractor.csv	figshare	doi:10.6084/m9.figshare.1286999	http://dx.doi.org/10.6084/m9.figshare.1286999						text-mining
PMID:16722815	VExtractor method	vextractor.py	PMID:16722815_Vextractor	vextractor.csv	figshare	doi:10.6084/m9.figshare.1286999	http://dx.doi.org/10.6084/m9.figshare.1286999						text-mining
PMID:16724635	VExtractor method	vextractor.py	PMID:16724635_Vextractor	vextractor.csv	figshare	doi:10.6084/m9.figshare.1286999	http://dx.doi.org/10.6084/m9.figshare.1286999						text-mining
PMID:16724636	VExtractor method	vextractor.py	PMID:16724636_Vextractor	vextractor.csv	figshare	doi:10.6084/m9.figshare.1286999	http://dx.doi.org/10.6084/m9.figshare.1286999						text-mining
PMID:16725344	VExtractor method	vextractor.py	PMID:16725344_Vextractor	vextractor.csv	figshare	doi:10.6084/m9.figshare.1286999	http://dx.doi.org/10.6084/m9.figshare.1286999						text-mining
PMID:16729916	VExtractor method	vextractor.py	PMID:16729916_Vextractor	vextractor.csv	figshare	doi:10.6084/m9.figshare.1286999	http://dx.doi.org/10.6084/m9.figshare.1286999						text-mining
PMID:16751793	VExtractor method	vextractor.py	PMID:16751793_Vextractor	vextractor.csv	figshare	doi:10.6084/m9.figshare.1286999	http://dx.doi.org/10.6084/m9.figshare.1286999						text-mining
PMID:16757519	VExtractor method	vextractor.py	PMID:16757519_Vextractor	vextractor.csv	figshare	doi:10.6084/m9.figshare.1286999	http://dx.doi.org/10.6084/m9.figshare.1286999						text-mining
PMID:16772206	VExtractor method	vextractor.py	PMID:16772206_Vextractor	vextractor.csv	figshare	doi:10.6084/m9.figshare.1286999	http://dx.doi.org/10.6084/m9.figshare.1286999						text-mining
PMID:16774771	VExtractor method	vextractor.py	PMID:16774771_Vextractor	vextractor.csv	figshare	doi:10.6084/m9.figshare.1286999	http://dx.doi.org/10.6084/m9.figshare.1286999						text-mining
PMID:16776321	VExtractor method	vextractor.py	PMID:16776321_Vextractor	vextractor.csv	figshare	doi:10.6084/m9.figshare.1286999	http://dx.doi.org/10.6084/m9.figshare.1286999						text-mining
PMID:16776749	VExtractor method	vextractor.py	PMID:16776749_Vextractor	vextractor.csv	figshare	doi:10.6084/m9.figshare.1286999	http://dx.doi.org/10.6084/m9.figshare.1286999						text-mining
PMID:16776751	VExtractor method	vextractor.py	PMID:16776751_Vextractor	vextractor.csv	figshare	doi:10.6084/m9.figshare.1286999	http://dx.doi.org/10.6084/m9.figshare.1286999						text-mining
PMID:16782054	VExtractor method	vextractor.py	PMID:16782054_Vextractor	vextractor.csv	figshare	doi:10.6084/m9.figshare.1286999	http://dx.doi.org/10.6084/m9.figshare.1286999						text-mining
PMID:16782534	VExtractor method	vextractor.py	PMID:16782534_Vextractor	vextractor.csv	figshare	doi:10.6084/m9.figshare.1286999	http://dx.doi.org/10.6084/m9.figshare.1286999						text-mining
PMID:16788334	VExtractor method	vextractor.py	PMID:16788334_Vextractor	vextractor.csv	figshare	doi:10.6084/m9.figshare.1286999	http://dx.doi.org/10.6084/m9.figshare.1286999						text-mining
PMID:16801542	VExtractor method	vextractor.py	PMID:16801542_Vextractor	vextractor.csv	figshare	doi:10.6084/m9.figshare.1286999	http://dx.doi.org/10.6084/m9.figshare.1286999						text-mining
PMID:16817641	VExtractor method	vextractor.py	PMID:16817641_Vextractor	vextractor.csv	figshare	doi:10.6084/m9.figshare.1286999	http://dx.doi.org/10.6084/m9.figshare.1286999						text-mining
PMID:16825870	VExtractor method	vextractor.py	PMID:16825870_Vextractor	vextractor.csv	figshare	doi:10.6084/m9.figshare.1286999	http://dx.doi.org/10.6084/m9.figshare.1286999						text-mining
PMID:16825872	VExtractor method	vextractor.py	PMID:16825872_Vextractor	vextractor.csv	figshare	doi:10.6084/m9.figshare.1286999	http://dx.doi.org/10.6084/m9.figshare.1286999						text-mining
PMID:16828898	VExtractor method	vextractor.py	PMID:16828898_Vextractor	vextractor.csv	figshare	doi:10.6084/m9.figshare.1286999	http://dx.doi.org/10.6084/m9.figshare.1286999						text-mining
PMID:16845440	VExtractor method	vextractor.py	PMID:16845440_Vextractor	vextractor.csv	figshare	doi:10.6084/m9.figshare.1286999	http://dx.doi.org/10.6084/m9.figshare.1286999						text-mining
PMID:16847503	VExtractor method	vextractor.py	PMID:16847503_Vextractor	vextractor.csv	figshare	doi:10.6084/m9.figshare.1286999	http://dx.doi.org/10.6084/m9.figshare.1286999						text-mining
PMID:16849624	VExtractor method	vextractor.py	PMID:16849624_Vextractor	vextractor.csv	figshare	doi:10.6084/m9.figshare.1286999	http://dx.doi.org/10.6084/m9.figshare.1286999						text-mining
PMID:16857228	VExtractor method	vextractor.py	PMID:16857228_Vextractor	vextractor.csv	figshare	doi:10.6084/m9.figshare.1286999	http://dx.doi.org/10.6084/m9.figshare.1286999						text-mining
PMID:16859392	VExtractor method	vextractor.py	PMID:16859392_Vextractor	vextractor.csv	figshare	doi:10.6084/m9.figshare.1286999	http://dx.doi.org/10.6084/m9.figshare.1286999						text-mining
PMID:16863930	VExtractor method	vextractor.py	PMID:16863930_Vextractor	vextractor.csv	figshare	doi:10.6084/m9.figshare.1286999	http://dx.doi.org/10.6084/m9.figshare.1286999						text-mining
PMID:16877732	VExtractor method	vextractor.py	PMID:16877732_Vextractor	vextractor.csv	figshare	doi:10.6084/m9.figshare.1286999	http://dx.doi.org/10.6084/m9.figshare.1286999						text-mining
PMID:16884407	VExtractor method	vextractor.py	PMID:16884407_Vextractor	vextractor.csv	figshare	doi:10.6084/m9.figshare.1286999	http://dx.doi.org/10.6084/m9.figshare.1286999						text-mining
PMID:16889279	VExtractor method	vextractor.py	PMID:16889279_Vextractor	vextractor.csv	figshare	doi:10.6084/m9.figshare.1286999	http://dx.doi.org/10.6084/m9.figshare.1286999						text-mining
PMID:16889280	VExtractor method	vextractor.py	PMID:16889280_Vextractor	vextractor.csv	figshare	doi:10.6084/m9.figshare.1286999	http://dx.doi.org/10.6084/m9.figshare.1286999						text-mining
PMID:16892788	VExtractor method	vextractor.py	PMID:16892788_Vextractor	vextractor.csv	figshare	doi:10.6084/m9.figshare.1286999	http://dx.doi.org/10.6084/m9.figshare.1286999						text-mining
PMID:16908293	VExtractor method	vextractor.py	PMID:16908293_Vextractor	vextractor.csv	figshare	doi:10.6084/m9.figshare.1286999	http://dx.doi.org/10.6084/m9.figshare.1286999						text-mining
PMID:16911815	VExtractor method	vextractor.py	PMID:16911815_Vextractor	vextractor.csv	figshare	doi:10.6084/m9.figshare.1286999	http://dx.doi.org/10.6084/m9.figshare.1286999						text-mining
PMID:16914387	VExtractor method	vextractor.py	PMID:16914387_Vextractor	vextractor.csv	figshare	doi:10.6084/m9.figshare.1286999	http://dx.doi.org/10.6084/m9.figshare.1286999						text-mining
PMID:16916722	VExtractor method	vextractor.py	PMID:16916722_Vextractor	vextractor.csv	figshare	doi:10.6084/m9.figshare.1286999	http://dx.doi.org/10.6084/m9.figshare.1286999						text-mining
PMID:16937763	VExtractor method	vextractor.py	PMID:16937763_Vextractor	vextractor.csv	figshare	doi:10.6084/m9.figshare.1286999	http://dx.doi.org/10.6084/m9.figshare.1286999						text-mining
PMID:16944610	VExtractor method	vextractor.py	PMID:16944610_Vextractor	vextractor.csv	figshare	doi:10.6084/m9.figshare.1286999	http://dx.doi.org/10.6084/m9.figshare.1286999						text-mining
PMID:16953843	VExtractor method	vextractor.py	PMID:16953843_Vextractor	vextractor.csv	figshare	doi:10.6084/m9.figshare.1286999	http://dx.doi.org/10.6084/m9.figshare.1286999						text-mining
PMID:16963158	VExtractor method	vextractor.py	PMID:16963158_Vextractor	vextractor.csv	figshare	doi:10.6084/m9.figshare.1286999	http://dx.doi.org/10.6084/m9.figshare.1286999						text-mining
PMID:16971704	VExtractor method	vextractor.py	PMID:16971704_Vextractor	vextractor.csv	figshare	doi:10.6084/m9.figshare.1286999	http://dx.doi.org/10.6084/m9.figshare.1286999						text-mining
PMID:16972594	VExtractor method	vextractor.py	PMID:16972594_Vextractor	vextractor.csv	figshare	doi:10.6084/m9.figshare.1286999	http://dx.doi.org/10.6084/m9.figshare.1286999						text-mining
PMID:16979678	VExtractor method	vextractor.py	PMID:16979678_Vextractor	vextractor.csv	figshare	doi:10.6084/m9.figshare.1286999	http://dx.doi.org/10.6084/m9.figshare.1286999						text-mining
PMID:16982358	VExtractor method	vextractor.py	PMID:16982358_Vextractor	vextractor.csv	figshare	doi:10.6084/m9.figshare.1286999	http://dx.doi.org/10.6084/m9.figshare.1286999						text-mining
PMID:16985091	VExtractor method	vextractor.py	PMID:16985091_Vextractor	vextractor.csv	figshare	doi:10.6084/m9.figshare.1286999	http://dx.doi.org/10.6084/m9.figshare.1286999						text-mining
PMID:16988207	VExtractor method	vextractor.py	PMID:16988207_Vextractor	vextractor.csv	figshare	doi:10.6084/m9.figshare.1286999	http://dx.doi.org/10.6084/m9.figshare.1286999						text-mining
PMID:17014559	VExtractor method	vextractor.py	PMID:17014559_Vextractor	vextractor.csv	figshare	doi:10.6084/m9.figshare.1286999	http://dx.doi.org/10.6084/m9.figshare.1286999						text-mining
PMID:17016596	VExtractor method	vextractor.py	PMID:17016596_Vextractor	vextractor.csv	figshare	doi:10.6084/m9.figshare.1286999	http://dx.doi.org/10.6084/m9.figshare.1286999						text-mining
PMID:17017851	VExtractor method	vextractor.py	PMID:17017851_Vextractor	vextractor.csv	figshare	doi:10.6084/m9.figshare.1286999	http://dx.doi.org/10.6084/m9.figshare.1286999						text-mining
PMID:17020425	VExtractor method	vextractor.py	PMID:17020425_Vextractor	vextractor.csv	figshare	doi:10.6084/m9.figshare.1286999	http://dx.doi.org/10.6084/m9.figshare.1286999						text-mining
PMID:17039794	VExtractor method	vextractor.py	PMID:17039794_Vextractor	vextractor.csv	figshare	doi:10.6084/m9.figshare.1286999	http://dx.doi.org/10.6084/m9.figshare.1286999						text-mining
PMID:17044011	VExtractor method	vextractor.py	PMID:17044011_Vextractor	vextractor.csv	figshare	doi:10.6084/m9.figshare.1286999	http://dx.doi.org/10.6084/m9.figshare.1286999						text-mining
PMID:17046041	VExtractor method	vextractor.py	PMID:17046041_Vextractor	vextractor.csv	figshare	doi:10.6084/m9.figshare.1286999	http://dx.doi.org/10.6084/m9.figshare.1286999						text-mining
PMID:17049426	VExtractor method	vextractor.py	PMID:17049426_Vextractor	vextractor.csv	figshare	doi:10.6084/m9.figshare.1286999	http://dx.doi.org/10.6084/m9.figshare.1286999						text-mining
PMID:17063978	VExtractor method	vextractor.py	PMID:17063978_Vextractor	vextractor.csv	figshare	doi:10.6084/m9.figshare.1286999	http://dx.doi.org/10.6084/m9.figshare.1286999						text-mining
PMID:17074116	VExtractor method	vextractor.py	PMID:17074116_Vextractor	vextractor.csv	figshare	doi:10.6084/m9.figshare.1286999	http://dx.doi.org/10.6084/m9.figshare.1286999						text-mining
PMID:17076997	VExtractor method	vextractor.py	PMID:17076997_Vextractor	vextractor.csv	figshare	doi:10.6084/m9.figshare.1286999	http://dx.doi.org/10.6084/m9.figshare.1286999						text-mining
PMID:17077153	VExtractor method	vextractor.py	PMID:17077153_Vextractor	vextractor.csv	figshare	doi:10.6084/m9.figshare.1286999	http://dx.doi.org/10.6084/m9.figshare.1286999						text-mining
PMID:17078314	VExtractor method	vextractor.py	PMID:17078314_Vextractor	vextractor.csv	figshare	doi:10.6084/m9.figshare.1286999	http://dx.doi.org/10.6084/m9.figshare.1286999						text-mining
PMID:17078783	VExtractor method	vextractor.py	PMID:17078783_Vextractor	vextractor.csv	figshare	doi:10.6084/m9.figshare.1286999	http://dx.doi.org/10.6084/m9.figshare.1286999						text-mining
PMID:17078988	VExtractor method	vextractor.py	PMID:17078988_Vextractor	vextractor.csv	figshare	doi:10.6084/m9.figshare.1286999	http://dx.doi.org/10.6084/m9.figshare.1286999						text-mining
PMID:17089911	VExtractor method	vextractor.py	PMID:17089911_Vextractor	vextractor.csv	figshare	doi:10.6084/m9.figshare.1286999	http://dx.doi.org/10.6084/m9.figshare.1286999						text-mining
PMID:17098089	VExtractor method	vextractor.py	PMID:17098089_Vextractor	vextractor.csv	figshare	doi:10.6084/m9.figshare.1286999	http://dx.doi.org/10.6084/m9.figshare.1286999						text-mining
PMID:17101210	VExtractor method	vextractor.py	PMID:17101210_Vextractor	vextractor.csv	figshare	doi:10.6084/m9.figshare.1286999	http://dx.doi.org/10.6084/m9.figshare.1286999						text-mining
PMID:17101218	VExtractor method	vextractor.py	PMID:17101218_Vextractor	vextractor.csv	figshare	doi:10.6084/m9.figshare.1286999	http://dx.doi.org/10.6084/m9.figshare.1286999						text-mining
PMID:17101979	VExtractor method	vextractor.py	PMID:17101979_Vextractor	vextractor.csv	figshare	doi:10.6084/m9.figshare.1286999	http://dx.doi.org/10.6084/m9.figshare.1286999						text-mining
PMID:17109672	VExtractor method	vextractor.py	PMID:17109672_Vextractor	vextractor.csv	figshare	doi:10.6084/m9.figshare.1286999	http://dx.doi.org/10.6084/m9.figshare.1286999						text-mining
PMID:17114797	VExtractor method	vextractor.py	PMID:17114797_Vextractor	vextractor.csv	figshare	doi:10.6084/m9.figshare.1286999	http://dx.doi.org/10.6084/m9.figshare.1286999						text-mining
PMID:17120027	VExtractor method	vextractor.py	PMID:17120027_Vextractor	vextractor.csv	figshare	doi:10.6084/m9.figshare.1286999	http://dx.doi.org/10.6084/m9.figshare.1286999						text-mining
PMID:17125767	VExtractor method	vextractor.py	PMID:17125767_Vextractor	vextractor.csv	figshare	doi:10.6084/m9.figshare.1286999	http://dx.doi.org/10.6084/m9.figshare.1286999						text-mining
PMID:17126719	VExtractor method	vextractor.py	PMID:17126719_Vextractor	vextractor.csv	figshare	doi:10.6084/m9.figshare.1286999	http://dx.doi.org/10.6084/m9.figshare.1286999						text-mining
PMID:17130484	VExtractor method	vextractor.py	PMID:17130484_Vextractor	vextractor.csv	figshare	doi:10.6084/m9.figshare.1286999	http://dx.doi.org/10.6084/m9.figshare.1286999						text-mining
PMID:17130676	VExtractor method	vextractor.py	PMID:17130676_Vextractor	vextractor.csv	figshare	doi:10.6084/m9.figshare.1286999	http://dx.doi.org/10.6084/m9.figshare.1286999						text-mining
PMID:17131701	VExtractor method	vextractor.py	PMID:17131701_Vextractor	vextractor.csv	figshare	doi:10.6084/m9.figshare.1286999	http://dx.doi.org/10.6084/m9.figshare.1286999						text-mining
PMID:17145071	VExtractor method	vextractor.py	PMID:17145071_Vextractor	vextractor.csv	figshare	doi:10.6084/m9.figshare.1286999	http://dx.doi.org/10.6084/m9.figshare.1286999						text-mining
PMID:17156231	VExtractor method	vextractor.py	PMID:17156231_Vextractor	vextractor.csv	figshare	doi:10.6084/m9.figshare.1286999	http://dx.doi.org/10.6084/m9.figshare.1286999						text-mining
PMID:17156477	VExtractor method	vextractor.py	PMID:17156477_Vextractor	vextractor.csv	figshare	doi:10.6084/m9.figshare.1286999	http://dx.doi.org/10.6084/m9.figshare.1286999						text-mining
PMID:17160407	VExtractor method	vextractor.py	PMID:17160407_Vextractor	vextractor.csv	figshare	doi:10.6084/m9.figshare.1286999	http://dx.doi.org/10.6084/m9.figshare.1286999						text-mining
PMID:17163183	VExtractor method	vextractor.py	PMID:17163183_Vextractor	vextractor.csv	figshare	doi:10.6084/m9.figshare.1286999	http://dx.doi.org/10.6084/m9.figshare.1286999						text-mining
PMID:17165267	VExtractor method	vextractor.py	PMID:17165267_Vextractor	vextractor.csv	figshare	doi:10.6084/m9.figshare.1286999	http://dx.doi.org/10.6084/m9.figshare.1286999						text-mining
PMID:17168706	VExtractor method	vextractor.py	PMID:17168706_Vextractor	vextractor.csv	figshare	doi:10.6084/m9.figshare.1286999	http://dx.doi.org/10.6084/m9.figshare.1286999						text-mining
PMID:17175243	VExtractor method	vextractor.py	PMID:17175243_Vextractor	vextractor.csv	figshare	doi:10.6084/m9.figshare.1286999	http://dx.doi.org/10.6084/m9.figshare.1286999						text-mining
PMID:17192476	VExtractor method	vextractor.py	PMID:17192476_Vextractor	vextractor.csv	figshare	doi:10.6084/m9.figshare.1286999	http://dx.doi.org/10.6084/m9.figshare.1286999						text-mining
PMID:17195423	VExtractor method	vextractor.py	PMID:17195423_Vextractor	vextractor.csv	figshare	doi:10.6084/m9.figshare.1286999	http://dx.doi.org/10.6084/m9.figshare.1286999						text-mining
PMID:17201111	VExtractor method	vextractor.py	PMID:17201111_Vextractor	vextractor.csv	figshare	doi:10.6084/m9.figshare.1286999	http://dx.doi.org/10.6084/m9.figshare.1286999						text-mining
PMID:17208656	VExtractor method	vextractor.py	PMID:17208656_Vextractor	vextractor.csv	figshare	doi:10.6084/m9.figshare.1286999	http://dx.doi.org/10.6084/m9.figshare.1286999						text-mining
PMID:17213605	VExtractor method	vextractor.py	PMID:17213605_Vextractor	vextractor.csv	figshare	doi:10.6084/m9.figshare.1286999	http://dx.doi.org/10.6084/m9.figshare.1286999						text-mining
PMID:17220786	VExtractor method	vextractor.py	PMID:17220786_Vextractor	vextractor.csv	figshare	doi:10.6084/m9.figshare.1286999	http://dx.doi.org/10.6084/m9.figshare.1286999						text-mining
PMID:17258413	VExtractor method	vextractor.py	PMID:17258413_Vextractor	vextractor.csv	figshare	doi:10.6084/m9.figshare.1286999	http://dx.doi.org/10.6084/m9.figshare.1286999						text-mining
PMID:17263764	VExtractor method	vextractor.py	PMID:17263764_Vextractor	vextractor.csv	figshare	doi:10.6084/m9.figshare.1286999	http://dx.doi.org/10.6084/m9.figshare.1286999						text-mining
PMID:17265901	VExtractor method	vextractor.py	PMID:17265901_Vextractor	vextractor.csv	figshare	doi:10.6084/m9.figshare.1286999	http://dx.doi.org/10.6084/m9.figshare.1286999						text-mining
PMID:17265902	VExtractor method	vextractor.py	PMID:17265902_Vextractor	vextractor.csv	figshare	doi:10.6084/m9.figshare.1286999	http://dx.doi.org/10.6084/m9.figshare.1286999						text-mining
PMID:17265903	VExtractor method	vextractor.py	PMID:17265903_Vextractor	vextractor.csv	figshare	doi:10.6084/m9.figshare.1286999	http://dx.doi.org/10.6084/m9.figshare.1286999						text-mining
PMID:17265904	VExtractor method	vextractor.py	PMID:17265904_Vextractor	vextractor.csv	figshare	doi:10.6084/m9.figshare.1286999	http://dx.doi.org/10.6084/m9.figshare.1286999						text-mining
PMID:17265905	VExtractor method	vextractor.py	PMID:17265905_Vextractor	vextractor.csv	figshare	doi:10.6084/m9.figshare.1286999	http://dx.doi.org/10.6084/m9.figshare.1286999						text-mining
PMID:17277694	VExtractor method	vextractor.py	PMID:17277694_Vextractor	vextractor.csv	figshare	doi:10.6084/m9.figshare.1286999	http://dx.doi.org/10.6084/m9.figshare.1286999						text-mining
PMID:17287638	VExtractor method	vextractor.py	PMID:17287638_Vextractor	vextractor.csv	figshare	doi:10.6084/m9.figshare.1286999	http://dx.doi.org/10.6084/m9.figshare.1286999						text-mining
PMID:17292559	VExtractor method	vextractor.py	PMID:17292559_Vextractor	vextractor.csv	figshare	doi:10.6084/m9.figshare.1286999	http://dx.doi.org/10.6084/m9.figshare.1286999						text-mining
PMID:17292977	VExtractor method	vextractor.py	PMID:17292977_Vextractor	vextractor.csv	figshare	doi:10.6084/m9.figshare.1286999	http://dx.doi.org/10.6084/m9.figshare.1286999						text-mining
PMID:17300533	VExtractor method	vextractor.py	PMID:17300533_Vextractor	vextractor.csv	figshare	doi:10.6084/m9.figshare.1286999	http://dx.doi.org/10.6084/m9.figshare.1286999						text-mining
PMID:17303203	VExtractor method	vextractor.py	PMID:17303203_Vextractor	vextractor.csv	figshare	doi:10.6084/m9.figshare.1286999	http://dx.doi.org/10.6084/m9.figshare.1286999						text-mining
PMID:17307627	VExtractor method	vextractor.py	PMID:17307627_Vextractor	vextractor.csv	figshare	doi:10.6084/m9.figshare.1286999	http://dx.doi.org/10.6084/m9.figshare.1286999						text-mining
PMID:17308247	VExtractor method	vextractor.py	PMID:17308247_Vextractor	vextractor.csv	figshare	doi:10.6084/m9.figshare.1286999	http://dx.doi.org/10.6084/m9.figshare.1286999						text-mining
PMID:17319471	VExtractor method	vextractor.py	PMID:17319471_Vextractor	vextractor.csv	figshare	doi:10.6084/m9.figshare.1286999	http://dx.doi.org/10.6084/m9.figshare.1286999						text-mining
PMID:17320134	VExtractor method	vextractor.py	PMID:17320134_Vextractor	vextractor.csv	figshare	doi:10.6084/m9.figshare.1286999	http://dx.doi.org/10.6084/m9.figshare.1286999						text-mining
PMID:17320922	VExtractor method	vextractor.py	PMID:17320922_Vextractor	vextractor.csv	figshare	doi:10.6084/m9.figshare.1286999	http://dx.doi.org/10.6084/m9.figshare.1286999						text-mining
PMID:17323383	VExtractor method	vextractor.py	PMID:17323383_Vextractor	vextractor.csv	figshare	doi:10.6084/m9.figshare.1286999	http://dx.doi.org/10.6084/m9.figshare.1286999						text-mining
PMID:17323791	VExtractor method	vextractor.py	PMID:17323791_Vextractor	vextractor.csv	figshare	doi:10.6084/m9.figshare.1286999	http://dx.doi.org/10.6084/m9.figshare.1286999						text-mining
PMID:17324135	VExtractor method	vextractor.py	PMID:17324135_Vextractor	vextractor.csv	figshare	doi:10.6084/m9.figshare.1286999	http://dx.doi.org/10.6084/m9.figshare.1286999						text-mining
PMID:17325515	VExtractor method	vextractor.py	PMID:17325515_Vextractor	vextractor.csv	figshare	doi:10.6084/m9.figshare.1286999	http://dx.doi.org/10.6084/m9.figshare.1286999						text-mining
PMID:17335414	VExtractor method	vextractor.py	PMID:17335414_Vextractor	vextractor.csv	figshare	doi:10.6084/m9.figshare.1286999	http://dx.doi.org/10.6084/m9.figshare.1286999						text-mining
PMID:17335884	VExtractor method	vextractor.py	PMID:17335884_Vextractor	vextractor.csv	figshare	doi:10.6084/m9.figshare.1286999	http://dx.doi.org/10.6084/m9.figshare.1286999						text-mining
PMID:17338896	VExtractor method	vextractor.py	PMID:17338896_Vextractor	vextractor.csv	figshare	doi:10.6084/m9.figshare.1286999	http://dx.doi.org/10.6084/m9.figshare.1286999						text-mining
PMID:17342635	VExtractor method	vextractor.py	PMID:17342635_Vextractor	vextractor.csv	figshare	doi:10.6084/m9.figshare.1286999	http://dx.doi.org/10.6084/m9.figshare.1286999						text-mining
PMID:17351232	VExtractor method	vextractor.py	PMID:17351232_Vextractor	vextractor.csv	figshare	doi:10.6084/m9.figshare.1286999	http://dx.doi.org/10.6084/m9.figshare.1286999						text-mining
PMID:17353504	VExtractor method	vextractor.py	PMID:17353504_Vextractor	vextractor.csv	figshare	doi:10.6084/m9.figshare.1286999	http://dx.doi.org/10.6084/m9.figshare.1286999						text-mining
PMID:17355742	VExtractor method	vextractor.py	PMID:17355742_Vextractor	vextractor.csv	figshare	doi:10.6084/m9.figshare.1286999	http://dx.doi.org/10.6084/m9.figshare.1286999						text-mining
PMID:17357384	VExtractor method	vextractor.py	PMID:17357384_Vextractor	vextractor.csv	figshare	doi:10.6084/m9.figshare.1286999	http://dx.doi.org/10.6084/m9.figshare.1286999						text-mining
PMID:17360951	VExtractor method	vextractor.py	PMID:17360951_Vextractor	vextractor.csv	figshare	doi:10.6084/m9.figshare.1286999	http://dx.doi.org/10.6084/m9.figshare.1286999						text-mining
PMID:17363137	VExtractor method	vextractor.py	PMID:17363137_Vextractor	vextractor.csv	figshare	doi:10.6084/m9.figshare.1286999	http://dx.doi.org/10.6084/m9.figshare.1286999						text-mining
PMID:17372572	VExtractor method	vextractor.py	PMID:17372572_Vextractor	vextractor.csv	figshare	doi:10.6084/m9.figshare.1286999	http://dx.doi.org/10.6084/m9.figshare.1286999						text-mining
PMID:17379054	VExtractor method	vextractor.py	PMID:17379054_Vextractor	vextractor.csv	figshare	doi:10.6084/m9.figshare.1286999	http://dx.doi.org/10.6084/m9.figshare.1286999						text-mining
PMID:17382461	VExtractor method	vextractor.py	PMID:17382461_Vextractor	vextractor.csv	figshare	doi:10.6084/m9.figshare.1286999	http://dx.doi.org/10.6084/m9.figshare.1286999						text-mining
PMID:17392587	VExtractor method	vextractor.py	PMID:17392587_Vextractor	vextractor.csv	figshare	doi:10.6084/m9.figshare.1286999	http://dx.doi.org/10.6084/m9.figshare.1286999						text-mining
PMID:17399793	VExtractor method	vextractor.py	PMID:17399793_Vextractor	vextractor.csv	figshare	doi:10.6084/m9.figshare.1286999	http://dx.doi.org/10.6084/m9.figshare.1286999						text-mining
PMID:17402502	VExtractor method	vextractor.py	PMID:17402502_Vextractor	vextractor.csv	figshare	doi:10.6084/m9.figshare.1286999	http://dx.doi.org/10.6084/m9.figshare.1286999						text-mining
PMID:17404349	VExtractor method	vextractor.py	PMID:17404349_Vextractor	vextractor.csv	figshare	doi:10.6084/m9.figshare.1286999	http://dx.doi.org/10.6084/m9.figshare.1286999						text-mining
PMID:17425551	VExtractor method	vextractor.py	PMID:17425551_Vextractor	vextractor.csv	figshare	doi:10.6084/m9.figshare.1286999	http://dx.doi.org/10.6084/m9.figshare.1286999						text-mining
PMID:17425627	VExtractor method	vextractor.py	PMID:17425627_Vextractor	vextractor.csv	figshare	doi:10.6084/m9.figshare.1286999	http://dx.doi.org/10.6084/m9.figshare.1286999						text-mining
PMID:17428109	VExtractor method	vextractor.py	PMID:17428109_Vextractor	vextractor.csv	figshare	doi:10.6084/m9.figshare.1286999	http://dx.doi.org/10.6084/m9.figshare.1286999						text-mining
PMID:17437935	VExtractor method	vextractor.py	PMID:17437935_Vextractor	vextractor.csv	figshare	doi:10.6084/m9.figshare.1286999	http://dx.doi.org/10.6084/m9.figshare.1286999						text-mining
PMID:17440808	VExtractor method	vextractor.py	PMID:17440808_Vextractor	vextractor.csv	figshare	doi:10.6084/m9.figshare.1286999	http://dx.doi.org/10.6084/m9.figshare.1286999						text-mining
PMID:17441797	VExtractor method	vextractor.py	PMID:17441797_Vextractor	vextractor.csv	figshare	doi:10.6084/m9.figshare.1286999	http://dx.doi.org/10.6084/m9.figshare.1286999						text-mining
PMID:17470857	VExtractor method	vextractor.py	PMID:17470857_Vextractor	vextractor.csv	figshare	doi:10.6084/m9.figshare.1286999	http://dx.doi.org/10.6084/m9.figshare.1286999						text-mining
PMID:17498836	VExtractor method	vextractor.py	PMID:17498836_Vextractor	vextractor.csv	figshare	doi:10.6084/m9.figshare.1286999	http://dx.doi.org/10.6084/m9.figshare.1286999						text-mining
PMID:17499645	VExtractor method	vextractor.py	PMID:17499645_Vextractor	vextractor.csv	figshare	doi:10.6084/m9.figshare.1286999	http://dx.doi.org/10.6084/m9.figshare.1286999						text-mining
PMID:17506264	VExtractor method	vextractor.py	PMID:17506264_Vextractor	vextractor.csv	figshare	doi:10.6084/m9.figshare.1286999	http://dx.doi.org/10.6084/m9.figshare.1286999						text-mining
PMID:17518783	VExtractor method	vextractor.py	PMID:17518783_Vextractor	vextractor.csv	figshare	doi:10.6084/m9.figshare.1286999	http://dx.doi.org/10.6084/m9.figshare.1286999						text-mining
PMID:17541529	VExtractor method	vextractor.py	PMID:17541529_Vextractor	vextractor.csv	figshare	doi:10.6084/m9.figshare.1286999	http://dx.doi.org/10.6084/m9.figshare.1286999						text-mining
PMID:17543881	VExtractor method	vextractor.py	PMID:17543881_Vextractor	vextractor.csv	figshare	doi:10.6084/m9.figshare.1286999	http://dx.doi.org/10.6084/m9.figshare.1286999						text-mining
PMID:17544210	VExtractor method	vextractor.py	PMID:17544210_Vextractor	vextractor.csv	figshare	doi:10.6084/m9.figshare.1286999	http://dx.doi.org/10.6084/m9.figshare.1286999						text-mining
PMID:17554446	VExtractor method	vextractor.py	PMID:17554446_Vextractor	vextractor.csv	figshare	doi:10.6084/m9.figshare.1286999	http://dx.doi.org/10.6084/m9.figshare.1286999						text-mining
PMID:17555825	VExtractor method	vextractor.py	PMID:17555825_Vextractor	vextractor.csv	figshare	doi:10.6084/m9.figshare.1286999	http://dx.doi.org/10.6084/m9.figshare.1286999						text-mining
PMID:17566392	VExtractor method	vextractor.py	PMID:17566392_Vextractor	vextractor.csv	figshare	doi:10.6084/m9.figshare.1286999	http://dx.doi.org/10.6084/m9.figshare.1286999						text-mining
PMID:17581835	VExtractor method	vextractor.py	PMID:17581835_Vextractor	vextractor.csv	figshare	doi:10.6084/m9.figshare.1286999	http://dx.doi.org/10.6084/m9.figshare.1286999						text-mining
PMID:17583756	VExtractor method	vextractor.py	PMID:17583756_Vextractor	vextractor.csv	figshare	doi:10.6084/m9.figshare.1286999	http://dx.doi.org/10.6084/m9.figshare.1286999						text-mining
PMID:17584962	VExtractor method	vextractor.py	PMID:17584962_Vextractor	vextractor.csv	figshare	doi:10.6084/m9.figshare.1286999	http://dx.doi.org/10.6084/m9.figshare.1286999						text-mining
PMID:17590073	VExtractor method	vextractor.py	PMID:17590073_Vextractor	vextractor.csv	figshare	doi:10.6084/m9.figshare.1286999	http://dx.doi.org/10.6084/m9.figshare.1286999						text-mining
PMID:17595353	VExtractor method	vextractor.py	PMID:17595353_Vextractor	vextractor.csv	figshare	doi:10.6084/m9.figshare.1286999	http://dx.doi.org/10.6084/m9.figshare.1286999						text-mining
PMID:17599126	VExtractor method	vextractor.py	PMID:17599126_Vextractor	vextractor.csv	figshare	doi:10.6084/m9.figshare.1286999	http://dx.doi.org/10.6084/m9.figshare.1286999						text-mining
PMID:17610575	VExtractor method	vextractor.py	PMID:17610575_Vextractor	vextractor.csv	figshare	doi:10.6084/m9.figshare.1286999	http://dx.doi.org/10.6084/m9.figshare.1286999						text-mining
PMID:17619527	VExtractor method	vextractor.py	PMID:17619527_Vextractor	vextractor.csv	figshare	doi:10.6084/m9.figshare.1286999	http://dx.doi.org/10.6084/m9.figshare.1286999						text-mining
PMID:17620826	VExtractor method	vextractor.py	PMID:17620826_Vextractor	vextractor.csv	figshare	doi:10.6084/m9.figshare.1286999	http://dx.doi.org/10.6084/m9.figshare.1286999						text-mining
PMID:17622601	VExtractor method	vextractor.py	PMID:17622601_Vextractor	vextractor.csv	figshare	doi:10.6084/m9.figshare.1286999	http://dx.doi.org/10.6084/m9.figshare.1286999						text-mining
PMID:17627607	VExtractor method	vextractor.py	PMID:17627607_Vextractor	vextractor.csv	figshare	doi:10.6084/m9.figshare.1286999	http://dx.doi.org/10.6084/m9.figshare.1286999						text-mining
PMID:17629354	VExtractor method	vextractor.py	PMID:17629354_Vextractor	vextractor.csv	figshare	doi:10.6084/m9.figshare.1286999	http://dx.doi.org/10.6084/m9.figshare.1286999						text-mining
PMID:17629639	VExtractor method	vextractor.py	PMID:17629639_Vextractor	vextractor.csv	figshare	doi:10.6084/m9.figshare.1286999	http://dx.doi.org/10.6084/m9.figshare.1286999						text-mining
PMID:17640618	VExtractor method	vextractor.py	PMID:17640618_Vextractor	vextractor.csv	figshare	doi:10.6084/m9.figshare.1286999	http://dx.doi.org/10.6084/m9.figshare.1286999						text-mining
PMID:17657372	VExtractor method	vextractor.py	PMID:17657372_Vextractor	vextractor.csv	figshare	doi:10.6084/m9.figshare.1286999	http://dx.doi.org/10.6084/m9.figshare.1286999						text-mining
PMID:17659472	VExtractor method	vextractor.py	PMID:17659472_Vextractor	vextractor.csv	figshare	doi:10.6084/m9.figshare.1286999	http://dx.doi.org/10.6084/m9.figshare.1286999						text-mining
PMID:17662202	VExtractor method	vextractor.py	PMID:17662202_Vextractor	vextractor.csv	figshare	doi:10.6084/m9.figshare.1286999	http://dx.doi.org/10.6084/m9.figshare.1286999						text-mining
PMID:17664390	VExtractor method	vextractor.py	PMID:17664390_Vextractor	vextractor.csv	figshare	doi:10.6084/m9.figshare.1286999	http://dx.doi.org/10.6084/m9.figshare.1286999						text-mining
PMID:17673522	VExtractor method	vextractor.py	PMID:17673522_Vextractor	vextractor.csv	figshare	doi:10.6084/m9.figshare.1286999	http://dx.doi.org/10.6084/m9.figshare.1286999						text-mining
PMID:17674318	VExtractor method	vextractor.py	PMID:17674318_Vextractor	vextractor.csv	figshare	doi:10.6084/m9.figshare.1286999	http://dx.doi.org/10.6084/m9.figshare.1286999						text-mining
PMID:17693653	VExtractor method	vextractor.py	PMID:17693653_Vextractor	vextractor.csv	figshare	doi:10.6084/m9.figshare.1286999	http://dx.doi.org/10.6084/m9.figshare.1286999						text-mining
PMID:17705687	VExtractor method	vextractor.py	PMID:17705687_Vextractor	vextractor.csv	figshare	doi:10.6084/m9.figshare.1286999	http://dx.doi.org/10.6084/m9.figshare.1286999						text-mining
PMID:17710993	VExtractor method	vextractor.py	PMID:17710993_Vextractor	vextractor.csv	figshare	doi:10.6084/m9.figshare.1286999	http://dx.doi.org/10.6084/m9.figshare.1286999						text-mining
PMID:17713050	VExtractor method	vextractor.py	PMID:17713050_Vextractor	vextractor.csv	figshare	doi:10.6084/m9.figshare.1286999	http://dx.doi.org/10.6084/m9.figshare.1286999						text-mining
PMID:17717191	VExtractor method	vextractor.py	PMID:17717191_Vextractor	vextractor.csv	figshare	doi:10.6084/m9.figshare.1286999	http://dx.doi.org/10.6084/m9.figshare.1286999						text-mining
PMID:17724013	VExtractor method	vextractor.py	PMID:17724013_Vextractor	vextractor.csv	figshare	doi:10.6084/m9.figshare.1286999	http://dx.doi.org/10.6084/m9.figshare.1286999						text-mining
PMID:17724887	VExtractor method	vextractor.py	PMID:17724887_Vextractor	vextractor.csv	figshare	doi:10.6084/m9.figshare.1286999	http://dx.doi.org/10.6084/m9.figshare.1286999						text-mining
PMID:17761162	VExtractor method	vextractor.py	PMID:17761162_Vextractor	vextractor.csv	figshare	doi:10.6084/m9.figshare.1286999	http://dx.doi.org/10.6084/m9.figshare.1286999						text-mining
PMID:17870107	VExtractor method	vextractor.py	PMID:17870107_Vextractor	vextractor.csv	figshare	doi:10.6084/m9.figshare.1286999	http://dx.doi.org/10.6084/m9.figshare.1286999						text-mining
PMID:17870108	VExtractor method	vextractor.py	PMID:17870108_Vextractor	vextractor.csv	figshare	doi:10.6084/m9.figshare.1286999	http://dx.doi.org/10.6084/m9.figshare.1286999						text-mining
PMID:17870245	VExtractor method	vextractor.py	PMID:17870245_Vextractor	vextractor.csv	figshare	doi:10.6084/m9.figshare.1286999	http://dx.doi.org/10.6084/m9.figshare.1286999						text-mining
PMID:17872344	VExtractor method	vextractor.py	PMID:17872344_Vextractor	vextractor.csv	figshare	doi:10.6084/m9.figshare.1286999	http://dx.doi.org/10.6084/m9.figshare.1286999						text-mining
PMID:17877450	VExtractor method	vextractor.py	PMID:17877450_Vextractor	vextractor.csv	figshare	doi:10.6084/m9.figshare.1286999	http://dx.doi.org/10.6084/m9.figshare.1286999						text-mining
PMID:17896900	VExtractor method	vextractor.py	PMID:17896900_Vextractor	vextractor.csv	figshare	doi:10.6084/m9.figshare.1286999	http://dx.doi.org/10.6084/m9.figshare.1286999						text-mining
PMID:17897713	VExtractor method	vextractor.py	PMID:17897713_Vextractor	vextractor.csv	figshare	doi:10.6084/m9.figshare.1286999	http://dx.doi.org/10.6084/m9.figshare.1286999						text-mining
PMID:17909374	VExtractor method	vextractor.py	PMID:17909374_Vextractor	vextractor.csv	figshare	doi:10.6084/m9.figshare.1286999	http://dx.doi.org/10.6084/m9.figshare.1286999						text-mining
PMID:17914147	VExtractor method	vextractor.py	PMID:17914147_Vextractor	vextractor.csv	figshare	doi:10.6084/m9.figshare.1286999	http://dx.doi.org/10.6084/m9.figshare.1286999						text-mining
PMID:17919559	VExtractor method	vextractor.py	PMID:17919559_Vextractor	vextractor.csv	figshare	doi:10.6084/m9.figshare.1286999	http://dx.doi.org/10.6084/m9.figshare.1286999						text-mining
PMID:17931093	VExtractor method	vextractor.py	PMID:17931093_Vextractor	vextractor.csv	figshare	doi:10.6084/m9.figshare.1286999	http://dx.doi.org/10.6084/m9.figshare.1286999						text-mining
PMID:17940451	VExtractor method	vextractor.py	PMID:17940451_Vextractor	vextractor.csv	figshare	doi:10.6084/m9.figshare.1286999	http://dx.doi.org/10.6084/m9.figshare.1286999						text-mining
PMID:17952752	VExtractor method	vextractor.py	PMID:17952752_Vextractor	vextractor.csv	figshare	doi:10.6084/m9.figshare.1286999	http://dx.doi.org/10.6084/m9.figshare.1286999						text-mining
PMID:17963128	VExtractor method	vextractor.py	PMID:17963128_Vextractor	vextractor.csv	figshare	doi:10.6084/m9.figshare.1286999	http://dx.doi.org/10.6084/m9.figshare.1286999						text-mining
PMID:17964518	VExtractor method	vextractor.py	PMID:17964518_Vextractor	vextractor.csv	figshare	doi:10.6084/m9.figshare.1286999	http://dx.doi.org/10.6084/m9.figshare.1286999						text-mining
PMID:17970854	VExtractor method	vextractor.py	PMID:17970854_Vextractor	vextractor.csv	figshare	doi:10.6084/m9.figshare.1286999	http://dx.doi.org/10.6084/m9.figshare.1286999						text-mining
PMID:17979730	VExtractor method	vextractor.py	PMID:17979730_Vextractor	vextractor.csv	figshare	doi:10.6084/m9.figshare.1286999	http://dx.doi.org/10.6084/m9.figshare.1286999						text-mining
PMID:17979731	VExtractor method	vextractor.py	PMID:17979731_Vextractor	vextractor.csv	figshare	doi:10.6084/m9.figshare.1286999	http://dx.doi.org/10.6084/m9.figshare.1286999						text-mining
PMID:17979733	VExtractor method	vextractor.py	PMID:17979733_Vextractor	vextractor.csv	figshare	doi:10.6084/m9.figshare.1286999	http://dx.doi.org/10.6084/m9.figshare.1286999						text-mining
PMID:17989536	VExtractor method	vextractor.py	PMID:17989536_Vextractor	vextractor.csv	figshare	doi:10.6084/m9.figshare.1286999	http://dx.doi.org/10.6084/m9.figshare.1286999						text-mining
PMID:17991145	VExtractor method	vextractor.py	PMID:17991145_Vextractor	vextractor.csv	figshare	doi:10.6084/m9.figshare.1286999	http://dx.doi.org/10.6084/m9.figshare.1286999						text-mining
PMID:17992415	VExtractor method	vextractor.py	PMID:17992415_Vextractor	vextractor.csv	figshare	doi:10.6084/m9.figshare.1286999	http://dx.doi.org/10.6084/m9.figshare.1286999						text-mining
PMID:18003891	VExtractor method	vextractor.py	PMID:18003891_Vextractor	vextractor.csv	figshare	doi:10.6084/m9.figshare.1286999	http://dx.doi.org/10.6084/m9.figshare.1286999						text-mining
PMID:18005261	VExtractor method	vextractor.py	PMID:18005261_Vextractor	vextractor.csv	figshare	doi:10.6084/m9.figshare.1286999	http://dx.doi.org/10.6084/m9.figshare.1286999						text-mining
PMID:18028082	VExtractor method	vextractor.py	PMID:18028082_Vextractor	vextractor.csv	figshare	doi:10.6084/m9.figshare.1286999	http://dx.doi.org/10.6084/m9.figshare.1286999						text-mining
PMID:18028735	VExtractor method	vextractor.py	PMID:18028735_Vextractor	vextractor.csv	figshare	doi:10.6084/m9.figshare.1286999	http://dx.doi.org/10.6084/m9.figshare.1286999						text-mining
PMID:18037462	VExtractor method	vextractor.py	PMID:18037462_Vextractor	vextractor.csv	figshare	doi:10.6084/m9.figshare.1286999	http://dx.doi.org/10.6084/m9.figshare.1286999						text-mining
PMID:18042250	VExtractor method	vextractor.py	PMID:18042250_Vextractor	vextractor.csv	figshare	doi:10.6084/m9.figshare.1286999	http://dx.doi.org/10.6084/m9.figshare.1286999						text-mining
PMID:18050098	VExtractor method	vextractor.py	PMID:18050098_Vextractor	vextractor.csv	figshare	doi:10.6084/m9.figshare.1286999	http://dx.doi.org/10.6084/m9.figshare.1286999						text-mining
PMID:18053320	VExtractor method	vextractor.py	PMID:18053320_Vextractor	vextractor.csv	figshare	doi:10.6084/m9.figshare.1286999	http://dx.doi.org/10.6084/m9.figshare.1286999						text-mining
PMID:18070166	VExtractor method	vextractor.py	PMID:18070166_Vextractor	vextractor.csv	figshare	doi:10.6084/m9.figshare.1286999	http://dx.doi.org/10.6084/m9.figshare.1286999						text-mining
PMID:18081448	VExtractor method	vextractor.py	PMID:18081448_Vextractor	vextractor.csv	figshare	doi:10.6084/m9.figshare.1286999	http://dx.doi.org/10.6084/m9.figshare.1286999						text-mining
PMID:18087791	VExtractor method	vextractor.py	PMID:18087791_Vextractor	vextractor.csv	figshare	doi:10.6084/m9.figshare.1286999	http://dx.doi.org/10.6084/m9.figshare.1286999						text-mining
PMID:18089481	VExtractor method	vextractor.py	PMID:18089481_Vextractor	vextractor.csv	figshare	doi:10.6084/m9.figshare.1286999	http://dx.doi.org/10.6084/m9.figshare.1286999						text-mining
PMID:18093209	VExtractor method	vextractor.py	PMID:18093209_Vextractor	vextractor.csv	figshare	doi:10.6084/m9.figshare.1286999	http://dx.doi.org/10.6084/m9.figshare.1286999						text-mining
PMID:18158075	VExtractor method	vextractor.py	PMID:18158075_Vextractor	vextractor.csv	figshare	doi:10.6084/m9.figshare.1286999	http://dx.doi.org/10.6084/m9.figshare.1286999						text-mining
PMID:18173970	VExtractor method	vextractor.py	PMID:18173970_Vextractor	vextractor.csv	figshare	doi:10.6084/m9.figshare.1286999	http://dx.doi.org/10.6084/m9.figshare.1286999						text-mining
PMID:18174648	VExtractor method	vextractor.py	PMID:18174648_Vextractor	vextractor.csv	figshare	doi:10.6084/m9.figshare.1286999	http://dx.doi.org/10.6084/m9.figshare.1286999						text-mining
PMID:18190937	VExtractor method	vextractor.py	PMID:18190937_Vextractor	vextractor.csv	figshare	doi:10.6084/m9.figshare.1286999	http://dx.doi.org/10.6084/m9.figshare.1286999						text-mining
PMID:18197810	VExtractor method	vextractor.py	PMID:18197810_Vextractor	vextractor.csv	figshare	doi:10.6084/m9.figshare.1286999	http://dx.doi.org/10.6084/m9.figshare.1286999						text-mining
PMID:18201818	VExtractor method	vextractor.py	PMID:18201818_Vextractor	vextractor.csv	figshare	doi:10.6084/m9.figshare.1286999	http://dx.doi.org/10.6084/m9.figshare.1286999						text-mining
PMID:18212480	VExtractor method	vextractor.py	PMID:18212480_Vextractor	vextractor.csv	figshare	doi:10.6084/m9.figshare.1286999	http://dx.doi.org/10.6084/m9.figshare.1286999						text-mining
PMID:18216586	VExtractor method	vextractor.py	PMID:18216586_Vextractor	vextractor.csv	figshare	doi:10.6084/m9.figshare.1286999	http://dx.doi.org/10.6084/m9.figshare.1286999						text-mining
PMID:18218179	VExtractor method	vextractor.py	PMID:18218179_Vextractor	vextractor.csv	figshare	doi:10.6084/m9.figshare.1286999	http://dx.doi.org/10.6084/m9.figshare.1286999						text-mining
PMID:18220954	VExtractor method	vextractor.py	PMID:18220954_Vextractor	vextractor.csv	figshare	doi:10.6084/m9.figshare.1286999	http://dx.doi.org/10.6084/m9.figshare.1286999						text-mining
PMID:18226968	VExtractor method	vextractor.py	PMID:18226968_Vextractor	vextractor.csv	figshare	doi:10.6084/m9.figshare.1286999	http://dx.doi.org/10.6084/m9.figshare.1286999						text-mining
PMID:18227325	VExtractor method	vextractor.py	PMID:18227325_Vextractor	vextractor.csv	figshare	doi:10.6084/m9.figshare.1286999	http://dx.doi.org/10.6084/m9.figshare.1286999						text-mining
PMID:18237357	VExtractor method	vextractor.py	PMID:18237357_Vextractor	vextractor.csv	figshare	doi:10.6084/m9.figshare.1286999	http://dx.doi.org/10.6084/m9.figshare.1286999						text-mining
PMID:18264687	VExtractor method	vextractor.py	PMID:18264687_Vextractor	vextractor.csv	figshare	doi:10.6084/m9.figshare.1286999	http://dx.doi.org/10.6084/m9.figshare.1286999						text-mining
PMID:18266113	VExtractor method	vextractor.py	PMID:18266113_Vextractor	vextractor.csv	figshare	doi:10.6084/m9.figshare.1286999	http://dx.doi.org/10.6084/m9.figshare.1286999						text-mining
PMID:18281665	VExtractor method	vextractor.py	PMID:18281665_Vextractor	vextractor.csv	figshare	doi:10.6084/m9.figshare.1286999	http://dx.doi.org/10.6084/m9.figshare.1286999						text-mining
PMID:18289296	VExtractor method	vextractor.py	PMID:18289296_Vextractor	vextractor.csv	figshare	doi:10.6084/m9.figshare.1286999	http://dx.doi.org/10.6084/m9.figshare.1286999						text-mining
PMID:18291606	VExtractor method	vextractor.py	PMID:18291606_Vextractor	vextractor.csv	figshare	doi:10.6084/m9.figshare.1286999	http://dx.doi.org/10.6084/m9.figshare.1286999						text-mining
PMID:18300479	VExtractor method	vextractor.py	PMID:18300479_Vextractor	vextractor.csv	figshare	doi:10.6084/m9.figshare.1286999	http://dx.doi.org/10.6084/m9.figshare.1286999						text-mining
PMID:18302330	VExtractor method	vextractor.py	PMID:18302330_Vextractor	vextractor.csv	figshare	doi:10.6084/m9.figshare.1286999	http://dx.doi.org/10.6084/m9.figshare.1286999						text-mining
PMID:18311183	VExtractor method	vextractor.py	PMID:18311183_Vextractor	vextractor.csv	figshare	doi:10.6084/m9.figshare.1286999	http://dx.doi.org/10.6084/m9.figshare.1286999						text-mining
PMID:18334612	VExtractor method	vextractor.py	PMID:18334612_Vextractor	vextractor.csv	figshare	doi:10.6084/m9.figshare.1286999	http://dx.doi.org/10.6084/m9.figshare.1286999						text-mining
PMID:18343613	VExtractor method	vextractor.py	PMID:18343613_Vextractor	vextractor.csv	figshare	doi:10.6084/m9.figshare.1286999	http://dx.doi.org/10.6084/m9.figshare.1286999						text-mining
PMID:18347527	VExtractor method	vextractor.py	PMID:18347527_Vextractor	vextractor.csv	figshare	doi:10.6084/m9.figshare.1286999	http://dx.doi.org/10.6084/m9.figshare.1286999						text-mining
PMID:18356348	VExtractor method	vextractor.py	PMID:18356348_Vextractor	vextractor.csv	figshare	doi:10.6084/m9.figshare.1286999	http://dx.doi.org/10.6084/m9.figshare.1286999						text-mining
PMID:18359568	VExtractor method	vextractor.py	PMID:18359568_Vextractor	vextractor.csv	figshare	doi:10.6084/m9.figshare.1286999	http://dx.doi.org/10.6084/m9.figshare.1286999						text-mining
PMID:18363534	VExtractor method	vextractor.py	PMID:18363534_Vextractor	vextractor.csv	figshare	doi:10.6084/m9.figshare.1286999	http://dx.doi.org/10.6084/m9.figshare.1286999						text-mining
PMID:18366507	VExtractor method	vextractor.py	PMID:18366507_Vextractor	vextractor.csv	figshare	doi:10.6084/m9.figshare.1286999	http://dx.doi.org/10.6084/m9.figshare.1286999						text-mining
PMID:18366508	VExtractor method	vextractor.py	PMID:18366508_Vextractor	vextractor.csv	figshare	doi:10.6084/m9.figshare.1286999	http://dx.doi.org/10.6084/m9.figshare.1286999						text-mining
PMID:18366986	VExtractor method	vextractor.py	PMID:18366986_Vextractor	vextractor.csv	figshare	doi:10.6084/m9.figshare.1286999	http://dx.doi.org/10.6084/m9.figshare.1286999						text-mining
PMID:18367236	VExtractor method	vextractor.py	PMID:18367236_Vextractor	vextractor.csv	figshare	doi:10.6084/m9.figshare.1286999	http://dx.doi.org/10.6084/m9.figshare.1286999						text-mining
PMID:18368270	VExtractor method	vextractor.py	PMID:18368270_Vextractor	vextractor.csv	figshare	doi:10.6084/m9.figshare.1286999	http://dx.doi.org/10.6084/m9.figshare.1286999						text-mining
PMID:18374122	VExtractor method	vextractor.py	PMID:18374122_Vextractor	vextractor.csv	figshare	doi:10.6084/m9.figshare.1286999	http://dx.doi.org/10.6084/m9.figshare.1286999						text-mining
PMID:18376296	VExtractor method	vextractor.py	PMID:18376296_Vextractor	vextractor.csv	figshare	doi:10.6084/m9.figshare.1286999	http://dx.doi.org/10.6084/m9.figshare.1286999						text-mining
PMID:18377785	VExtractor method	vextractor.py	PMID:18377785_Vextractor	vextractor.csv	figshare	doi:10.6084/m9.figshare.1286999	http://dx.doi.org/10.6084/m9.figshare.1286999						text-mining
PMID:18394265	VExtractor method	vextractor.py	PMID:18394265_Vextractor	vextractor.csv	figshare	doi:10.6084/m9.figshare.1286999	http://dx.doi.org/10.6084/m9.figshare.1286999						text-mining
PMID:18412793	VExtractor method	vextractor.py	PMID:18412793_Vextractor	vextractor.csv	figshare	doi:10.6084/m9.figshare.1286999	http://dx.doi.org/10.6084/m9.figshare.1286999						text-mining
PMID:18420371	VExtractor method	vextractor.py	PMID:18420371_Vextractor	vextractor.csv	figshare	doi:10.6084/m9.figshare.1286999	http://dx.doi.org/10.6084/m9.figshare.1286999						text-mining
PMID:18433818	VExtractor method	vextractor.py	PMID:18433818_Vextractor	vextractor.csv	figshare	doi:10.6084/m9.figshare.1286999	http://dx.doi.org/10.6084/m9.figshare.1286999						text-mining
PMID:18440503	VExtractor method	vextractor.py	PMID:18440503_Vextractor	vextractor.csv	figshare	doi:10.6084/m9.figshare.1286999	http://dx.doi.org/10.6084/m9.figshare.1286999						text-mining
PMID:18444920	VExtractor method	vextractor.py	PMID:18444920_Vextractor	vextractor.csv	figshare	doi:10.6084/m9.figshare.1286999	http://dx.doi.org/10.6084/m9.figshare.1286999						text-mining
PMID:18445299	VExtractor method	vextractor.py	PMID:18445299_Vextractor	vextractor.csv	figshare	doi:10.6084/m9.figshare.1286999	http://dx.doi.org/10.6084/m9.figshare.1286999						text-mining
PMID:18451579	VExtractor method	vextractor.py	PMID:18451579_Vextractor	vextractor.csv	figshare	doi:10.6084/m9.figshare.1286999	http://dx.doi.org/10.6084/m9.figshare.1286999						text-mining
PMID:18454045	VExtractor method	vextractor.py	PMID:18454045_Vextractor	vextractor.csv	figshare	doi:10.6084/m9.figshare.1286999	http://dx.doi.org/10.6084/m9.figshare.1286999						text-mining
PMID:18455743	VExtractor method	vextractor.py	PMID:18455743_Vextractor	vextractor.csv	figshare	doi:10.6084/m9.figshare.1286999	http://dx.doi.org/10.6084/m9.figshare.1286999						text-mining
PMID:18457054	VExtractor method	vextractor.py	PMID:18457054_Vextractor	vextractor.csv	figshare	doi:10.6084/m9.figshare.1286999	http://dx.doi.org/10.6084/m9.figshare.1286999						text-mining
PMID:18457854	VExtractor method	vextractor.py	PMID:18457854_Vextractor	vextractor.csv	figshare	doi:10.6084/m9.figshare.1286999	http://dx.doi.org/10.6084/m9.figshare.1286999						text-mining
PMID:18460557	VExtractor method	vextractor.py	PMID:18460557_Vextractor	vextractor.csv	figshare	doi:10.6084/m9.figshare.1286999	http://dx.doi.org/10.6084/m9.figshare.1286999						text-mining
PMID:18463034	VExtractor method	vextractor.py	PMID:18463034_Vextractor	vextractor.csv	figshare	doi:10.6084/m9.figshare.1286999	http://dx.doi.org/10.6084/m9.figshare.1286999						text-mining
PMID:18468672	VExtractor method	vextractor.py	PMID:18468672_Vextractor	vextractor.csv	figshare	doi:10.6084/m9.figshare.1286999	http://dx.doi.org/10.6084/m9.figshare.1286999						text-mining
PMID:18473757	VExtractor method	vextractor.py	PMID:18473757_Vextractor	vextractor.csv	figshare	doi:10.6084/m9.figshare.1286999	http://dx.doi.org/10.6084/m9.figshare.1286999						text-mining
PMID:18473991	VExtractor method	vextractor.py	PMID:18473991_Vextractor	vextractor.csv	figshare	doi:10.6084/m9.figshare.1286999	http://dx.doi.org/10.6084/m9.figshare.1286999						text-mining
PMID:18486170	VExtractor method	vextractor.py	PMID:18486170_Vextractor	vextractor.csv	figshare	doi:10.6084/m9.figshare.1286999	http://dx.doi.org/10.6084/m9.figshare.1286999						text-mining
PMID:18491986	VExtractor method	vextractor.py	PMID:18491986_Vextractor	vextractor.csv	figshare	doi:10.6084/m9.figshare.1286999	http://dx.doi.org/10.6084/m9.figshare.1286999						text-mining
PMID:18492290	VExtractor method	vextractor.py	PMID:18492290_Vextractor	vextractor.csv	figshare	doi:10.6084/m9.figshare.1286999	http://dx.doi.org/10.6084/m9.figshare.1286999						text-mining
PMID:18500184	VExtractor method	vextractor.py	PMID:18500184_Vextractor	vextractor.csv	figshare	doi:10.6084/m9.figshare.1286999	http://dx.doi.org/10.6084/m9.figshare.1286999						text-mining
PMID:18500914	VExtractor method	vextractor.py	PMID:18500914_Vextractor	vextractor.csv	figshare	doi:10.6084/m9.figshare.1286999	http://dx.doi.org/10.6084/m9.figshare.1286999						text-mining
PMID:18512528	VExtractor method	vextractor.py	PMID:18512528_Vextractor	vextractor.csv	figshare	doi:10.6084/m9.figshare.1286999	http://dx.doi.org/10.6084/m9.figshare.1286999						text-mining
PMID:18516973	VExtractor method	vextractor.py	PMID:18516973_Vextractor	vextractor.csv	figshare	doi:10.6084/m9.figshare.1286999	http://dx.doi.org/10.6084/m9.figshare.1286999						text-mining
PMID:18518786	VExtractor method	vextractor.py	PMID:18518786_Vextractor	vextractor.csv	figshare	doi:10.6084/m9.figshare.1286999	http://dx.doi.org/10.6084/m9.figshare.1286999						text-mining
PMID:18519266	VExtractor method	vextractor.py	PMID:18519266_Vextractor	vextractor.csv	figshare	doi:10.6084/m9.figshare.1286999	http://dx.doi.org/10.6084/m9.figshare.1286999						text-mining
PMID:18525067	VExtractor method	vextractor.py	PMID:18525067_Vextractor	vextractor.csv	figshare	doi:10.6084/m9.figshare.1286999	http://dx.doi.org/10.6084/m9.figshare.1286999						text-mining
PMID:18533126	VExtractor method	vextractor.py	PMID:18533126_Vextractor	vextractor.csv	figshare	doi:10.6084/m9.figshare.1286999	http://dx.doi.org/10.6084/m9.figshare.1286999						text-mining
PMID:18534303	VExtractor method	vextractor.py	PMID:18534303_Vextractor	vextractor.csv	figshare	doi:10.6084/m9.figshare.1286999	http://dx.doi.org/10.6084/m9.figshare.1286999						text-mining
PMID:18545005	VExtractor method	vextractor.py	PMID:18545005_Vextractor	vextractor.csv	figshare	doi:10.6084/m9.figshare.1286999	http://dx.doi.org/10.6084/m9.figshare.1286999						text-mining
PMID:18551312	VExtractor method	vextractor.py	PMID:18551312_Vextractor	vextractor.csv	figshare	doi:10.6084/m9.figshare.1286999	http://dx.doi.org/10.6084/m9.figshare.1286999						text-mining
PMID:18555933	VExtractor method	vextractor.py	PMID:18555933_Vextractor	vextractor.csv	figshare	doi:10.6084/m9.figshare.1286999	http://dx.doi.org/10.6084/m9.figshare.1286999						text-mining
PMID:18561773	VExtractor method	vextractor.py	PMID:18561773_Vextractor	vextractor.csv	figshare	doi:10.6084/m9.figshare.1286999	http://dx.doi.org/10.6084/m9.figshare.1286999						text-mining
PMID:18561910	VExtractor method	vextractor.py	PMID:18561910_Vextractor	vextractor.csv	figshare	doi:10.6084/m9.figshare.1286999	http://dx.doi.org/10.6084/m9.figshare.1286999						text-mining
PMID:18563394	VExtractor method	vextractor.py	PMID:18563394_Vextractor	vextractor.csv	figshare	doi:10.6084/m9.figshare.1286999	http://dx.doi.org/10.6084/m9.figshare.1286999						text-mining
PMID:18567096	VExtractor method	vextractor.py	PMID:18567096_Vextractor	vextractor.csv	figshare	doi:10.6084/m9.figshare.1286999	http://dx.doi.org/10.6084/m9.figshare.1286999						text-mining
PMID:18587450	VExtractor method	vextractor.py	PMID:18587450_Vextractor	vextractor.csv	figshare	doi:10.6084/m9.figshare.1286999	http://dx.doi.org/10.6084/m9.figshare.1286999						text-mining
PMID:18590783	VExtractor method	vextractor.py	PMID:18590783_Vextractor	vextractor.csv	figshare	doi:10.6084/m9.figshare.1286999	http://dx.doi.org/10.6084/m9.figshare.1286999						text-mining
PMID:18596592	VExtractor method	vextractor.py	PMID:18596592_Vextractor	vextractor.csv	figshare	doi:10.6084/m9.figshare.1286999	http://dx.doi.org/10.6084/m9.figshare.1286999						text-mining
PMID:18596594	VExtractor method	vextractor.py	PMID:18596594_Vextractor	vextractor.csv	figshare	doi:10.6084/m9.figshare.1286999	http://dx.doi.org/10.6084/m9.figshare.1286999						text-mining
PMID:18603639	VExtractor method	vextractor.py	PMID:18603639_Vextractor	vextractor.csv	figshare	doi:10.6084/m9.figshare.1286999	http://dx.doi.org/10.6084/m9.figshare.1286999						text-mining
PMID:18604304	VExtractor method	vextractor.py	PMID:18604304_Vextractor	vextractor.csv	figshare	doi:10.6084/m9.figshare.1286999	http://dx.doi.org/10.6084/m9.figshare.1286999						text-mining
PMID:18608297	VExtractor method	vextractor.py	PMID:18608297_Vextractor	vextractor.csv	figshare	doi:10.6084/m9.figshare.1286999	http://dx.doi.org/10.6084/m9.figshare.1286999						text-mining
PMID:18616418	VExtractor method	vextractor.py	PMID:18616418_Vextractor	vextractor.csv	figshare	doi:10.6084/m9.figshare.1286999	http://dx.doi.org/10.6084/m9.figshare.1286999						text-mining
PMID:18619501	VExtractor method	vextractor.py	PMID:18619501_Vextractor	vextractor.csv	figshare	doi:10.6084/m9.figshare.1286999	http://dx.doi.org/10.6084/m9.figshare.1286999						text-mining
PMID:18620956	VExtractor method	vextractor.py	PMID:18620956_Vextractor	vextractor.csv	figshare	doi:10.6084/m9.figshare.1286999	http://dx.doi.org/10.6084/m9.figshare.1286999						text-mining
PMID:18620959	VExtractor method	vextractor.py	PMID:18620959_Vextractor	vextractor.csv	figshare	doi:10.6084/m9.figshare.1286999	http://dx.doi.org/10.6084/m9.figshare.1286999						text-mining
PMID:18622276	VExtractor method	vextractor.py	PMID:18622276_Vextractor	vextractor.csv	figshare	doi:10.6084/m9.figshare.1286999	http://dx.doi.org/10.6084/m9.figshare.1286999						text-mining
PMID:18622433	VExtractor method	vextractor.py	PMID:18622433_Vextractor	vextractor.csv	figshare	doi:10.6084/m9.figshare.1286999	http://dx.doi.org/10.6084/m9.figshare.1286999						text-mining
PMID:18630617	VExtractor method	vextractor.py	PMID:18630617_Vextractor	vextractor.csv	figshare	doi:10.6084/m9.figshare.1286999	http://dx.doi.org/10.6084/m9.figshare.1286999						text-mining
PMID:18631310	VExtractor method	vextractor.py	PMID:18631310_Vextractor	vextractor.csv	figshare	doi:10.6084/m9.figshare.1286999	http://dx.doi.org/10.6084/m9.figshare.1286999						text-mining
PMID:18631428	VExtractor method	vextractor.py	PMID:18631428_Vextractor	vextractor.csv	figshare	doi:10.6084/m9.figshare.1286999	http://dx.doi.org/10.6084/m9.figshare.1286999						text-mining
PMID:18633100	VExtractor method	vextractor.py	PMID:18633100_Vextractor	vextractor.csv	figshare	doi:10.6084/m9.figshare.1286999	http://dx.doi.org/10.6084/m9.figshare.1286999						text-mining
PMID:18647476	VExtractor method	vextractor.py	PMID:18647476_Vextractor	vextractor.csv	figshare	doi:10.6084/m9.figshare.1286999	http://dx.doi.org/10.6084/m9.figshare.1286999						text-mining
PMID:18662495	VExtractor method	vextractor.py	PMID:18662495_Vextractor	vextractor.csv	figshare	doi:10.6084/m9.figshare.1286999	http://dx.doi.org/10.6084/m9.figshare.1286999						text-mining
PMID:18685354	VExtractor method	vextractor.py	PMID:18685354_Vextractor	vextractor.csv	figshare	doi:10.6084/m9.figshare.1286999	http://dx.doi.org/10.6084/m9.figshare.1286999						text-mining
PMID:18687300	VExtractor method	vextractor.py	PMID:18687300_Vextractor	vextractor.csv	figshare	doi:10.6084/m9.figshare.1286999	http://dx.doi.org/10.6084/m9.figshare.1286999						text-mining
PMID:18689308	VExtractor method	vextractor.py	PMID:18689308_Vextractor	vextractor.csv	figshare	doi:10.6084/m9.figshare.1286999	http://dx.doi.org/10.6084/m9.figshare.1286999						text-mining
PMID:18693540	VExtractor method	vextractor.py	PMID:18693540_Vextractor	vextractor.csv	figshare	doi:10.6084/m9.figshare.1286999	http://dx.doi.org/10.6084/m9.figshare.1286999						text-mining
PMID:18694484	VExtractor method	vextractor.py	PMID:18694484_Vextractor	vextractor.csv	figshare	doi:10.6084/m9.figshare.1286999	http://dx.doi.org/10.6084/m9.figshare.1286999						text-mining
PMID:18703053	VExtractor method	vextractor.py	PMID:18703053_Vextractor	vextractor.csv	figshare	doi:10.6084/m9.figshare.1286999	http://dx.doi.org/10.6084/m9.figshare.1286999						text-mining
PMID:18712720	VExtractor method	vextractor.py	PMID:18712720_Vextractor	vextractor.csv	figshare	doi:10.6084/m9.figshare.1286999	http://dx.doi.org/10.6084/m9.figshare.1286999						text-mining
PMID:18715121	VExtractor method	vextractor.py	PMID:18715121_Vextractor	vextractor.csv	figshare	doi:10.6084/m9.figshare.1286999	http://dx.doi.org/10.6084/m9.figshare.1286999						text-mining
PMID:18715131	VExtractor method	vextractor.py	PMID:18715131_Vextractor	vextractor.csv	figshare	doi:10.6084/m9.figshare.1286999	http://dx.doi.org/10.6084/m9.figshare.1286999						text-mining
PMID:18715748	VExtractor method	vextractor.py	PMID:18715748_Vextractor	vextractor.csv	figshare	doi:10.6084/m9.figshare.1286999	http://dx.doi.org/10.6084/m9.figshare.1286999						text-mining
PMID:18717054	VExtractor method	vextractor.py	PMID:18717054_Vextractor	vextractor.csv	figshare	doi:10.6084/m9.figshare.1286999	http://dx.doi.org/10.6084/m9.figshare.1286999						text-mining
PMID:18727621	VExtractor method	vextractor.py	PMID:18727621_Vextractor	vextractor.csv	figshare	doi:10.6084/m9.figshare.1286999	http://dx.doi.org/10.6084/m9.figshare.1286999						text-mining
PMID:18781995	VExtractor method	vextractor.py	PMID:18781995_Vextractor	vextractor.csv	figshare	doi:10.6084/m9.figshare.1286999	http://dx.doi.org/10.6084/m9.figshare.1286999						text-mining
PMID:18782641	VExtractor method	vextractor.py	PMID:18782641_Vextractor	vextractor.csv	figshare	doi:10.6084/m9.figshare.1286999	http://dx.doi.org/10.6084/m9.figshare.1286999						text-mining
PMID:18786299	VExtractor method	vextractor.py	PMID:18786299_Vextractor	vextractor.csv	figshare	doi:10.6084/m9.figshare.1286999	http://dx.doi.org/10.6084/m9.figshare.1286999						text-mining
PMID:18788004	VExtractor method	vextractor.py	PMID:18788004_Vextractor	vextractor.csv	figshare	doi:10.6084/m9.figshare.1286999	http://dx.doi.org/10.6084/m9.figshare.1286999						text-mining
PMID:18790041	VExtractor method	vextractor.py	PMID:18790041_Vextractor	vextractor.csv	figshare	doi:10.6084/m9.figshare.1286999	http://dx.doi.org/10.6084/m9.figshare.1286999						text-mining
PMID:18793576	VExtractor method	vextractor.py	PMID:18793576_Vextractor	vextractor.csv	figshare	doi:10.6084/m9.figshare.1286999	http://dx.doi.org/10.6084/m9.figshare.1286999						text-mining
PMID:18801721	VExtractor method	vextractor.py	PMID:18801721_Vextractor	vextractor.csv	figshare	doi:10.6084/m9.figshare.1286999	http://dx.doi.org/10.6084/m9.figshare.1286999						text-mining
PMID:18803987	VExtractor method	vextractor.py	PMID:18803987_Vextractor	vextractor.csv	figshare	doi:10.6084/m9.figshare.1286999	http://dx.doi.org/10.6084/m9.figshare.1286999						text-mining
PMID:18820816	VExtractor method	vextractor.py	PMID:18820816_Vextractor	vextractor.csv	figshare	doi:10.6084/m9.figshare.1286999	http://dx.doi.org/10.6084/m9.figshare.1286999						text-mining
PMID:18822227	VExtractor method	vextractor.py	PMID:18822227_Vextractor	vextractor.csv	figshare	doi:10.6084/m9.figshare.1286999	http://dx.doi.org/10.6084/m9.figshare.1286999						text-mining
PMID:18828960	VExtractor method	vextractor.py	PMID:18828960_Vextractor	vextractor.csv	figshare	doi:10.6084/m9.figshare.1286999	http://dx.doi.org/10.6084/m9.figshare.1286999						text-mining
PMID:18829977	VExtractor method	vextractor.py	PMID:18829977_Vextractor	vextractor.csv	figshare	doi:10.6084/m9.figshare.1286999	http://dx.doi.org/10.6084/m9.figshare.1286999						text-mining
PMID:18831428	VExtractor method	vextractor.py	PMID:18831428_Vextractor	vextractor.csv	figshare	doi:10.6084/m9.figshare.1286999	http://dx.doi.org/10.6084/m9.figshare.1286999						text-mining
PMID:18845177	VExtractor method	vextractor.py	PMID:18845177_Vextractor	vextractor.csv	figshare	doi:10.6084/m9.figshare.1286999	http://dx.doi.org/10.6084/m9.figshare.1286999						text-mining
PMID:18845330	VExtractor method	vextractor.py	PMID:18845330_Vextractor	vextractor.csv	figshare	doi:10.6084/m9.figshare.1286999	http://dx.doi.org/10.6084/m9.figshare.1286999						text-mining
PMID:18846756	VExtractor method	vextractor.py	PMID:18846756_Vextractor	vextractor.csv	figshare	doi:10.6084/m9.figshare.1286999	http://dx.doi.org/10.6084/m9.figshare.1286999						text-mining
PMID:18950654	VExtractor method	vextractor.py	PMID:18950654_Vextractor	vextractor.csv	figshare	doi:10.6084/m9.figshare.1286999	http://dx.doi.org/10.6084/m9.figshare.1286999						text-mining
PMID:18957626	VExtractor method	vextractor.py	PMID:18957626_Vextractor	vextractor.csv	figshare	doi:10.6084/m9.figshare.1286999	http://dx.doi.org/10.6084/m9.figshare.1286999						text-mining
PMID:18957871	VExtractor method	vextractor.py	PMID:18957871_Vextractor	vextractor.csv	figshare	doi:10.6084/m9.figshare.1286999	http://dx.doi.org/10.6084/m9.figshare.1286999						text-mining
PMID:18977255	VExtractor method	vextractor.py	PMID:18977255_Vextractor	vextractor.csv	figshare	doi:10.6084/m9.figshare.1286999	http://dx.doi.org/10.6084/m9.figshare.1286999						text-mining
PMID:18981465	VExtractor method	vextractor.py	PMID:18981465_Vextractor	vextractor.csv	figshare	doi:10.6084/m9.figshare.1286999	http://dx.doi.org/10.6084/m9.figshare.1286999						text-mining
PMID:18984744	VExtractor method	vextractor.py	PMID:18984744_Vextractor	vextractor.csv	figshare	doi:10.6084/m9.figshare.1286999	http://dx.doi.org/10.6084/m9.figshare.1286999						text-mining
PMID:19001136	VExtractor method	vextractor.py	PMID:19001136_Vextractor	vextractor.csv	figshare	doi:10.6084/m9.figshare.1286999	http://dx.doi.org/10.6084/m9.figshare.1286999						text-mining
PMID:19005394	VExtractor method	vextractor.py	PMID:19005394_Vextractor	vextractor.csv	figshare	doi:10.6084/m9.figshare.1286999	http://dx.doi.org/10.6084/m9.figshare.1286999						text-mining
PMID:19010337	VExtractor method	vextractor.py	PMID:19010337_Vextractor	vextractor.csv	figshare	doi:10.6084/m9.figshare.1286999	http://dx.doi.org/10.6084/m9.figshare.1286999						text-mining
PMID:19010737	VExtractor method	vextractor.py	PMID:19010737_Vextractor	vextractor.csv	figshare	doi:10.6084/m9.figshare.1286999	http://dx.doi.org/10.6084/m9.figshare.1286999						text-mining
PMID:19019476	VExtractor method	vextractor.py	PMID:19019476_Vextractor	vextractor.csv	figshare	doi:10.6084/m9.figshare.1286999	http://dx.doi.org/10.6084/m9.figshare.1286999						text-mining
PMID:19019494	VExtractor method	vextractor.py	PMID:19019494_Vextractor	vextractor.csv	figshare	doi:10.6084/m9.figshare.1286999	http://dx.doi.org/10.6084/m9.figshare.1286999						text-mining
PMID:19022515	VExtractor method	vextractor.py	PMID:19022515_Vextractor	vextractor.csv	figshare	doi:10.6084/m9.figshare.1286999	http://dx.doi.org/10.6084/m9.figshare.1286999						text-mining
PMID:19032952	VExtractor method	vextractor.py	PMID:19032952_Vextractor	vextractor.csv	figshare	doi:10.6084/m9.figshare.1286999	http://dx.doi.org/10.6084/m9.figshare.1286999						text-mining
PMID:19034250	VExtractor method	vextractor.py	PMID:19034250_Vextractor	vextractor.csv	figshare	doi:10.6084/m9.figshare.1286999	http://dx.doi.org/10.6084/m9.figshare.1286999						text-mining
PMID:19038582	VExtractor method	vextractor.py	PMID:19038582_Vextractor	vextractor.csv	figshare	doi:10.6084/m9.figshare.1286999	http://dx.doi.org/10.6084/m9.figshare.1286999						text-mining
PMID:19041422	VExtractor method	vextractor.py	PMID:19041422_Vextractor	vextractor.csv	figshare	doi:10.6084/m9.figshare.1286999	http://dx.doi.org/10.6084/m9.figshare.1286999						text-mining
PMID:19048830	VExtractor method	vextractor.py	PMID:19048830_Vextractor	vextractor.csv	figshare	doi:10.6084/m9.figshare.1286999	http://dx.doi.org/10.6084/m9.figshare.1286999						text-mining
PMID:19060555	VExtractor method	vextractor.py	PMID:19060555_Vextractor	vextractor.csv	figshare	doi:10.6084/m9.figshare.1286999	http://dx.doi.org/10.6084/m9.figshare.1286999						text-mining
PMID:19070267	VExtractor method	vextractor.py	PMID:19070267_Vextractor	vextractor.csv	figshare	doi:10.6084/m9.figshare.1286999	http://dx.doi.org/10.6084/m9.figshare.1286999						text-mining
PMID:19073224	VExtractor method	vextractor.py	PMID:19073224_Vextractor	vextractor.csv	figshare	doi:10.6084/m9.figshare.1286999	http://dx.doi.org/10.6084/m9.figshare.1286999						text-mining
PMID:19074620	VExtractor method	vextractor.py	PMID:19074620_Vextractor	vextractor.csv	figshare	doi:10.6084/m9.figshare.1286999	http://dx.doi.org/10.6084/m9.figshare.1286999						text-mining
PMID:19084986	VExtractor method	vextractor.py	PMID:19084986_Vextractor	vextractor.csv	figshare	doi:10.6084/m9.figshare.1286999	http://dx.doi.org/10.6084/m9.figshare.1286999						text-mining
PMID:19092720	VExtractor method	vextractor.py	PMID:19092720_Vextractor	vextractor.csv	figshare	doi:10.6084/m9.figshare.1286999	http://dx.doi.org/10.6084/m9.figshare.1286999						text-mining
PMID:19095598	VExtractor method	vextractor.py	PMID:19095598_Vextractor	vextractor.csv	figshare	doi:10.6084/m9.figshare.1286999	http://dx.doi.org/10.6084/m9.figshare.1286999						text-mining
PMID:19096932	VExtractor method	vextractor.py	PMID:19096932_Vextractor	vextractor.csv	figshare	doi:10.6084/m9.figshare.1286999	http://dx.doi.org/10.6084/m9.figshare.1286999						text-mining
PMID:19104401	VExtractor method	vextractor.py	PMID:19104401_Vextractor	vextractor.csv	figshare	doi:10.6084/m9.figshare.1286999	http://dx.doi.org/10.6084/m9.figshare.1286999						text-mining
PMID:19110140	VExtractor method	vextractor.py	PMID:19110140_Vextractor	vextractor.csv	figshare	doi:10.6084/m9.figshare.1286999	http://dx.doi.org/10.6084/m9.figshare.1286999						text-mining
PMID:19114005	VExtractor method	vextractor.py	PMID:19114005_Vextractor	vextractor.csv	figshare	doi:10.6084/m9.figshare.1286999	http://dx.doi.org/10.6084/m9.figshare.1286999						text-mining
PMID:19120286	VExtractor method	vextractor.py	PMID:19120286_Vextractor	vextractor.csv	figshare	doi:10.6084/m9.figshare.1286999	http://dx.doi.org/10.6084/m9.figshare.1286999						text-mining
PMID:19129973	VExtractor method	vextractor.py	PMID:19129973_Vextractor	vextractor.csv	figshare	doi:10.6084/m9.figshare.1286999	http://dx.doi.org/10.6084/m9.figshare.1286999						text-mining
PMID:19151195	VExtractor method	vextractor.py	PMID:19151195_Vextractor	vextractor.csv	figshare	doi:10.6084/m9.figshare.1286999	http://dx.doi.org/10.6084/m9.figshare.1286999						text-mining
PMID:19164583	VExtractor method	vextractor.py	PMID:19164583_Vextractor	vextractor.csv	figshare	doi:10.6084/m9.figshare.1286999	http://dx.doi.org/10.6084/m9.figshare.1286999						text-mining
PMID:19166832	VExtractor method	vextractor.py	PMID:19166832_Vextractor	vextractor.csv	figshare	doi:10.6084/m9.figshare.1286999	http://dx.doi.org/10.6084/m9.figshare.1286999						text-mining
PMID:19169271	VExtractor method	vextractor.py	PMID:19169271_Vextractor	vextractor.csv	figshare	doi:10.6084/m9.figshare.1286999	http://dx.doi.org/10.6084/m9.figshare.1286999						text-mining
PMID:19182763	VExtractor method	vextractor.py	PMID:19182763_Vextractor	vextractor.csv	figshare	doi:10.6084/m9.figshare.1286999	http://dx.doi.org/10.6084/m9.figshare.1286999						text-mining
PMID:19185478	VExtractor method	vextractor.py	PMID:19185478_Vextractor	vextractor.csv	figshare	doi:10.6084/m9.figshare.1286999	http://dx.doi.org/10.6084/m9.figshare.1286999						text-mining
PMID:19193822	VExtractor method	vextractor.py	PMID:19193822_Vextractor	vextractor.csv	figshare	doi:10.6084/m9.figshare.1286999	http://dx.doi.org/10.6084/m9.figshare.1286999						text-mining
PMID:19194050	VExtractor method	vextractor.py	PMID:19194050_Vextractor	vextractor.csv	figshare	doi:10.6084/m9.figshare.1286999	http://dx.doi.org/10.6084/m9.figshare.1286999						text-mining
PMID:19201132	VExtractor method	vextractor.py	PMID:19201132_Vextractor	vextractor.csv	figshare	doi:10.6084/m9.figshare.1286999	http://dx.doi.org/10.6084/m9.figshare.1286999						text-mining
PMID:19203299	VExtractor method	vextractor.py	PMID:19203299_Vextractor	vextractor.csv	figshare	doi:10.6084/m9.figshare.1286999	http://dx.doi.org/10.6084/m9.figshare.1286999						text-mining
PMID:19210140	VExtractor method	vextractor.py	PMID:19210140_Vextractor	vextractor.csv	figshare	doi:10.6084/m9.figshare.1286999	http://dx.doi.org/10.6084/m9.figshare.1286999						text-mining
PMID:19217320	VExtractor method	vextractor.py	PMID:19217320_Vextractor	vextractor.csv	figshare	doi:10.6084/m9.figshare.1286999	http://dx.doi.org/10.6084/m9.figshare.1286999						text-mining
PMID:19217731	VExtractor method	vextractor.py	PMID:19217731_Vextractor	vextractor.csv	figshare	doi:10.6084/m9.figshare.1286999	http://dx.doi.org/10.6084/m9.figshare.1286999						text-mining
PMID:19236187	VExtractor method	vextractor.py	PMID:19236187_Vextractor	vextractor.csv	figshare	doi:10.6084/m9.figshare.1286999	http://dx.doi.org/10.6084/m9.figshare.1286999						text-mining
PMID:19236611	VExtractor method	vextractor.py	PMID:19236611_Vextractor	vextractor.csv	figshare	doi:10.6084/m9.figshare.1286999	http://dx.doi.org/10.6084/m9.figshare.1286999						text-mining
PMID:19243286	VExtractor method	vextractor.py	PMID:19243286_Vextractor	vextractor.csv	figshare	doi:10.6084/m9.figshare.1286999	http://dx.doi.org/10.6084/m9.figshare.1286999						text-mining
PMID:19260377	VExtractor method	vextractor.py	PMID:19260377_Vextractor	vextractor.csv	figshare	doi:10.6084/m9.figshare.1286999	http://dx.doi.org/10.6084/m9.figshare.1286999						text-mining
PMID:19261682	VExtractor method	vextractor.py	PMID:19261682_Vextractor	vextractor.csv	figshare	doi:10.6084/m9.figshare.1286999	http://dx.doi.org/10.6084/m9.figshare.1286999						text-mining
PMID:19264087	VExtractor method	vextractor.py	PMID:19264087_Vextractor	vextractor.csv	figshare	doi:10.6084/m9.figshare.1286999	http://dx.doi.org/10.6084/m9.figshare.1286999						text-mining
PMID:19264509	VExtractor method	vextractor.py	PMID:19264509_Vextractor	vextractor.csv	figshare	doi:10.6084/m9.figshare.1286999	http://dx.doi.org/10.6084/m9.figshare.1286999						text-mining
PMID:19274512	VExtractor method	vextractor.py	PMID:19274512_Vextractor	vextractor.csv	figshare	doi:10.6084/m9.figshare.1286999	http://dx.doi.org/10.6084/m9.figshare.1286999						text-mining
PMID:19277932	VExtractor method	vextractor.py	PMID:19277932_Vextractor	vextractor.csv	figshare	doi:10.6084/m9.figshare.1286999	http://dx.doi.org/10.6084/m9.figshare.1286999						text-mining
PMID:19278373	VExtractor method	vextractor.py	PMID:19278373_Vextractor	vextractor.csv	figshare	doi:10.6084/m9.figshare.1286999	http://dx.doi.org/10.6084/m9.figshare.1286999						text-mining
PMID:19287278	VExtractor method	vextractor.py	PMID:19287278_Vextractor	vextractor.csv	figshare	doi:10.6084/m9.figshare.1286999	http://dx.doi.org/10.6084/m9.figshare.1286999						text-mining
PMID:19287346	VExtractor method	vextractor.py	PMID:19287346_Vextractor	vextractor.csv	figshare	doi:10.6084/m9.figshare.1286999	http://dx.doi.org/10.6084/m9.figshare.1286999						text-mining
PMID:19305361	VExtractor method	vextractor.py	PMID:19305361_Vextractor	vextractor.csv	figshare	doi:10.6084/m9.figshare.1286999	http://dx.doi.org/10.6084/m9.figshare.1286999						text-mining
PMID:19308897	VExtractor method	vextractor.py	PMID:19308897_Vextractor	vextractor.csv	figshare	doi:10.6084/m9.figshare.1286999	http://dx.doi.org/10.6084/m9.figshare.1286999						text-mining
PMID:19322980	VExtractor method	vextractor.py	PMID:19322980_Vextractor	vextractor.csv	figshare	doi:10.6084/m9.figshare.1286999	http://dx.doi.org/10.6084/m9.figshare.1286999						text-mining
PMID:19326440	VExtractor method	vextractor.py	PMID:19326440_Vextractor	vextractor.csv	figshare	doi:10.6084/m9.figshare.1286999	http://dx.doi.org/10.6084/m9.figshare.1286999						text-mining
PMID:19327376	VExtractor method	vextractor.py	PMID:19327376_Vextractor	vextractor.csv	figshare	doi:10.6084/m9.figshare.1286999	http://dx.doi.org/10.6084/m9.figshare.1286999						text-mining
PMID:19327932	VExtractor method	vextractor.py	PMID:19327932_Vextractor	vextractor.csv	figshare	doi:10.6084/m9.figshare.1286999	http://dx.doi.org/10.6084/m9.figshare.1286999						text-mining
PMID:19328509	VExtractor method	vextractor.py	PMID:19328509_Vextractor	vextractor.csv	figshare	doi:10.6084/m9.figshare.1286999	http://dx.doi.org/10.6084/m9.figshare.1286999						text-mining
PMID:19335471	VExtractor method	vextractor.py	PMID:19335471_Vextractor	vextractor.csv	figshare	doi:10.6084/m9.figshare.1286999	http://dx.doi.org/10.6084/m9.figshare.1286999						text-mining
PMID:19364169	VExtractor method	vextractor.py	PMID:19364169_Vextractor	vextractor.csv	figshare	doi:10.6084/m9.figshare.1286999	http://dx.doi.org/10.6084/m9.figshare.1286999						text-mining
PMID:19364334	VExtractor method	vextractor.py	PMID:19364334_Vextractor	vextractor.csv	figshare	doi:10.6084/m9.figshare.1286999	http://dx.doi.org/10.6084/m9.figshare.1286999						text-mining
PMID:19375140	VExtractor method	vextractor.py	PMID:19375140_Vextractor	vextractor.csv	figshare	doi:10.6084/m9.figshare.1286999	http://dx.doi.org/10.6084/m9.figshare.1286999						text-mining
PMID:19375485	VExtractor method	vextractor.py	PMID:19375485_Vextractor	vextractor.csv	figshare	doi:10.6084/m9.figshare.1286999	http://dx.doi.org/10.6084/m9.figshare.1286999						text-mining
PMID:19375827	VExtractor method	vextractor.py	PMID:19375827_Vextractor	vextractor.csv	figshare	doi:10.6084/m9.figshare.1286999	http://dx.doi.org/10.6084/m9.figshare.1286999						text-mining
PMID:19383034	VExtractor method	vextractor.py	PMID:19383034_Vextractor	vextractor.csv	figshare	doi:10.6084/m9.figshare.1286999	http://dx.doi.org/10.6084/m9.figshare.1286999						text-mining
PMID:19393681	VExtractor method	vextractor.py	PMID:19393681_Vextractor	vextractor.csv	figshare	doi:10.6084/m9.figshare.1286999	http://dx.doi.org/10.6084/m9.figshare.1286999						text-mining
PMID:19395584	VExtractor method	vextractor.py	PMID:19395584_Vextractor	vextractor.csv	figshare	doi:10.6084/m9.figshare.1286999	http://dx.doi.org/10.6084/m9.figshare.1286999						text-mining
PMID:19421968	VExtractor method	vextractor.py	PMID:19421968_Vextractor	vextractor.csv	figshare	doi:10.6084/m9.figshare.1286999	http://dx.doi.org/10.6084/m9.figshare.1286999						text-mining
PMID:19429250	VExtractor method	vextractor.py	PMID:19429250_Vextractor	vextractor.csv	figshare	doi:10.6084/m9.figshare.1286999	http://dx.doi.org/10.6084/m9.figshare.1286999						text-mining
PMID:19439335	VExtractor method	vextractor.py	PMID:19439335_Vextractor	vextractor.csv	figshare	doi:10.6084/m9.figshare.1286999	http://dx.doi.org/10.6084/m9.figshare.1286999						text-mining
PMID:19446153	VExtractor method	vextractor.py	PMID:19446153_Vextractor	vextractor.csv	figshare	doi:10.6084/m9.figshare.1286999	http://dx.doi.org/10.6084/m9.figshare.1286999						text-mining
PMID:19454385	VExtractor method	vextractor.py	PMID:19454385_Vextractor	vextractor.csv	figshare	doi:10.6084/m9.figshare.1286999	http://dx.doi.org/10.6084/m9.figshare.1286999						text-mining
PMID:19459763	VExtractor method	vextractor.py	PMID:19459763_Vextractor	vextractor.csv	figshare	doi:10.6084/m9.figshare.1286999	http://dx.doi.org/10.6084/m9.figshare.1286999						text-mining
PMID:19470319	VExtractor method	vextractor.py	PMID:19470319_Vextractor	vextractor.csv	figshare	doi:10.6084/m9.figshare.1286999	http://dx.doi.org/10.6084/m9.figshare.1286999						text-mining
PMID:19473240	VExtractor method	vextractor.py	PMID:19473240_Vextractor	vextractor.csv	figshare	doi:10.6084/m9.figshare.1286999	http://dx.doi.org/10.6084/m9.figshare.1286999						text-mining
PMID:19477168	VExtractor method	vextractor.py	PMID:19477168_Vextractor	vextractor.csv	figshare	doi:10.6084/m9.figshare.1286999	http://dx.doi.org/10.6084/m9.figshare.1286999						text-mining
PMID:19489968	VExtractor method	vextractor.py	PMID:19489968_Vextractor	vextractor.csv	figshare	doi:10.6084/m9.figshare.1286999	http://dx.doi.org/10.6084/m9.figshare.1286999						text-mining
PMID:19492665	VExtractor method	vextractor.py	PMID:19492665_Vextractor	vextractor.csv	figshare	doi:10.6084/m9.figshare.1286999	http://dx.doi.org/10.6084/m9.figshare.1286999						text-mining
PMID:19494529	VExtractor method	vextractor.py	PMID:19494529_Vextractor	vextractor.csv	figshare	doi:10.6084/m9.figshare.1286999	http://dx.doi.org/10.6084/m9.figshare.1286999						text-mining
PMID:19495521	VExtractor method	vextractor.py	PMID:19495521_Vextractor	vextractor.csv	figshare	doi:10.6084/m9.figshare.1286999	http://dx.doi.org/10.6084/m9.figshare.1286999						text-mining
PMID:19500276	VExtractor method	vextractor.py	PMID:19500276_Vextractor	vextractor.csv	figshare	doi:10.6084/m9.figshare.1286999	http://dx.doi.org/10.6084/m9.figshare.1286999						text-mining
PMID:19502781	VExtractor method	vextractor.py	PMID:19502781_Vextractor	vextractor.csv	figshare	doi:10.6084/m9.figshare.1286999	http://dx.doi.org/10.6084/m9.figshare.1286999						text-mining
PMID:19505494	VExtractor method	vextractor.py	PMID:19505494_Vextractor	vextractor.csv	figshare	doi:10.6084/m9.figshare.1286999	http://dx.doi.org/10.6084/m9.figshare.1286999						text-mining
PMID:19515413	VExtractor method	vextractor.py	PMID:19515413_Vextractor	vextractor.csv	figshare	doi:10.6084/m9.figshare.1286999	http://dx.doi.org/10.6084/m9.figshare.1286999						text-mining
PMID:19516017	VExtractor method	vextractor.py	PMID:19516017_Vextractor	vextractor.csv	figshare	doi:10.6084/m9.figshare.1286999	http://dx.doi.org/10.6084/m9.figshare.1286999						text-mining
PMID:19530373	VExtractor method	vextractor.py	PMID:19530373_Vextractor	vextractor.csv	figshare	doi:10.6084/m9.figshare.1286999	http://dx.doi.org/10.6084/m9.figshare.1286999						text-mining
PMID:19538349	VExtractor method	vextractor.py	PMID:19538349_Vextractor	vextractor.csv	figshare	doi:10.6084/m9.figshare.1286999	http://dx.doi.org/10.6084/m9.figshare.1286999						text-mining
PMID:19545426	VExtractor method	vextractor.py	PMID:19545426_Vextractor	vextractor.csv	figshare	doi:10.6084/m9.figshare.1286999	http://dx.doi.org/10.6084/m9.figshare.1286999						text-mining
PMID:19545590	VExtractor method	vextractor.py	PMID:19545590_Vextractor	vextractor.csv	figshare	doi:10.6084/m9.figshare.1286999	http://dx.doi.org/10.6084/m9.figshare.1286999						text-mining
PMID:19545971	VExtractor method	vextractor.py	PMID:19545971_Vextractor	vextractor.csv	figshare	doi:10.6084/m9.figshare.1286999	http://dx.doi.org/10.6084/m9.figshare.1286999						text-mining
PMID:19547954	VExtractor method	vextractor.py	PMID:19547954_Vextractor	vextractor.csv	figshare	doi:10.6084/m9.figshare.1286999	http://dx.doi.org/10.6084/m9.figshare.1286999						text-mining
PMID:19552066	VExtractor method	vextractor.py	PMID:19552066_Vextractor	vextractor.csv	figshare	doi:10.6084/m9.figshare.1286999	http://dx.doi.org/10.6084/m9.figshare.1286999						text-mining
PMID:19558072	VExtractor method	vextractor.py	PMID:19558072_Vextractor	vextractor.csv	figshare	doi:10.6084/m9.figshare.1286999	http://dx.doi.org/10.6084/m9.figshare.1286999						text-mining
PMID:19558363	VExtractor method	vextractor.py	PMID:19558363_Vextractor	vextractor.csv	figshare	doi:10.6084/m9.figshare.1286999	http://dx.doi.org/10.6084/m9.figshare.1286999						text-mining
PMID:19562302	VExtractor method	vextractor.py	PMID:19562302_Vextractor	vextractor.csv	figshare	doi:10.6084/m9.figshare.1286999	http://dx.doi.org/10.6084/m9.figshare.1286999						text-mining
PMID:19563256	VExtractor method	vextractor.py	PMID:19563256_Vextractor	vextractor.csv	figshare	doi:10.6084/m9.figshare.1286999	http://dx.doi.org/10.6084/m9.figshare.1286999						text-mining
PMID:19569491	VExtractor method	vextractor.py	PMID:19569491_Vextractor	vextractor.csv	figshare	doi:10.6084/m9.figshare.1286999	http://dx.doi.org/10.6084/m9.figshare.1286999						text-mining
PMID:19573122	VExtractor method	vextractor.py	PMID:19573122_Vextractor	vextractor.csv	figshare	doi:10.6084/m9.figshare.1286999	http://dx.doi.org/10.6084/m9.figshare.1286999						text-mining
PMID:19576255	VExtractor method	vextractor.py	PMID:19576255_Vextractor	vextractor.csv	figshare	doi:10.6084/m9.figshare.1286999	http://dx.doi.org/10.6084/m9.figshare.1286999						text-mining
PMID:19579421	VExtractor method	vextractor.py	PMID:19579421_Vextractor	vextractor.csv	figshare	doi:10.6084/m9.figshare.1286999	http://dx.doi.org/10.6084/m9.figshare.1286999						text-mining
PMID:19585481	VExtractor method	vextractor.py	PMID:19585481_Vextractor	vextractor.csv	figshare	doi:10.6084/m9.figshare.1286999	http://dx.doi.org/10.6084/m9.figshare.1286999						text-mining
PMID:19594203	VExtractor method	vextractor.py	PMID:19594203_Vextractor	vextractor.csv	figshare	doi:10.6084/m9.figshare.1286999	http://dx.doi.org/10.6084/m9.figshare.1286999						text-mining
PMID:19594209	VExtractor method	vextractor.py	PMID:19594209_Vextractor	vextractor.csv	figshare	doi:10.6084/m9.figshare.1286999	http://dx.doi.org/10.6084/m9.figshare.1286999						text-mining
PMID:19606002	VExtractor method	vextractor.py	PMID:19606002_Vextractor	vextractor.csv	figshare	doi:10.6084/m9.figshare.1286999	http://dx.doi.org/10.6084/m9.figshare.1286999						text-mining
PMID:19610266	VExtractor method	vextractor.py	PMID:19610266_Vextractor	vextractor.csv	figshare	doi:10.6084/m9.figshare.1286999	http://dx.doi.org/10.6084/m9.figshare.1286999						text-mining
PMID:19624785	VExtractor method	vextractor.py	PMID:19624785_Vextractor	vextractor.csv	figshare	doi:10.6084/m9.figshare.1286999	http://dx.doi.org/10.6084/m9.figshare.1286999						text-mining
PMID:19627205	VExtractor method	vextractor.py	PMID:19627205_Vextractor	vextractor.csv	figshare	doi:10.6084/m9.figshare.1286999	http://dx.doi.org/10.6084/m9.figshare.1286999						text-mining
PMID:19627278	VExtractor method	vextractor.py	PMID:19627278_Vextractor	vextractor.csv	figshare	doi:10.6084/m9.figshare.1286999	http://dx.doi.org/10.6084/m9.figshare.1286999						text-mining
PMID:19640231	VExtractor method	vextractor.py	PMID:19640231_Vextractor	vextractor.csv	figshare	doi:10.6084/m9.figshare.1286999	http://dx.doi.org/10.6084/m9.figshare.1286999						text-mining
PMID:19640359	VExtractor method	vextractor.py	PMID:19640359_Vextractor	vextractor.csv	figshare	doi:10.6084/m9.figshare.1286999	http://dx.doi.org/10.6084/m9.figshare.1286999						text-mining
PMID:19663128	VExtractor method	vextractor.py	PMID:19663128_Vextractor	vextractor.csv	figshare	doi:10.6084/m9.figshare.1286999	http://dx.doi.org/10.6084/m9.figshare.1286999						text-mining
PMID:19663823	VExtractor method	vextractor.py	PMID:19663823_Vextractor	vextractor.csv	figshare	doi:10.6084/m9.figshare.1286999	http://dx.doi.org/10.6084/m9.figshare.1286999						text-mining
PMID:19668287	VExtractor method	vextractor.py	PMID:19668287_Vextractor	vextractor.csv	figshare	doi:10.6084/m9.figshare.1286999	http://dx.doi.org/10.6084/m9.figshare.1286999						text-mining
PMID:19681776	VExtractor method	vextractor.py	PMID:19681776_Vextractor	vextractor.csv	figshare	doi:10.6084/m9.figshare.1286999	http://dx.doi.org/10.6084/m9.figshare.1286999						text-mining
PMID:19682321	VExtractor method	vextractor.py	PMID:19682321_Vextractor	vextractor.csv	figshare	doi:10.6084/m9.figshare.1286999	http://dx.doi.org/10.6084/m9.figshare.1286999						text-mining
PMID:19683199	VExtractor method	vextractor.py	PMID:19683199_Vextractor	vextractor.csv	figshare	doi:10.6084/m9.figshare.1286999	http://dx.doi.org/10.6084/m9.figshare.1286999						text-mining
PMID:19689415	VExtractor method	vextractor.py	PMID:19689415_Vextractor	vextractor.csv	figshare	doi:10.6084/m9.figshare.1286999	http://dx.doi.org/10.6084/m9.figshare.1286999						text-mining
PMID:19695303	VExtractor method	vextractor.py	PMID:19695303_Vextractor	vextractor.csv	figshare	doi:10.6084/m9.figshare.1286999	http://dx.doi.org/10.6084/m9.figshare.1286999						text-mining
PMID:19695400	VExtractor method	vextractor.py	PMID:19695400_Vextractor	vextractor.csv	figshare	doi:10.6084/m9.figshare.1286999	http://dx.doi.org/10.6084/m9.figshare.1286999						text-mining
PMID:19701908	VExtractor method	vextractor.py	PMID:19701908_Vextractor	vextractor.csv	figshare	doi:10.6084/m9.figshare.1286999	http://dx.doi.org/10.6084/m9.figshare.1286999						text-mining
PMID:19703520	VExtractor method	vextractor.py	PMID:19703520_Vextractor	vextractor.csv	figshare	doi:10.6084/m9.figshare.1286999	http://dx.doi.org/10.6084/m9.figshare.1286999						text-mining
PMID:19703814	VExtractor method	vextractor.py	PMID:19703814_Vextractor	vextractor.csv	figshare	doi:10.6084/m9.figshare.1286999	http://dx.doi.org/10.6084/m9.figshare.1286999						text-mining
PMID:19706990	VExtractor method	vextractor.py	PMID:19706990_Vextractor	vextractor.csv	figshare	doi:10.6084/m9.figshare.1286999	http://dx.doi.org/10.6084/m9.figshare.1286999						text-mining
PMID:19719703	VExtractor method	vextractor.py	PMID:19719703_Vextractor	vextractor.csv	figshare	doi:10.6084/m9.figshare.1286999	http://dx.doi.org/10.6084/m9.figshare.1286999						text-mining
PMID:19719716	VExtractor method	vextractor.py	PMID:19719716_Vextractor	vextractor.csv	figshare	doi:10.6084/m9.figshare.1286999	http://dx.doi.org/10.6084/m9.figshare.1286999						text-mining
PMID:19721868	VExtractor method	vextractor.py	PMID:19721868_Vextractor	vextractor.csv	figshare	doi:10.6084/m9.figshare.1286999	http://dx.doi.org/10.6084/m9.figshare.1286999						text-mining
PMID:19726870	VExtractor method	vextractor.py	PMID:19726870_Vextractor	vextractor.csv	figshare	doi:10.6084/m9.figshare.1286999	http://dx.doi.org/10.6084/m9.figshare.1286999						text-mining
PMID:19732121	VExtractor method	vextractor.py	PMID:19732121_Vextractor	vextractor.csv	figshare	doi:10.6084/m9.figshare.1286999	http://dx.doi.org/10.6084/m9.figshare.1286999						text-mining
PMID:19740270	VExtractor method	vextractor.py	PMID:19740270_Vextractor	vextractor.csv	figshare	doi:10.6084/m9.figshare.1286999	http://dx.doi.org/10.6084/m9.figshare.1286999						text-mining
PMID:19748064	VExtractor method	vextractor.py	PMID:19748064_Vextractor	vextractor.csv	figshare	doi:10.6084/m9.figshare.1286999	http://dx.doi.org/10.6084/m9.figshare.1286999						text-mining
PMID:19749091	VExtractor method	vextractor.py	PMID:19749091_Vextractor	vextractor.csv	figshare	doi:10.6084/m9.figshare.1286999	http://dx.doi.org/10.6084/m9.figshare.1286999						text-mining
PMID:19753762	VExtractor method	vextractor.py	PMID:19753762_Vextractor	vextractor.csv	figshare	doi:10.6084/m9.figshare.1286999	http://dx.doi.org/10.6084/m9.figshare.1286999						text-mining
PMID:19754129	VExtractor method	vextractor.py	PMID:19754129_Vextractor	vextractor.csv	figshare	doi:10.6084/m9.figshare.1286999	http://dx.doi.org/10.6084/m9.figshare.1286999						text-mining
PMID:19756973	VExtractor method	vextractor.py	PMID:19756973_Vextractor	vextractor.csv	figshare	doi:10.6084/m9.figshare.1286999	http://dx.doi.org/10.6084/m9.figshare.1286999						text-mining
PMID:19758357	VExtractor method	vextractor.py	PMID:19758357_Vextractor	vextractor.csv	figshare	doi:10.6084/m9.figshare.1286999	http://dx.doi.org/10.6084/m9.figshare.1286999						text-mining
PMID:19770100	VExtractor method	vextractor.py	PMID:19770100_Vextractor	vextractor.csv	figshare	doi:10.6084/m9.figshare.1286999	http://dx.doi.org/10.6084/m9.figshare.1286999						text-mining
PMID:19782067	VExtractor method	vextractor.py	PMID:19782067_Vextractor	vextractor.csv	figshare	doi:10.6084/m9.figshare.1286999	http://dx.doi.org/10.6084/m9.figshare.1286999						text-mining
PMID:19801830	VExtractor method	vextractor.py	PMID:19801830_Vextractor	vextractor.csv	figshare	doi:10.6084/m9.figshare.1286999	http://dx.doi.org/10.6084/m9.figshare.1286999						text-mining
PMID:19808924	VExtractor method	vextractor.py	PMID:19808924_Vextractor	vextractor.csv	figshare	doi:10.6084/m9.figshare.1286999	http://dx.doi.org/10.6084/m9.figshare.1286999						text-mining
[truncated: 2,595 more rows]
